# Supplementary material for: Hepatitis B virus is a stealth virus that minimizes proteomic and secretomic changes in primary human hepatocytes
Source: J Gen Virol. 2025 Nov 7;106(11):002170. doi: 10.1099/jgv.0.002170 (PMC12594339; doi:10.1099/jgv.0.002170)
Supplement: Supplementary Material 2. [file jgv-106-02170-s002.xlsx]

## Sheet: Identified proteins
List of proteins identified in HBV inoculum
UniProtKB accession number	UniProtKB entry name	Gene name	Protein name	log2 Protein intensity
P02768	ALBU_HUMAN	ALB	Albumin	29.0841
P01024	CO3_HUMAN	C3	Complement C3	28.0123
P0C0L4	CO4A_HUMAN	C4A	Complement C4-A	27.9247
P02042;P02100;P68871;P69891;P69892	HBB_HUMAN;HBD_HUMAN;HBE_HUMAN;HBG1_HUMAN;HBG2_HUMAN	HBB;HBD;HBE1;HBG1;HBG2	Hemoglobin subunit delta	27.5512
Q8IUE6	H2A2B_HUMAN	H2AC21	Histone H2A type 2-B	26.3283
Q08380	LG3BP_HUMAN	LGALS3BP	Galectin-3-binding protein	25.8808
A0A2R8Y7C0	A0A2R8Y7C0_HUMAN	HBA2	Hemoglobin subunit alpha (Fragment)	25.8634
A0A2R8Y7C0;G3V1N2	A0A2R8Y7C0_HUMAN;G3V1N2_HUMAN	HBA2	Hemoglobin subunit alpha (Fragment)	25.7918
P62805	H4_HUMAN	H4C1	Histone H4	25.5113
P04406	G3P_HUMAN	GAPDH	Glyceraldehyde-3-phosphate dehydrogenase	25.4678
P04114	APOB_HUMAN	APOB	Apolipoprotein B-100	25.4494
P23142	FBLN1_HUMAN	FBLN1	Fibulin-1	25.4477
P02679	FIBG_HUMAN	FGG	Fibrinogen gamma chain	25.4274
P04004	VTNC_HUMAN	VTN	Vitronectin	25.3429
P02751	FINC_HUMAN	FN1	Fibronectin	25.1922
P02765	FETUA_HUMAN	AHSG	Alpha-2-HS-glycoprotein	25.0114
Q5TEC6	H3PS2_HUMAN	H3-2	Histone HIST2H3PS2	24.9538
P01023	A2MG_HUMAN	A2M	Alpha-2-macroglobulin	24.9488
P19823	ITIH2_HUMAN	ITIH2	Inter-alpha-trypsin inhibitor heavy chain H2	24.8948
P02675	FIBB_HUMAN	FGB	Fibrinogen beta chain	24.8939
P78509	RELN_HUMAN	RELN	Reelin	24.8906
P02649	APOE_HUMAN	APOE	Apolipoprotein E	24.8214
Q8NBM4	UBAC2_HUMAN	UBAC2	Ubiquitin-associated domain-containing protein 2	24.7183
P02671	FIBA_HUMAN	FGA	Fibrinogen alpha chain	24.6978
P00367	DHE3_HUMAN	GLUD1	Glutamate dehydrogenase 1, mitochondrial	24.6614
P02042;P68871	HBB_HUMAN;HBD_HUMAN	HBB;HBD	Hemoglobin subunit delta	24.5443
O15232	MATN3_HUMAN	MATN3	Matrilin-3	24.4341
Q9HDC9	APMAP_HUMAN	APMAP	Adipocyte plasma membrane-associated protein	24.2186
P01031	CO5_HUMAN	C5	Complement C5	24.207
O60814;P06899;P23527;P33778;P57053;P58876;P62807;Q16778;Q5QNW6;Q93079;Q99877;Q99879;Q99880	H2B1B_HUMAN;H2B1C_HUMAN;H2B1D_HUMAN;H2B1H_HUMAN;H2B1J_HUMAN;H2B1K_HUMAN;H2B1L_HUMAN;H2B1M_HUMAN;H2B1N_HUMAN;H2B1O_HUMAN;H2B2E_HUMAN;H2B2F_HUMAN;H2BFS_HUMAN	H2BC11;H2BC12;H2BC13;H2BC14;H2BC15;H2BC17;H2BC18;H2BC21;H2BC3;H2BC4;H2BC5;H2BC9;H2BS1	Histone H2B type 1-K	24.1731
P07996	TSP1_HUMAN	THBS1	Thrombospondin-1	23.9497
P36955	PEDF_HUMAN	SERPINF1	Pigment epithelium-derived factor	23.9062
P01023;P20742	A2MG_HUMAN;PZP_HUMAN	A2M;PZP	Alpha-2-macroglobulin	23.8653
P07900;P08238	HS90A_HUMAN;HS90B_HUMAN	HSP90AA1;HSP90AB1	Heat shock protein HSP 90-alpha	23.6356
P60709;P63261	ACTB_HUMAN;ACTG_HUMAN	ACTB;ACTG1	Actin, cytoplasmic 1	23.5904
P04908;P0C0S5;P0C0S8;P20671;Q16777;Q6FI13;Q71UI9;Q7L7L0;Q93077;Q96KK5;Q99878;Q9BTM1	H2A1B_HUMAN;H2A1C_HUMAN;H2A1D_HUMAN;H2A1H_HUMAN;H2A1J_HUMAN;H2A1_HUMAN;H2A2A_HUMAN;H2A2C_HUMAN;H2A3_HUMAN;H2AJ_HUMAN;H2AV_HUMAN;H2AZ_HUMAN	H2AC11;H2AC12;H2AC14;H2AC18;H2AC20;H2AC4;H2AC6;H2AC7;H2AJ;H2AW;H2AZ1;H2AZ2	Histone H2A type 1-B/E	23.5393
P02647	APOA1_HUMAN	APOA1	Apolipoprotein A-I	23.5023
P68366;Q9BQE3	TBA1C_HUMAN;TBA4A_HUMAN	TUBA1C;TUBA4A	Tubulin alpha-4A chain	23.4841
P10909	CLUS_HUMAN	CLU	Clusterin	23.4691
P02788	TRFL_HUMAN	LTF	Lactotransferrin	23.4447
P14618	KPYM_HUMAN	PKM	Pyruvate kinase PKM	23.413
Q8TEW0	PARD3_HUMAN	PARD3	Partitioning defective 3 homolog	23.3593
P00734	THRB_HUMAN	F2	Prothrombin	23.3086
P04003	C4BPA_HUMAN	C4BPA	C4b-binding protein alpha chain	23.2808
P03146;P0C573	CAPSD_HBVD3;HBEAG_HBVD3	C	Capsid protein	23.2713
P04908;P0C0S8;P20671;Q16777;Q6FI13;Q7L7L0;Q93077;Q96KK5;Q99878;Q9BTM1	H2A1B_HUMAN;H2A1C_HUMAN;H2A1D_HUMAN;H2A1H_HUMAN;H2A1J_HUMAN;H2A1_HUMAN;H2A2A_HUMAN;H2A2C_HUMAN;H2A3_HUMAN;H2AJ_HUMAN	H2AC11;H2AC12;H2AC14;H2AC18;H2AC20;H2AC4;H2AC6;H2AC7;H2AJ;H2AW	Histone H2A type 1-B/E	23.2225
O60814;P57053;P58876;P62807;Q5QNW6;Q93079;Q99877;Q99879;Q99880	H2B1C_HUMAN;H2B1D_HUMAN;H2B1H_HUMAN;H2B1K_HUMAN;H2B1L_HUMAN;H2B1M_HUMAN;H2B1N_HUMAN;H2B2F_HUMAN;H2BFS_HUMAN	H2BC12;H2BC13;H2BC14;H2BC15;H2BC18;H2BC4;H2BC5;H2BC9;H2BS1	Histone H2B type 1-K	23.1947
P20742	PZP_HUMAN	PZP	Pregnancy zone protein	23.1891
Q15582	BGH3_HUMAN	TGFBI	Transforming growth factor-beta-induced protein ig-h3	23.182
Q9NW08	RPC2_HUMAN	POLR3B	DNA-directed RNA polymerase III subunit RPC2	23.1615
P06396	GELS_HUMAN	GSN	Gelsolin	23.046
O00391	QSOX1_HUMAN	QSOX1	Sulfhydryl oxidase 1	23.0313
P51654	GPC3_HUMAN	GPC3	Glypican-3	22.9999
P68133	ACTS_HUMAN	ACTA1	Actin, alpha skeletal muscle	22.993
Q9BQE3	TBA1C_HUMAN	TUBA1C	Tubulin alpha-1C chain	22.9719
P06733	ENOA_HUMAN	ENO1	Alpha-enolase	22.9379
P05787	K2C8_HUMAN	KRT8	Keratin, type II cytoskeletal 8	22.8819
P07737	PROF1_HUMAN	PFN1	Profilin-1	22.8779
P0DMV8;P0DMV9	HS71A_HUMAN;HS71B_HUMAN	HSPA1A;HSPA1B	Heat shock 70 kDa protein 1A	22.8654
P03138	HBSAG_HBVD3	S	Large envelope protein	22.857
P68366;Q9BQE3;Q9NY65	TBA1C_HUMAN;TBA4A_HUMAN;TBA8_HUMAN	TUBA1C;TUBA4A;TUBA8	Tubulin alpha-4A chain	22.8554
P68431;P84243;Q16695;Q71DI3	H31T_HUMAN;H31_HUMAN;H32_HUMAN;H33_HUMAN	H3-3A;H3-4;H3C1;H3C15	Histone H3.1	22.819
P33908	MA1A1_HUMAN	MAN1A1	Mannosyl-oligosaccharide 1,2-alpha-mannosidase IA	22.8145
P51884	LUM_HUMAN	LUM	Lumican	22.7863
O00468	AGRIN_HUMAN	AGRN	Agrin	22.7271
P00558	PGK1_HUMAN	PGK1	Phosphoglycerate kinase 1	22.7217
P68366	TBA4A_HUMAN	TUBA4A	Tubulin alpha-4A chain	22.7196
Q99988	GDF15_HUMAN	GDF15	Growth/differentiation factor 15	22.7069
P14618;P30613	KPYM_HUMAN;KPYR_HUMAN	PKLR;PKM	Pyruvate kinase PKM	22.6908
P05783;P08727	K1C18_HUMAN;K1C19_HUMAN	KRT18;KRT19	Keratin, type I cytoskeletal 18	22.6794
O95445	APOM_HUMAN	APOM	Apolipoprotein M	22.6549
P00747	PLMN_HUMAN	PLG	Plasminogen	22.6471
P02771	FETA_HUMAN	AFP	Alpha-fetoprotein	22.602
P07437;P68371;Q13509;Q13885;Q9BVA1;Q9H4B7	TBB1_HUMAN;TBB2A_HUMAN;TBB2B_HUMAN;TBB3_HUMAN;TBB4B_HUMAN;TBB5_HUMAN	TUBB;TUBB1;TUBB2A;TUBB2B;TUBB3;TUBB4B	Tubulin beta chain	22.5961
P02748	CO9_HUMAN	C9	Complement component C9	22.5571
P06748	NPM_HUMAN	NPM1	Nucleophosmin	22.5459
P08238	HS90B_HUMAN	HSP90AB1	Heat shock protein HSP 90-beta	22.54
P10643	CO7_HUMAN	C7	Complement component C7	22.5298
P10646	TFPI1_HUMAN	TFPI	Tissue factor pathway inhibitor	22.5227
P11142	HSP7C_HUMAN	HSPA8	Heat shock cognate 71 kDa protein	22.497
Q06033	ITIH3_HUMAN	ITIH3	Inter-alpha-trypsin inhibitor heavy chain H3	22.4793
O94985	CSTN1_HUMAN	CLSTN1	Calsyntenin-1	22.4566
P06899;P23527;P33778;Q16778	H2B1B_HUMAN;H2B1J_HUMAN;H2B1O_HUMAN;H2B2E_HUMAN	H2BC11;H2BC17;H2BC21;H2BC3	Histone H2B type 1-J	22.428
P07437	TBB5_HUMAN	TUBB	Tubulin beta chain	22.3931
P23526	SAHH_HUMAN	AHCY	Adenosylhomocysteinase	22.3107
P11021;P11142	BIP_HUMAN;HSP7C_HUMAN	HSPA5;HSPA8	Endoplasmic reticulum chaperone BiP	22.301
P07437;P68371	TBB4B_HUMAN;TBB5_HUMAN	TUBB;TUBB4B	Tubulin beta chain	22.2709
O95396	MOCS3_HUMAN	MOCS3	Adenylyltransferase and sulfurtransferase MOCS3	22.2701
P12259	FA5_HUMAN	F5	Coagulation factor V	22.2632
P05783	K1C18_HUMAN	KRT18	Keratin, type I cytoskeletal 18	22.2529
P35443	TSP4_HUMAN	THBS4	Thrombospondin-4	22.2402
P05546	HEP2_HUMAN	SERPIND1	Heparin cofactor 2	22.2341
P00488	F13A_HUMAN	F13A1	Coagulation factor XIII A chain	22.2322
Q14624	ITIH4_HUMAN	ITIH4	Inter-alpha-trypsin inhibitor heavy chain H4	22.1445
P07437;P68371;Q13509;Q13885;Q9BVA1	TBB2A_HUMAN;TBB2B_HUMAN;TBB3_HUMAN;TBB4B_HUMAN;TBB5_HUMAN	TUBB;TUBB2A;TUBB2B;TUBB3;TUBB4B	Tubulin beta chain	22.1362
P10412;P16402;P16403	H12_HUMAN;H13_HUMAN;H14_HUMAN	H1-2;H1-3;H1-4	Histone H1.4	22.1288
P11717	MPRI_HUMAN	IGF2R	Cation-independent mannose-6-phosphate receptor	22.0948
Q92563	TICN2_HUMAN	SPOCK2	Testican-2	22.087
P21333	FLNA_HUMAN	FLNA	Filamin-A	22.0678
P04075	ALDOA_HUMAN	ALDOA	Fructose-bisphosphate aldolase A	22.0585
P55072	TERA_HUMAN	VCP	Transitional endoplasmic reticulum ATPase	22.0497
P49747	COMP_HUMAN	COMP	Cartilage oligomeric matrix protein	22.0481
P07900;P08238;Q14568	HS902_HUMAN;HS90A_HUMAN;HS90B_HUMAN	HSP90AA1;HSP90AA2P;HSP90AB1	Heat shock protein HSP 90-alpha	22.0239
P23284	PPIB_HUMAN	PPIB	Peptidyl-prolyl cis-trans isomerase B	21.87
Q9Y490	TLN1_HUMAN	TLN1	Talin-1	21.8475
P00338;P07195	LDHA_HUMAN;LDHB_HUMAN	LDHA;LDHB	L-lactate dehydrogenase A chain	21.8349
G3V1N2	G3V1N2_HUMAN	HBA2	HCG1745306, isoform CRA_a	21.7703
P06733;P09104;P13929	ENOA_HUMAN;ENOB_HUMAN;ENOG_HUMAN	ENO1;ENO2;ENO3	Alpha-enolase	21.7696
P07225	PROS_HUMAN	PROS1	Vitamin K-dependent protein S	21.767
Q9NQH7	XPP3_HUMAN	XPNPEP3	Xaa-Pro aminopeptidase 3	21.7423
P02787	TRFE_HUMAN	TF	Serotransferrin	21.7416
P00338	LDHA_HUMAN	LDHA	L-lactate dehydrogenase A chain	21.7343
Q02539	H11_HUMAN	H1-1	Histone H1.1	21.7311
Q9BXJ4	C1QT3_HUMAN	C1QTNF3	Complement C1q tumor necrosis factor-related protein 3	21.6697
Q9H4B7	TBB1_HUMAN	TUBB1	Tubulin beta-1 chain	21.6616
P35443;P49747	COMP_HUMAN;TSP4_HUMAN	COMP;THBS4	Thrombospondin-4	21.5836
P18827	SDC1_HUMAN	SDC1	Syndecan-1	21.5605
B9A064	IGLL5_HUMAN	IGLL5	Immunoglobulin lambda-like polypeptide 5	21.5339
P53999	TCP4_HUMAN	SUB1	Activated RNA polymerase II transcriptional coactivator p15	21.5036
P04264	K2C1_HUMAN	KRT1	Keratin, type II cytoskeletal 1	21.489
P02749	APOH_HUMAN	APOH	Beta-2-glycoprotein 1	21.4839
Q8WUJ3	CEMIP_HUMAN	CEMIP	Cell migration-inducing and hyaluronan-binding protein	21.442
P04264;P35908	K22E_HUMAN;K2C1_HUMAN	KRT1;KRT2	Keratin, type II cytoskeletal 1	21.4393
Q02809	PLOD1_HUMAN	PLOD1	Procollagen-lysine,2-oxoglutarate 5-dioxygenase 1	21.4374
P02533;P08727;P08779	K1C14_HUMAN;K1C16_HUMAN;K1C19_HUMAN	KRT14;KRT16;KRT19	Keratin, type I cytoskeletal 14	21.406
P68371	TBB4B_HUMAN	TUBB4B	Tubulin beta-4B chain	21.392
P07942	LAMB1_HUMAN	LAMB1	Laminin subunit beta-1	21.3858
Q15084	PDIA6_HUMAN	PDIA6	Protein disulfide-isomerase A6	21.3762
P08238;P14625	ENPL_HUMAN;HS90B_HUMAN	HSP90AB1;HSP90B1	Heat shock protein HSP 90-beta	21.376
P35527	K1C9_HUMAN	KRT9	Keratin, type I cytoskeletal 9	21.3698
P62937	PPIA_HUMAN	PPIA	Peptidyl-prolyl cis-trans isomerase A	21.3391
P05156	CFAI_HUMAN	CFI	Complement factor I	21.2915
P02458	CO2A1_HUMAN	COL2A1	Collagen alpha-1(II) chain	21.2814
P68104;Q5VTE0	EF1A1_HUMAN;EF1A3_HUMAN	EEF1A1;EEF1A1P5	Elongation factor 1-alpha 1	21.2792
P14174	MIF_HUMAN	MIF	Macrophage migration inhibitory factor	21.2756
P13639	EF2_HUMAN	EEF2	Elongation factor 2	21.253
P01137	TGFB1_HUMAN	TGFB1	Transforming growth factor beta-1 proprotein	21.2468
O00299	CLIC1_HUMAN	CLIC1	Chloride intracellular channel protein 1	21.2432
P07900;P08238;Q58FF6	H90B4_HUMAN;HS90A_HUMAN;HS90B_HUMAN	HSP90AA1;HSP90AB1;HSP90AB4P	Heat shock protein HSP 90-alpha	21.2301
Q12805	FBLN3_HUMAN	EFEMP1	EGF-containing fibulin-like extracellular matrix protein 1	21.2233
O75367	H2AY_HUMAN	MACROH2A1	Core histone macro-H2A.1	21.2219
Q7RTV2	GSTA5_HUMAN	GSTA5	Glutathione S-transferase A5	21.2162
P12109	CO6A1_HUMAN	COL6A1	Collagen alpha-1(VI) chain	21.1728
P55010	IF5_HUMAN	EIF5	Eukaryotic translation initiation factor 5	21.1107
O75367;Q9P0M6	H2AW_HUMAN;H2AY_HUMAN	MACROH2A1;MACROH2A2	Core histone macro-H2A.1	21.1073
P02545	LMNA_HUMAN	LMNA	Prelamin-A/C	21.1064
P11047	LAMC1_HUMAN	LAMC1	Laminin subunit gamma-1	21.0894
P61224	RAP1B_HUMAN	RAP1B	Ras-related protein Rap-1b	21.0857
P00352	AL1A1_HUMAN	ALDH1A1	Retinal dehydrogenase 1	21.0814
Q9Y240	CLC11_HUMAN	CLEC11A	C-type lectin domain family 11 member A	21.0657
P15311;P26038	EZRI_HUMAN;MOES_HUMAN	EZR;MSN	Ezrin	21.0367
O43405	COCH_HUMAN	COCH	Cochlin	21.0324
P0C0S5;Q71UI9	H2AV_HUMAN;H2AZ_HUMAN	H2AZ1;H2AZ2	Histone H2A.Z	21.0293
P14625	ENPL_HUMAN	HSP90B1	Endoplasmin	21.0239
A0A0U1RQC7	A0A0U1RQC7_HUMAN	CFAP99	Cilia- and flagella-associated protein 99	21.0184
P0CG47;P0CG48;P62979;P62987	RL40_HUMAN;RS27A_HUMAN;UBB_HUMAN;UBC_HUMAN	RPS27A;UBA52;UBB;UBC	Polyubiquitin-B	21.0154
P06576	ATPB_HUMAN	ATP5F1B	ATP synthase subunit beta, mitochondrial	21.015
Q13268	DHRS2_HUMAN	DHRS2	Dehydrogenase/reductase SDR family member 2, mitochondrial	21.0109
P07900	HS90A_HUMAN	HSP90AA1	Heat shock protein HSP 90-alpha	21.0079
P63244	RACK1_HUMAN	RACK1	Receptor of activated protein C kinase 1	20.9926
P20774	MIME_HUMAN	OGN	Mimecan	20.9902
P00742	FA10_HUMAN	F10	Coagulation factor X	20.9878
P04217	A1BG_HUMAN	A1BG	Alpha-1B-glycoprotein	20.9831
P00736	C1R_HUMAN	C1R	Complement C1r subcomponent	20.9682
P26641	EF1G_HUMAN	EEF1G	Elongation factor 1-gamma	20.9633
Q06828	FMOD_HUMAN	FMOD	Fibromodulin	20.9498
P07437;Q13509;Q13885;Q9BVA1	TBB2A_HUMAN;TBB2B_HUMAN;TBB3_HUMAN;TBB5_HUMAN	TUBB;TUBB2A;TUBB2B;TUBB3	Tubulin beta chain	20.9485
P05543	THBG_HUMAN	SERPINA7	Thyroxine-binding globulin	20.9461
P22314	UBA1_HUMAN	UBA1	Ubiquitin-like modifier-activating enzyme 1	20.94
Q6P988	NOTUM_HUMAN	NOTUM	Palmitoleoyl-protein carboxylesterase NOTUM	20.9388
P13639;Q15029	EF2_HUMAN;U5S1_HUMAN	EEF2;EFTUD2	Elongation factor 2	20.9156
P31939	PUR9_HUMAN	ATIC	Bifunctional purine biosynthesis protein ATIC	20.9112
B1AHL2	B1AHL2_HUMAN	FBLN1	Fibulin-1	20.9062
Q08830	FGL1_HUMAN	FGL1	Fibrinogen-like protein 1	20.8802
P14543	NID1_HUMAN	NID1	Nidogen-1	20.8737
A0A140TA44	A0A140TA44_HUMAN	C4A	C4a anaphylatoxin	20.8715
P01008	ANT3_HUMAN	SERPINC1	Antithrombin-III	20.8617
P60842;Q14240	IF4A1_HUMAN;IF4A2_HUMAN	EIF4A1;EIF4A2	Eukaryotic initiation factor 4A-I	20.8554
Q9Y4L1	HYOU1_HUMAN	HYOU1	Hypoxia up-regulated protein 1	20.8442
P08697	A2AP_HUMAN	SERPINF2	Alpha-2-antiplasmin	20.8431
Q01518	CAP1_HUMAN	CAP1	Adenylyl cyclase-associated protein 1	20.8342
P61626	LYSC_HUMAN	LYZ	Lysozyme C	20.8324
P06737;P11216	PYGB_HUMAN;PYGL_HUMAN	PYGB;PYGL	Glycogen phosphorylase, liver form	20.8284
P02774	VTDB_HUMAN	GC	Vitamin D-binding protein	20.8109
P62826	RAN_HUMAN	RAN	GTP-binding nuclear protein Ran	20.8062
A0A3B3ITY6	A0A3B3ITY6_HUMAN	CLSTN1	Calsyntenin-1 (Fragment)	20.805
P19338	NUCL_HUMAN	NCL	Nucleolin	20.8005
P01009	A1AT_HUMAN	SERPINA1	Alpha-1-antitrypsin	20.7905
P10586	PTPRF_HUMAN	PTPRF	Receptor-type tyrosine-protein phosphatase F	20.7846
P42330	AK1C3_HUMAN	AKR1C3	Aldo-keto reductase family 1 member C3	20.7744
Q12860	CNTN1_HUMAN	CNTN1	Contactin-1	20.7646
O15230	LAMA5_HUMAN	LAMA5	Laminin subunit alpha-5	20.7623
P35443;P49746	TSP3_HUMAN;TSP4_HUMAN	THBS3;THBS4	Thrombospondin-4	20.7532
P03950	ANGI_HUMAN	ANG	Angiogenin	20.7451
P30043	BLVRB_HUMAN	BLVRB	Flavin reductase (NADPH)	20.738
P00740	FA9_HUMAN	F9	Coagulation factor IX	20.7363
Q9BPU6	DPYL5_HUMAN	DPYSL5	Dihydropyrimidinase-related protein 5	20.7257
P07437;P68371;Q13885;Q9BVA1	TBB2A_HUMAN;TBB2B_HUMAN;TBB4B_HUMAN;TBB5_HUMAN	TUBB;TUBB2A;TUBB2B;TUBB4B	Tubulin beta chain	20.7252
Q16394	EXT1_HUMAN	EXT1	Exostosin-1	20.7182
P07305	H10_HUMAN	H1-0	Histone H1.0	20.7089
O60701	UGDH_HUMAN	UGDH	UDP-glucose 6-dehydrogenase	20.7083
O00487	PSDE_HUMAN	PSMD14	26S proteasome non-ATPase regulatory subunit 14	20.7039
Q76LX8	ATS13_HUMAN	ADAMTS13	A disintegrin and metalloproteinase with thrombospondin motifs 13	20.701
P31431	SDC4_HUMAN	SDC4	Syndecan-4	20.7007
P30101	PDIA3_HUMAN	PDIA3	Protein disulfide-isomerase A3	20.6915
P07900;Q14568	HS902_HUMAN;HS90A_HUMAN	HSP90AA1;HSP90AA2P	Heat shock protein HSP 90-alpha	20.6902
P08727	K1C19_HUMAN	KRT19	Keratin, type I cytoskeletal 19	20.6546
Q14451	GRB7_HUMAN	GRB7	Growth factor receptor-bound protein 7	20.6521
P08865	RSSA_HUMAN	RPSA	40S ribosomal protein SA	20.6204
P09871	C1S_HUMAN	C1S	Complement C1s subcomponent	20.6194
Q6UXH0	ANGL8_HUMAN	ANGPTL8	Angiopoietin-like protein 8	20.6143
P07858	CATB_HUMAN	CTSB	Cathepsin B	20.6082
P02760	AMBP_HUMAN	AMBP	Protein AMBP	20.6056
P34897	GLYM_HUMAN	SHMT2	Serine hydroxymethyltransferase, mitochondrial	20.5925
P15169	CBPN_HUMAN	CPN1	Carboxypeptidase N catalytic chain	20.5919
P34096	RNAS4_HUMAN	RNASE4	Ribonuclease 4	20.5804
Q06481	APLP2_HUMAN	APLP2	Amyloid-like protein 2	20.5601
P20338;P61006;P61106;P62820;Q92930;Q9H0U4	RAB14_HUMAN;RAB1A_HUMAN;RAB1B_HUMAN;RAB4A_HUMAN;RAB8A_HUMAN;RAB8B_HUMAN	RAB14;RAB1A;RAB1B;RAB4A;RAB8A;RAB8B	Ras-related protein Rab-4A	20.5585
Q14697	GANAB_HUMAN	GANAB	Neutral alpha-glucosidase AB	20.5475
Q86W50	MET16_HUMAN	METTL16	RNA N6-adenosine-methyltransferase METTL16	20.5212
P02100;P69891;P69892	HBE_HUMAN;HBG1_HUMAN;HBG2_HUMAN	HBE1;HBG1;HBG2	Hemoglobin subunit epsilon	20.5063
Q9UGM3	DMBT1_HUMAN	DMBT1	Deleted in malignant brain tumors 1 protein	20.5062
P0DTE7;P0DTE8;P0DUB6;P19961	AMY1A_HUMAN;AMY1B_HUMAN;AMY1C_HUMAN;AMY2B_HUMAN	AMY1A;AMY1B;AMY1C;AMY2B	Alpha-amylase 1B	20.5016
P98160	PGBM_HUMAN	HSPG2	Basement membrane-specific heparan sulfate proteoglycan core protein	20.4954
O75083	WDR1_HUMAN	WDR1	WD repeat-containing protein 1	20.4818
P07996;P35442	TSP1_HUMAN;TSP2_HUMAN	THBS1;THBS2	Thrombospondin-1	20.4805
O75390	CISY_HUMAN	CS	Citrate synthase, mitochondrial	20.4606
P67775	PP2AA_HUMAN	PPP2CA	Serine/threonine-protein phosphatase 2A catalytic subunit alpha isoform	20.4565
P30086	PEBP1_HUMAN	PEBP1	Phosphatidylethanolamine-binding protein 1	20.4468
P21741	MK_HUMAN	MDK	Midkine	20.4405
P49327	FAS_HUMAN	FASN	Fatty acid synthase	20.4378
P18669	PGAM1_HUMAN	PGAM1	Phosphoglycerate mutase 1	20.4319
P02533;P05783;P08727;P08779;P13645	K1C10_HUMAN;K1C14_HUMAN;K1C16_HUMAN;K1C18_HUMAN;K1C19_HUMAN	KRT10;KRT14;KRT16;KRT18;KRT19	Keratin, type I cytoskeletal 14	20.4242
O75369;P21333	FLNA_HUMAN;FLNB_HUMAN	FLNA;FLNB	Filamin-B	20.4174
P29279	CCN2_HUMAN	CCN2	CCN family member 2	20.4109
P46783	RS10_HUMAN	RPS10	40S ribosomal protein S10	20.3955
Q9UBX5	FBLN5_HUMAN	FBLN5	Fibulin-5	20.3691
P51570	GALK1_HUMAN	GALK1	Galactokinase	20.3675
P05160	F13B_HUMAN	F13B	Coagulation factor XIII B chain	20.3519
P02656	APOC3_HUMAN	APOC3	Apolipoprotein C-III	20.3403
A0A494C0G5	A0A494C0G5_HUMAN	AGRN	Agrin	20.338
Q96JB1	DYH8_HUMAN	DNAH8	Dynein heavy chain 8, axonemal	20.336
Q9BXR6	FHR5_HUMAN	CFHR5	Complement factor H-related protein 5	20.3162
P02753	RET4_HUMAN	RBP4	Retinol-binding protein 4	20.313
Q13838	DX39B_HUMAN	DDX39B	Spliceosome RNA helicase DDX39B	20.3019
C9J202;Q6GMV1;Q9BT22	AG1L2_HUMAN;ALG1L_HUMAN;ALG1_HUMAN	ALG1;ALG1L;ALG1L2	Putative glycosyltransferase ALG1L2	20.2938
P13645	K1C10_HUMAN	KRT10	Keratin, type I cytoskeletal 10	20.2929
Q93099	HGD_HUMAN	HGD	Homogentisate 1,2-dioxygenase	20.2883
P62318	SMD3_HUMAN	SNRPD3	Small nuclear ribonucleoprotein Sm D3	20.2776
O43505	B4GA1_HUMAN	B4GAT1	Beta-1,4-glucuronyltransferase 1	20.2775
P01344	IGF2_HUMAN	IGF2	Insulin-like growth factor II	20.2703
P13010	XRCC5_HUMAN	XRCC5	X-ray repair cross-complementing protein 5	20.2665
Q07955	SRSF1_HUMAN	SRSF1	Serine/arginine-rich splicing factor 1	20.2502
P16401	H15_HUMAN	H1-5	Histone H1.5	20.2478
P05452	TETN_HUMAN	CLEC3B	Tetranectin	20.2396
P0C0L5	CO4B_HUMAN	C4B	Complement C4-B	20.2362
P63104	1433Z_HUMAN	YWHAZ	14-3-3 protein zeta/delta	20.2339
P04075;P09972	ALDOA_HUMAN;ALDOC_HUMAN	ALDOA;ALDOC	Fructose-bisphosphate aldolase A	20.2322
Q13509;Q9H4B7	TBB1_HUMAN;TBB3_HUMAN	TUBB1;TUBB3	Tubulin beta-3 chain	20.2249
P35268	RL22_HUMAN	RPL22	60S ribosomal protein L22	20.2178
P35858	ALS_HUMAN	IGFALS	Insulin-like growth factor-binding protein complex acid labile subunit	20.1963
P32119;Q06830	PRDX1_HUMAN;PRDX2_HUMAN	PRDX1;PRDX2	Peroxiredoxin-2	20.1841
P04181	OAT_HUMAN	OAT	Ornithine aminotransferase, mitochondrial	20.1837
P26640	SYVC_HUMAN	VARS1	Valine--tRNA ligase	20.1711
P19827	ITIH1_HUMAN	ITIH1	Inter-alpha-trypsin inhibitor heavy chain H1	20.1704
Q86UD1	OAF_HUMAN	OAF	Out at first protein homolog	20.1679
Q9Y6Z7	COL10_HUMAN	COLEC10	Collectin-10	20.1677
P04275	VWF_HUMAN	VWF	von Willebrand factor	20.1669
P15085	CBPA1_HUMAN	CPA1	Carboxypeptidase A1	20.1612
P11021	BIP_HUMAN	HSPA5	Endoplasmic reticulum chaperone BiP	20.1608
P07358	CO8B_HUMAN	C8B	Complement component C8 beta chain	20.1556
Q16851	UGPA_HUMAN	UGP2	UTP--glucose-1-phosphate uridylyltransferase	20.1338
P30041	PRDX6_HUMAN	PRDX6	Peroxiredoxin-6	20.1305
O43707;P12814	ACTN1_HUMAN;ACTN4_HUMAN	ACTN1;ACTN4	Alpha-actinin-4	20.1283
P12956	XRCC6_HUMAN	XRCC6	X-ray repair cross-complementing protein 6	20.1273
P29401	TKT_HUMAN	TKT	Transketolase	20.1247
P62269	RS18_HUMAN	RPS18	40S ribosomal protein S18	20.1212
P07339	CATD_HUMAN	CTSD	Cathepsin D	20.1196
P02533;P08727;P08779;P13645;P35527	K1C10_HUMAN;K1C14_HUMAN;K1C16_HUMAN;K1C19_HUMAN;K1C9_HUMAN	KRT10;KRT14;KRT16;KRT19;KRT9	Keratin, type I cytoskeletal 14	20.1132
Q00610	CLH1_HUMAN	CLTC	Clathrin heavy chain 1	20.1052
P49368	TCPG_HUMAN	CCT3	T-complex protein 1 subunit gamma	20.1045
O00469	PLOD2_HUMAN	PLOD2	Procollagen-lysine,2-oxoglutarate 5-dioxygenase 2	20.0968
P78417	GSTO1_HUMAN	GSTO1	Glutathione S-transferase omega-1	20.0961
Q9H3G5	CPVL_HUMAN	CPVL	Probable serine carboxypeptidase CPVL	20.0958
P12111	CO6A3_HUMAN	COL6A3	Collagen alpha-3(VI) chain	20.0919
P07437;P68371;Q13509	TBB3_HUMAN;TBB4B_HUMAN;TBB5_HUMAN	TUBB;TUBB3;TUBB4B	Tubulin beta chain	20.0918
Q693B1	KCD11_HUMAN	KCTD11	BTB/POZ domain-containing protein KCTD11	20.0889
Q8IYE1	CCD13_HUMAN	CCDC13	Coiled-coil domain-containing protein 13	20.0878
P84103	SRSF3_HUMAN	SRSF3	Serine/arginine-rich splicing factor 3	20.0862
P10586;P23468	PTPRD_HUMAN;PTPRF_HUMAN	PTPRD;PTPRF	Receptor-type tyrosine-protein phosphatase F	20.0848
P05386	RLA1_HUMAN	RPLP1	60S acidic ribosomal protein P1	20.0787
P48740	MASP1_HUMAN	MASP1	Mannan-binding lectin serine protease 1	20.0756
P05787;P13647;P35908	K22E_HUMAN;K2C5_HUMAN;K2C8_HUMAN	KRT2;KRT5;KRT8	Keratin, type II cytoskeletal 8	20.074
P53396	ACLY_HUMAN	ACLY	ATP-citrate synthase	20.0608
Q7Z4W1	DCXR_HUMAN	DCXR	L-xylulose reductase	20.0583
P38919;P60842;Q14240	IF4A1_HUMAN;IF4A2_HUMAN;IF4A3_HUMAN	EIF4A1;EIF4A2;EIF4A3	Eukaryotic initiation factor 4A-III	20.0541
Q96JD6	AKCL2_HUMAN	AKR1E2	1,5-anhydro-D-fructose reductase	20.0498
P35908	K22E_HUMAN	KRT2	Keratin, type II cytoskeletal 2 epidermal	20.0481
P19623	SPEE_HUMAN	SRM	Spermidine synthase	20.0404
Q9HC35	EMAL4_HUMAN	EML4	Echinoderm microtubule-associated protein-like 4	20.0387
P01591	IGJ_HUMAN	JCHAIN	Immunoglobulin J chain	20.0281
Q9UHG3	PCYOX_HUMAN	PCYOX1	Prenylcysteine oxidase 1	20.0245
P68366;Q9NY65	TBA4A_HUMAN;TBA8_HUMAN	TUBA4A;TUBA8	Tubulin alpha-4A chain	20.0207
P54136	SYRC_HUMAN	RARS1	Arginine--tRNA ligase, cytoplasmic	20.0188
P61204;P84077	ARF1_HUMAN;ARF3_HUMAN	ARF1;ARF3	ADP-ribosylation factor 3	20.0071
P18085;P84085	ARF4_HUMAN;ARF5_HUMAN	ARF4;ARF5	ADP-ribosylation factor 4	20.0052
P39748	FEN1_HUMAN	FEN1	Flap endonuclease 1	19.9972
P11166	GTR1_HUMAN	SLC2A1	Solute carrier family 2, facilitated glucose transporter member 1	19.9954
Q01082	SPTB2_HUMAN	SPTBN1	Spectrin beta chain, non-erythrocytic 1	19.9948
Q06830;Q13162	PRDX1_HUMAN;PRDX4_HUMAN	PRDX1;PRDX4	Peroxiredoxin-1	19.9939
Q08211	DHX9_HUMAN	DHX9	ATP-dependent RNA helicase A	19.9912
P46781	RS9_HUMAN	RPS9	40S ribosomal protein S9	19.9798
P63010;Q10567	AP1B1_HUMAN;AP2B1_HUMAN	AP1B1;AP2B1	AP-2 complex subunit beta	19.9782
Q15063	POSTN_HUMAN	POSTN	Periostin	19.9747
Q8N2S1	LTBP4_HUMAN	LTBP4	Latent-transforming growth factor beta-binding protein 4	19.9737
Q16555	DPYL2_HUMAN	DPYSL2	Dihydropyrimidinase-related protein 2	19.9697
P53004	BIEA_HUMAN	BLVRA	Biliverdin reductase A	19.9674
P17987	TCPA_HUMAN	TCP1	T-complex protein 1 subunit alpha	19.9632
Q99969	RARR2_HUMAN	RARRES2	Retinoic acid receptor responder protein 2	19.949
P09972	ALDOC_HUMAN	ALDOC	Fructose-bisphosphate aldolase C	19.9332
P11216	PYGB_HUMAN	PYGB	Glycogen phosphorylase, brain form	19.9249
Q96DA0	ZG16B_HUMAN	ZG16B	Zymogen granule protein 16 homolog B	19.9198
P62249	RS16_HUMAN	RPS16	40S ribosomal protein S16	19.9171
P35579	MYH9_HUMAN	MYH9	Myosin-9	19.905
P27348;P31946;P61981	1433B_HUMAN;1433G_HUMAN;1433T_HUMAN	YWHAB;YWHAG;YWHAQ	14-3-3 protein theta	19.8977
P23396	RS3_HUMAN	RPS3	40S ribosomal protein S3	19.8841
Q9UMS4	PRP19_HUMAN	PRPF19	Pre-mRNA-processing factor 19	19.88
P14550	AK1A1_HUMAN	AKR1A1	Aldo-keto reductase family 1 member A1	19.879
P50991	TCPD_HUMAN	CCT4	T-complex protein 1 subunit delta	19.8761
Q9NR45	SIAS_HUMAN	NANS	Sialic acid synthase	19.8678
P39060	COIA1_HUMAN	COL18A1	Collagen alpha-1(XVIII) chain	19.8578
P07910	HNRPC_HUMAN	HNRNPC	Heterogeneous nuclear ribonucleoproteins C1/C2	19.8531
P60174	TPIS_HUMAN	TPI1	Triosephosphate isomerase	19.8487
Q86XX4	FRAS1_HUMAN	FRAS1	Extracellular matrix protein FRAS1	19.8448
P53621	COPA_HUMAN	COPA	Coatomer subunit alpha	19.8239
P07195	LDHB_HUMAN	LDHB	L-lactate dehydrogenase B chain	19.821
P01833	PIGR_HUMAN	PIGR	Polymeric immunoglobulin receptor	19.814
O95834	EMAL2_HUMAN	EML2	Echinoderm microtubule-associated protein-like 2	19.8104
P32119	PRDX2_HUMAN	PRDX2	Peroxiredoxin-2	19.8057
P59998	ARPC4_HUMAN	ARPC4	Actin-related protein 2/3 complex subunit 4	19.8051
O15230;Q16787	LAMA3_HUMAN;LAMA5_HUMAN	LAMA3;LAMA5	Laminin subunit alpha-5	19.8039
P00352;P05091	AL1A1_HUMAN;ALDH2_HUMAN	ALDH1A1;ALDH2	Retinal dehydrogenase 1	19.7889
Q9H4F8	SMOC1_HUMAN	SMOC1	SPARC-related modular calcium-binding protein 1	19.7843
P29692	EF1D_HUMAN	EEF1D	Elongation factor 1-delta	19.7841
Q9ULV4	COR1C_HUMAN	CORO1C	Coronin-1C	19.7571
P62195	PRS8_HUMAN	PSMC5	26S proteasome regulatory subunit 8	19.7498
Q9NZN3	EHD3_HUMAN	EHD3	EH domain-containing protein 3	19.7449
Q99832	TCPH_HUMAN	CCT7	T-complex protein 1 subunit eta	19.737
P07686	HEXB_HUMAN	HEXB	Beta-hexosaminidase subunit beta	19.7343
P05154	IPSP_HUMAN	SERPINA5	Plasma serine protease inhibitor	19.7168
H7BZJ3	H7BZJ3_HUMAN	PDIA3	Protein disulfide-isomerase A3 (Fragment)	19.7074
P50990	TCPQ_HUMAN	CCT8	T-complex protein 1 subunit theta	19.7059
Q9UQ80	PA2G4_HUMAN	PA2G4	Proliferation-associated protein 2G4	19.7055
P40926	MDHM_HUMAN	MDH2	Malate dehydrogenase, mitochondrial	19.7037
Q14204	DYHC1_HUMAN	DYNC1H1	Cytoplasmic dynein 1 heavy chain 1	19.7016
P17980	PRS6A_HUMAN	PSMC3	26S proteasome regulatory subunit 6A	19.6972
Q06830	PRDX1_HUMAN	PRDX1	Peroxiredoxin-1	19.6709
P62851	RS25_HUMAN	RPS25	40S ribosomal protein S25	19.6665
O75462	CRLF1_HUMAN	CRLF1	Cytokine receptor-like factor 1	19.6648
O75369	FLNB_HUMAN	FLNB	Filamin-B	19.6639
P13647;P35908	K22E_HUMAN;K2C5_HUMAN	KRT2;KRT5	Keratin, type II cytoskeletal 5	19.6485
P00966	ASSY_HUMAN	ASS1	Argininosuccinate synthase	19.6477
P62820;Q9H0U4	RAB1A_HUMAN;RAB1B_HUMAN	RAB1A;RAB1B	Ras-related protein Rab-1A	19.6476
P01034	CYTC_HUMAN	CST3	Cystatin-C	19.643
P12814	ACTN1_HUMAN	ACTN1	Alpha-actinin-1	19.6403
Q13813	SPTN1_HUMAN	SPTAN1	Spectrin alpha chain, non-erythrocytic 1	19.6398
P40123;Q01518	CAP1_HUMAN;CAP2_HUMAN	CAP1;CAP2	Adenylyl cyclase-associated protein 2	19.6386
P17844;Q92841	DDX17_HUMAN;DDX5_HUMAN	DDX17;DDX5	Probable ATP-dependent RNA helicase DDX5	19.6373
P05388	RLA0_HUMAN	RPLP0	60S acidic ribosomal protein P0	19.6358
P47755;P52907	CAZA1_HUMAN;CAZA2_HUMAN	CAPZA1;CAPZA2	F-actin-capping protein subunit alpha-2	19.6326
O75179	ANR17_HUMAN	ANKRD17	Ankyrin repeat domain-containing protein 17	19.6316
P35579;P35580	MYH10_HUMAN;MYH9_HUMAN	MYH10;MYH9	Myosin-9	19.6301
P00352;P05091;P30837	AL1A1_HUMAN;AL1B1_HUMAN;ALDH2_HUMAN	ALDH1A1;ALDH1B1;ALDH2	Retinal dehydrogenase 1	19.6267
O43175	SERA_HUMAN	PHGDH	D-3-phosphoglycerate dehydrogenase	19.6202
A0A2R8Y6Z8	A0A2R8Y6Z8_HUMAN	SGCE	Epsilon-sarcoglycan (Fragment)	19.6156
Q15436	SC23A_HUMAN	SEC23A	Protein transport protein Sec23A	19.6009
P62277	RS13_HUMAN	RPS13	40S ribosomal protein S13	19.5984
O75874;P48735	IDHC_HUMAN;IDHP_HUMAN	IDH1;IDH2	Isocitrate dehydrogenase [NADP] cytoplasmic	19.5979
Q6UXI9	NPNT_HUMAN	NPNT	Nephronectin	19.5917
P22234	PUR6_HUMAN	PAICS	Multifunctional protein ADE2	19.5891
P05067	A4_HUMAN	APP	Amyloid-beta precursor protein	19.5883
Q8IVF2	AHNK2_HUMAN	AHNAK2	Protein AHNAK2	19.5808
P02655	APOC2_HUMAN	APOC2	Apolipoprotein C-II	19.5788
P02545;P20700;Q03252	LMNA_HUMAN;LMNB1_HUMAN;LMNB2_HUMAN	LMNA;LMNB1;LMNB2	Prelamin-A/C	19.5773
Q9UHD8	SEPT9_HUMAN	SEPTIN9	Septin-9	19.5771
Q8N4F0	BPIB2_HUMAN	BPIFB2	BPI fold-containing family B member 2	19.573
P14543;Q14112	NID1_HUMAN;NID2_HUMAN	NID1;NID2	Nidogen-1	19.5694
P61604	CH10_HUMAN	HSPE1	10 kDa heat shock protein, mitochondrial	19.5596
Q13214	SEM3B_HUMAN	SEMA3B	Semaphorin-3B	19.5407
P55058	PLTP_HUMAN	PLTP	Phospholipid transfer protein	19.5368
P62906	RL10A_HUMAN	RPL10A	60S ribosomal protein L10a	19.5297
P01019	ANGT_HUMAN	AGT	Angiotensinogen	19.5206
P78371	TCPB_HUMAN	CCT2	T-complex protein 1 subunit beta	19.5138
O60763	USO1_HUMAN	USO1	General vesicular transport factor p115	19.5087
P62888	RL30_HUMAN	RPL30	60S ribosomal protein L30	19.4984
Q9NYF3	FA53C_HUMAN	FAM53C	Protein FAM53C	19.4924
O75891	AL1L1_HUMAN	ALDH1L1	Cytosolic 10-formyltetrahydrofolate dehydrogenase	19.4922
Q86UX7	URP2_HUMAN	FERMT3	Fermitin family homolog 3	19.491
P43686	PRS6B_HUMAN	PSMC4	26S proteasome regulatory subunit 6B	19.4898
P21399	ACOC_HUMAN	ACO1	Cytoplasmic aconitate hydratase	19.4815
P68371;Q13509	TBB3_HUMAN;TBB4B_HUMAN	TUBB3;TUBB4B	Tubulin beta-4B chain	19.4815
P11766	ADHX_HUMAN	ADH5	Alcohol dehydrogenase class-3	19.4766
P27348;P31946;P61981;P62258;P63104;Q04917	1433B_HUMAN;1433E_HUMAN;1433F_HUMAN;1433G_HUMAN;1433T_HUMAN;1433Z_HUMAN	YWHAB;YWHAE;YWHAG;YWHAH;YWHAQ;YWHAZ	14-3-3 protein theta	19.4733
Q86VP6	CAND1_HUMAN	CAND1	Cullin-associated NEDD8-dissociated protein 1	19.4708
P11413	G6PD_HUMAN	G6PD	Glucose-6-phosphate 1-dehydrogenase	19.4702
P27348	1433T_HUMAN	YWHAQ	14-3-3 protein theta	19.456
P48643	TCPE_HUMAN	CCT5	T-complex protein 1 subunit epsilon	19.454
P08603	CFAH_HUMAN	CFH	Complement factor H	19.4538
P55268	LAMB2_HUMAN	LAMB2	Laminin subunit beta-2	19.4534
P17096	HMGA1_HUMAN	HMGA1	High mobility group protein HMG-I/HMG-Y	19.4466
P22105	TENX_HUMAN	TNXB	Tenascin-X	19.4364
P63000	RAC1_HUMAN	RAC1	Ras-related C3 botulinum toxin substrate 1	19.425
Q9UNP9	PPIE_HUMAN	PPIE	Peptidyl-prolyl cis-trans isomerase E	19.4227
Q15907	RB11B_HUMAN	RAB11B	Ras-related protein Rab-11B	19.4102
Q9UNM6	PSD13_HUMAN	PSMD13	26S proteasome non-ATPase regulatory subunit 13	19.4058
P14555	PA2GA_HUMAN	PLA2G2A	Phospholipase A2, membrane associated	19.405
F8W732	F8W732_HUMAN	ZNF366	Zinc finger protein 366 (Fragment)	19.4009
P48723	HSP13_HUMAN	HSPA13	Heat shock 70 kDa protein 13	19.4003
P05121	PAI1_HUMAN	SERPINE1	Plasminogen activator inhibitor 1	19.398
P62191	PRS4_HUMAN	PSMC1	26S proteasome regulatory subunit 4	19.3968
P24821	TENA_HUMAN	TNC	Tenascin	19.3954
P38117	ETFB_HUMAN	ETFB	Electron transfer flavoprotein subunit beta	19.3852
P04439	HLAA_HUMAN	HLA-A	HLA class I histocompatibility antigen, A alpha chain	19.385
P10768	ESTD_HUMAN	ESD	S-formylglutathione hydrolase	19.3835
Q07954	LRP1_HUMAN	LRP1	Prolow-density lipoprotein receptor-related protein 1	19.3829
P62873;P62879;Q9HAV0	GBB1_HUMAN;GBB2_HUMAN;GBB4_HUMAN	GNB1;GNB2;GNB4	Guanine nucleotide-binding protein G(I)/G(S)/G(T) subunit beta-1	19.381
P02452	CO1A1_HUMAN	COL1A1	Collagen alpha-1(I) chain	19.367
P07602	SAP_HUMAN	PSAP	Prosaposin	19.3654
P05787;P13647	K2C5_HUMAN;K2C8_HUMAN	KRT5;KRT8	Keratin, type II cytoskeletal 8	19.3634
P61978	HNRPK_HUMAN	HNRNPK	Heterogeneous nuclear ribonucleoprotein K	19.3601
P50395	GDIB_HUMAN	GDI2	Rab GDP dissociation inhibitor beta	19.3585
P07741	APT_HUMAN	APRT	Adenine phosphoribosyltransferase	19.3514
Q9NR31;Q9Y6B6	SAR1A_HUMAN;SAR1B_HUMAN	SAR1A;SAR1B	GTP-binding protein SAR1a	19.3325
P61970	NTF2_HUMAN	NUTF2	Nuclear transport factor 2	19.3281
P16152	CBR1_HUMAN	CBR1	Carbonyl reductase [NADPH] 1	19.3256
P10809	CH60_HUMAN	HSPD1	60 kDa heat shock protein, mitochondrial	19.3248
Q96IY4	CBPB2_HUMAN	CPB2	Carboxypeptidase B2	19.3226
P17643	TYRP1_HUMAN	TYRP1	5,6-dihydroxyindole-2-carboxylic acid oxidase	19.316
P02794	FRIH_HUMAN	FTH1	Ferritin heavy chain	19.3132
P07237	PDIA1_HUMAN	P4HB	Protein disulfide-isomerase	19.3106
Q9Y6C2	EMIL1_HUMAN	EMILIN1	EMILIN-1	19.3075
P61006;P62820;Q92930;Q9H0U4	RAB1A_HUMAN;RAB1B_HUMAN;RAB8A_HUMAN;RAB8B_HUMAN	RAB1A;RAB1B;RAB8A;RAB8B	Ras-related protein Rab-8A	19.3072
Q96QK1	VPS35_HUMAN	VPS35	Vacuolar protein sorting-associated protein 35	19.3052
Q09028	RBBP4_HUMAN	RBBP4	Histone-binding protein RBBP4	19.3019
Q9HBI1	PARVB_HUMAN	PARVB	Beta-parvin	19.2961
P55263	ADK_HUMAN	ADK	Adenosine kinase	19.2937
P62258	1433E_HUMAN	YWHAE	14-3-3 protein epsilon	19.2918
P38646	GRP75_HUMAN	HSPA9	Stress-70 protein, mitochondrial	19.2913
D6R9P3;D6RBZ0;D6RD18	D6R9P3_HUMAN;D6RBZ0_HUMAN;D6RD18_HUMAN	HNRNPAB	Heterogeneous nuclear ribonucleoprotein A/B	19.286
Q9P2E9	RRBP1_HUMAN	RRBP1	Ribosome-binding protein 1	19.2796
O75874	IDHC_HUMAN	IDH1	Isocitrate dehydrogenase [NADP] cytoplasmic	19.2786
P49588	SYAC_HUMAN	AARS1	Alanine--tRNA ligase, cytoplasmic	19.2771
P35998	PRS7_HUMAN	PSMC2	26S proteasome regulatory subunit 7	19.2766
P60660	MYL6_HUMAN	MYL6	Myosin light polypeptide 6	19.2761
P62333	PRS10_HUMAN	PSMC6	26S proteasome regulatory subunit 10B	19.2705
Q9NQC3	RTN4_HUMAN	RTN4	Reticulon-4	19.2663
O00754	MA2B1_HUMAN	MAN2B1	Lysosomal alpha-mannosidase	19.2625
Q9NPJ3	ACO13_HUMAN	ACOT13	Acyl-coenzyme A thioesterase 13	19.2552
O60568	PLOD3_HUMAN	PLOD3	Multifunctional procollagen lysine hydroxylase and glycosyltransferase LH3	19.2525
P23246;Q15233	NONO_HUMAN;SFPQ_HUMAN	NONO;SFPQ	Splicing factor, proline- and glutamine-rich	19.2516
P62314	SMD1_HUMAN	SNRPD1	Small nuclear ribonucleoprotein Sm D1	19.2496
Q14974	IMB1_HUMAN	KPNB1	Importin subunit beta-1	19.2467
P37802	TAGL2_HUMAN	TAGLN2	Transgelin-2	19.2445
Q16706	MA2A1_HUMAN	MAN2A1	Alpha-mannosidase 2	19.241
P51659	DHB4_HUMAN	HSD17B4	Peroxisomal multifunctional enzyme type 2	19.2392
Q9BQT9	CSTN3_HUMAN	CLSTN3	Calsyntenin-3	19.2306
P62263	RS14_HUMAN	RPS14	40S ribosomal protein S14	19.226
P09871;P48740	C1S_HUMAN;MASP1_HUMAN	C1S;MASP1	Complement C1s subcomponent	19.2252
Q14517	FAT1_HUMAN	FAT1	Protocadherin Fat 1	19.2246
P06737	PYGL_HUMAN	PYGL	Glycogen phosphorylase, liver form	19.2198
Q12907	LMAN2_HUMAN	LMAN2	Vesicular integral-membrane protein VIP36	19.2167
P18428	LBP_HUMAN	LBP	Lipopolysaccharide-binding protein	19.2095
Q16822	PCKGM_HUMAN	PCK2	Phosphoenolpyruvate carboxykinase [GTP], mitochondrial	19.2049
Q9BZP6	CHIA_HUMAN	CHIA	Acidic mammalian chitinase	19.2032
P04180	LCAT_HUMAN	LCAT	Phosphatidylcholine-sterol acyltransferase	19.1942
Q9NRN5	OLFL3_HUMAN	OLFML3	Olfactomedin-like protein 3	19.1878
Q9UM47	NOTC3_HUMAN	NOTCH3	Neurogenic locus notch homolog protein 3	19.1869
P61158	ARP3_HUMAN	ACTR3	Actin-related protein 3	19.184
Q9UL46	PSME2_HUMAN	PSME2	Proteasome activator complex subunit 2	19.1791
P15291	B4GT1_HUMAN	B4GALT1	Beta-1,4-galactosyltransferase 1	19.1763
P23528	COF1_HUMAN	CFL1	Cofilin-1	19.1759
Q9P0M6	H2AW_HUMAN	MACROH2A2	Core histone macro-H2A.2	19.1736
P04233	HG2A_HUMAN	CD74	HLA class II histocompatibility antigen gamma chain	19.1711
P56537	IF6_HUMAN	EIF6	Eukaryotic translation initiation factor 6	19.1617
Q92526	TCPW_HUMAN	CCT6B	T-complex protein 1 subunit zeta-2	19.1617
P52209	6PGD_HUMAN	PGD	6-phosphogluconate dehydrogenase, decarboxylating	19.1613
P13674	P4HA1_HUMAN	P4HA1	Prolyl 4-hydroxylase subunit alpha-1	19.1601
Q9NTK5	OLA1_HUMAN	OLA1	Obg-like ATPase 1	19.158
P05155	IC1_HUMAN	SERPING1	Plasma protease C1 inhibitor	19.1569
P49721	PSB2_HUMAN	PSMB2	Proteasome subunit beta type-2	19.1551
P60900	PSA6_HUMAN	PSMA6	Proteasome subunit alpha type-6	19.1525
P60953	CDC42_HUMAN	CDC42	Cell division control protein 42 homolog	19.1519
P15880	RS2_HUMAN	RPS2	40S ribosomal protein S2	19.1452
Q9UHG2	PCS1N_HUMAN	PCSK1N	ProSAAS	19.1433
Q07021	C1QBP_HUMAN	C1QBP	Complement component 1 Q subcomponent-binding protein, mitochondrial	19.1405
Q9Y617	SERC_HUMAN	PSAT1	Phosphoserine aminotransferase	19.1342
O15031	PLXB2_HUMAN	PLXNB2	Plexin-B2	19.1306
Q13509	TBB3_HUMAN	TUBB3	Tubulin beta-3 chain	19.1298
P12004	PCNA_HUMAN	PCNA	Proliferating cell nuclear antigen	19.1213
P30050	RL12_HUMAN	RPL12	60S ribosomal protein L12	19.1139
P55060	XPO2_HUMAN	CSE1L	Exportin-2	19.1133
P32322	P5CR1_HUMAN	PYCR1	Pyrroline-5-carboxylate reductase 1, mitochondrial	19.1087
P09651	ROA1_HUMAN	HNRNPA1	Heterogeneous nuclear ribonucleoprotein A1	19.1048
P53618	COPB_HUMAN	COPB1	Coatomer subunit beta	19.1007
Q8TDW7	FAT3_HUMAN	FAT3	Protocadherin Fat 3	19.098
P61981	1433G_HUMAN	YWHAG	14-3-3 protein gamma	19.0923
P12110	CO6A2_HUMAN	COL6A2	Collagen alpha-2(VI) chain	19.0922
P07437;Q13509;Q13885;Q9BVA1;Q9H4B7	TBB1_HUMAN;TBB2A_HUMAN;TBB2B_HUMAN;TBB3_HUMAN;TBB5_HUMAN	TUBB;TUBB1;TUBB2A;TUBB2B;TUBB3	Tubulin beta chain	19.0877
P11169;Q8TDB8	GTR14_HUMAN;GTR3_HUMAN	SLC2A14;SLC2A3	Solute carrier family 2, facilitated glucose transporter member 3	19.0849
P62854	RS26_HUMAN	RPS26	40S ribosomal protein S26	19.0834
Q10567	AP1B1_HUMAN	AP1B1	AP-1 complex subunit beta-1	19.0831
Q92599;Q9NVA2	SEP11_HUMAN;SEPT8_HUMAN	SEPTIN11;SEPTIN8	Septin-8	19.0825
P08758	ANXA5_HUMAN	ANXA5	Annexin A5	19.076
Q99536	VAT1_HUMAN	VAT1	Synaptic vesicle membrane protein VAT-1 homolog	19.0749
P23246	SFPQ_HUMAN	SFPQ	Splicing factor, proline- and glutamine-rich	19.0686
P46952	3HAO_HUMAN	HAAO	3-hydroxyanthranilate 3,4-dioxygenase	19.0664
P31146	COR1A_HUMAN	CORO1A	Coronin-1A	19.0659
P49189	AL9A1_HUMAN	ALDH9A1	4-trimethylaminobutyraldehyde dehydrogenase	19.0643
P34932;Q92598	HS105_HUMAN;HSP74_HUMAN	HSPA4;HSPH1	Heat shock 70 kDa protein 4	19.062
Q93063	EXT2_HUMAN	EXT2	Exostosin-2	19.0583
Q16795	NDUA9_HUMAN	NDUFA9	NADH dehydrogenase [ubiquinone] 1 alpha subcomplex subunit 9, mitochondrial	19.0526
Q9BQE3;Q9NY65	TBA1C_HUMAN;TBA8_HUMAN	TUBA1C;TUBA8	Tubulin alpha-1C chain	19.0508
Q99798	ACON_HUMAN	ACO2	Aconitate hydratase, mitochondrial	19.0488
P81605	DCD_HUMAN	DCD	Dermcidin	19.047
P16278	BGAL_HUMAN	GLB1	Beta-galactosidase	19.0437
P14222	PERF_HUMAN	PRF1	Perforin-1	19.0408
P22570	ADRO_HUMAN	FDXR	NADPH:adrenodoxin oxidoreductase, mitochondrial	19.0374
P0DP23;P0DP24;P0DP25	CALM1_HUMAN;CALM2_HUMAN;CALM3_HUMAN	CALM1;CALM2;CALM3	Calmodulin-1	19.034
P30153	2AAA_HUMAN	PPP2R1A	Serine/threonine-protein phosphatase 2A 65 kDa regulatory subunit A alpha isoform	19.0328
P12277	KCRB_HUMAN	CKB	Creatine kinase B-type	19.0322
Q08945	SSRP1_HUMAN	SSRP1	FACT complex subunit SSRP1	19.0318
Q14019	COTL1_HUMAN	COTL1	Coactosin-like protein	19.0164
P00387	NB5R3_HUMAN	CYB5R3	NADH-cytochrome b5 reductase 3	19.0115
P34932	HSP74_HUMAN	HSPA4	Heat shock 70 kDa protein 4	19.01
Q15404	RSU1_HUMAN	RSU1	Ras suppressor protein 1	19.0021
P50570	DYN2_HUMAN	DNM2	Dynamin-2	19.002
Q9UBG0	MRC2_HUMAN	MRC2	C-type mannose receptor 2	19.0018
Q03403	TFF2_HUMAN	TFF2	Trefoil factor 2	18.9962
P12081	HARS1_HUMAN	HARS1	Histidine--tRNA ligase, cytoplasmic	18.9825
P52926	HMGA2_HUMAN	HMGA2	High mobility group protein HMGI-C	18.9778
Q9NY65	TBA8_HUMAN	TUBA8	Tubulin alpha-8 chain	18.9697
P29122	PCSK6_HUMAN	PCSK6	Proprotein convertase subtilisin/kexin type 6	18.9672
O14617	AP3D1_HUMAN	AP3D1	AP-3 complex subunit delta-1	18.9643
P50454	SERPH_HUMAN	SERPINH1	Serpin H1	18.9569
P84085	ARF5_HUMAN	ARF5	ADP-ribosylation factor 5	18.9562
P11586	C1TC_HUMAN	MTHFD1	C-1-tetrahydrofolate synthase, cytoplasmic	18.9497
O75533	SF3B1_HUMAN	SF3B1	Splicing factor 3B subunit 1	18.9491
Q06141	REG3A_HUMAN	REG3A	Regenerating islet-derived protein 3-alpha	18.9481
P48059	LIMS1_HUMAN	LIMS1	LIM and senescent cell antigen-like-containing domain protein 1	18.9417
O43707	ACTN4_HUMAN	ACTN4	Alpha-actinin-4	18.9414
Q99613	EIF3C_HUMAN	EIF3C	Eukaryotic translation initiation factor 3 subunit C	18.9407
P46776	RL27A_HUMAN	RPL27A	60S ribosomal protein L27a	18.9395
Q14152	EIF3A_HUMAN	EIF3A	Eukaryotic translation initiation factor 3 subunit A	18.9362
P62701	RS4X_HUMAN	RPS4X	40S ribosomal protein S4, X isoform	18.9348
P05387	RLA2_HUMAN	RPLP2	60S acidic ribosomal protein P2	18.9294
P02533;P08779;P13645	K1C10_HUMAN;K1C14_HUMAN;K1C16_HUMAN	KRT10;KRT14;KRT16	Keratin, type I cytoskeletal 14	18.9289
O14818	PSA7_HUMAN	PSMA7	Proteasome subunit alpha type-7	18.9277
Q15185	TEBP_HUMAN	PTGES3	Prostaglandin E synthase 3	18.9115
Q93088	BHMT1_HUMAN	BHMT	Betaine--homocysteine S-methyltransferase 1	18.9114
P21980	TGM2_HUMAN	TGM2	Protein-glutamine gamma-glutamyltransferase 2	18.9066
P0DMM9;P0DMN0;P50225	ST1A1_HUMAN;ST1A3_HUMAN;ST1A4_HUMAN	SULT1A1;SULT1A3;SULT1A4	Sulfotransferase 1A3	18.9046
O94973;O95782	AP2A1_HUMAN;AP2A2_HUMAN	AP2A1;AP2A2	AP-2 complex subunit alpha-2	18.9045
Q9UBS4	DJB11_HUMAN	DNAJB11	DnaJ homolog subfamily B member 11	18.901
P31153	METK2_HUMAN	MAT2A	S-adenosylmethionine synthase isoform type-2	18.8886
P00738	HPT_HUMAN	HP	Haptoglobin	18.8854
P38919	IF4A3_HUMAN	EIF4A3	Eukaryotic initiation factor 4A-III	18.8839
Q99983	OMD_HUMAN	OMD	Osteomodulin	18.8823
P20339;P51148;P61020	RAB5A_HUMAN;RAB5B_HUMAN;RAB5C_HUMAN	RAB5A;RAB5B;RAB5C	Ras-related protein Rab-5A	18.881
Q9H173	SIL1_HUMAN	SIL1	Nucleotide exchange factor SIL1	18.8788
Q16658	FSCN1_HUMAN	FSCN1	Fascin	18.8777
P36871	PGM1_HUMAN	PGM1	Phosphoglucomutase-1	18.8772
Q9UKU9	ANGL2_HUMAN	ANGPTL2	Angiopoietin-related protein 2	18.8716
Q8WUA8	TSK_HUMAN	TSKU	Tsukushin	18.8699
Q15113	PCOC1_HUMAN	PCOLCE	Procollagen C-endopeptidase enhancer 1	18.8693
P47756	CAPZB_HUMAN	CAPZB	F-actin-capping protein subunit beta	18.8651
P09874	PARP1_HUMAN	PARP1	Poly [ADP-ribose] polymerase 1	18.8649
Q9H8M2	BRD9_HUMAN	BRD9	Bromodomain-containing protein 9	18.862
Q9H2U2	IPYR2_HUMAN	PPA2	Inorganic pyrophosphatase 2, mitochondrial	18.8608
P12830	CADH1_HUMAN	CDH1	Cadherin-1	18.8596
Q7KZF4	SND1_HUMAN	SND1	Staphylococcal nuclease domain-containing protein 1	18.8494
P14868	SYDC_HUMAN	DARS1	Aspartate--tRNA ligase, cytoplasmic	18.8479
P40227	TCPZ_HUMAN	CCT6A	T-complex protein 1 subunit zeta	18.8471
P46940	IQGA1_HUMAN	IQGAP1	Ras GTPase-activating-like protein IQGAP1	18.8425
P24666	PPAC_HUMAN	ACP1	Low molecular weight phosphotyrosine protein phosphatase	18.8399
Q96CG8	CTHR1_HUMAN	CTHRC1	Collagen triple helix repeat-containing protein 1	18.8285
Q9H4M9;Q9NZN3	EHD1_HUMAN;EHD3_HUMAN	EHD1;EHD3	EH domain-containing protein 1	18.8285
P22352	GPX3_HUMAN	GPX3	Glutathione peroxidase 3	18.8234
Q13418	ILK_HUMAN	ILK	Integrin-linked protein kinase	18.8207
Q16762	THTR_HUMAN	TST	Thiosulfate sulfurtransferase	18.82
Q9Y265	RUVB1_HUMAN	RUVBL1	RuvB-like 1	18.8148
P08133	ANXA6_HUMAN	ANXA6	Annexin A6	18.8131
Q86U17	SPA11_HUMAN	SERPINA11	Serpin A11	18.8128
P22105;Q16473	TENXA_HUMAN;TENX_HUMAN	TNXA;TNXB	Tenascin-X	18.8124
P20585	MSH3_HUMAN	MSH3	DNA mismatch repair protein Msh3	18.8116
P22087	FBRL_HUMAN	FBL	rRNA 2'-O-methyltransferase fibrillarin	18.8102
P15531;P22392	NDKA_HUMAN;NDKB_HUMAN	NME1;NME2	Nucleoside diphosphate kinase A	18.8053
P11940	PABP1_HUMAN	PABPC1	Polyadenylate-binding protein 1	18.8033
Q96HR9	REEP6_HUMAN	REEP6	Receptor expression-enhancing protein 6	18.7984
P62316	SMD2_HUMAN	SNRPD2	Small nuclear ribonucleoprotein Sm D2	18.7984
Q04756	HGFA_HUMAN	HGFAC	Hepatocyte growth factor activator	18.7956
P09668	CATH_HUMAN	CTSH	Pro-cathepsin H	18.7858
P31946	1433B_HUMAN	YWHAB	14-3-3 protein beta/alpha	18.785
Q9NQW7	XPP1_HUMAN	XPNPEP1	Xaa-Pro aminopeptidase 1	18.7818
P49748	ACADV_HUMAN	ACADVL	Very long-chain specific acyl-CoA dehydrogenase, mitochondrial	18.7777
Q16629	SRSF7_HUMAN	SRSF7	Serine/arginine-rich splicing factor 7	18.7764
Q00266	METK1_HUMAN	MAT1A	S-adenosylmethionine synthase isoform type-1	18.7761
Q96C23	GALM_HUMAN	GALM	Galactose mutarotase	18.7738
Q9NZR1	TMOD2_HUMAN	TMOD2	Tropomodulin-2	18.7732
O00232	PSD12_HUMAN	PSMD12	26S proteasome non-ATPase regulatory subunit 12	18.7712
P55287	CAD11_HUMAN	CDH11	Cadherin-11	18.771
P78527	PRKDC_HUMAN	PRKDC	DNA-dependent protein kinase catalytic subunit	18.7701
Q00796	DHSO_HUMAN	SORD	Sorbitol dehydrogenase	18.7663
Q7Z6Z7	HUWE1_HUMAN	HUWE1	E3 ubiquitin-protein ligase HUWE1	18.7635
P50502;Q8IZP2	F10A1_HUMAN;ST134_HUMAN	ST13;ST13P4	Hsc70-interacting protein	18.763
P78556	CCL20_HUMAN	CCL20	C-C motif chemokine 20	18.7603
P46782	RS5_HUMAN	RPS5	40S ribosomal protein S5	18.7571
Q96CW1	AP2M1_HUMAN	AP2M1	AP-2 complex subunit mu	18.7535
P17655	CAN2_HUMAN	CAPN2	Calpain-2 catalytic subunit	18.7493
Q14103	HNRPD_HUMAN	HNRNPD	Heterogeneous nuclear ribonucleoprotein D0	18.7492
P09211	GSTP1_HUMAN	GSTP1	Glutathione S-transferase P	18.7427
P67809	YBOX1_HUMAN	YBX1	Y-box-binding protein 1	18.7316
P07738	PMGE_HUMAN	BPGM	Bisphosphoglycerate mutase	18.7309
O15144	ARPC2_HUMAN	ARPC2	Actin-related protein 2/3 complex subunit 2	18.7292
Q15181	IPYR_HUMAN	PPA1	Inorganic pyrophosphatase	18.7282
P46459	NSF_HUMAN	NSF	Vesicle-fusing ATPase	18.7225
P55209	NP1L1_HUMAN	NAP1L1	Nucleosome assembly protein 1-like 1	18.7138
P49591	SYSC_HUMAN	SARS1	Serine--tRNA ligase, cytoplasmic	18.7129
P28838	AMPL_HUMAN	LAP3	Cytosol aminopeptidase	18.7109
P06753;P09493;P67936	TPM1_HUMAN;TPM3_HUMAN;TPM4_HUMAN	TPM1;TPM3;TPM4	Tropomyosin alpha-3 chain	18.7095
O60687	SRPX2_HUMAN	SRPX2	Sushi repeat-containing protein SRPX2	18.7058
Q9Y230	RUVB2_HUMAN	RUVBL2	RuvB-like 2	18.7044
P06858	LIPL_HUMAN	LPL	Lipoprotein lipase	18.6997
Q13308	PTK7_HUMAN	PTK7	Inactive tyrosine-protein kinase 7	18.6995
O00231	PSD11_HUMAN	PSMD11	26S proteasome non-ATPase regulatory subunit 11	18.6934
P25815	S100P_HUMAN	S100P	Protein S100-P	18.6854
O14744	ANM5_HUMAN	PRMT5	Protein arginine N-methyltransferase 5	18.6846
Q96KP4	CNDP2_HUMAN	CNDP2	Cytosolic non-specific dipeptidase	18.68
P49773	HINT1_HUMAN	HINT1	Histidine triad nucleotide-binding protein 1	18.6799
P07099	HYEP_HUMAN	EPHX1	Epoxide hydrolase 1	18.6798
O43488	ARK72_HUMAN	AKR7A2	Aflatoxin B1 aldehyde reductase member 2	18.6764
O60749	SNX2_HUMAN	SNX2	Sorting nexin-2	18.6713
Q01130;Q9BRL6	SRSF2_HUMAN;SRSF8_HUMAN	SRSF2;SRSF8	Serine/arginine-rich splicing factor 2	18.6689
P25705	ATPA_HUMAN	ATP5F1A	ATP synthase subunit alpha, mitochondrial	18.6641
Q9Y2V2	CHSP1_HUMAN	CARHSP1	Calcium-regulated heat-stable protein 1	18.6625
Q9P2T1	GMPR2_HUMAN	GMPR2	GMP reductase 2	18.6621
P49419	AL7A1_HUMAN	ALDH7A1	Alpha-aminoadipic semialdehyde dehydrogenase	18.6601
Q07666	KHDR1_HUMAN	KHDRBS1	KH domain-containing, RNA-binding, signal transduction-associated protein 1	18.6549
Q07020	RL18_HUMAN	RPL18	60S ribosomal protein L18	18.6493
E9PAV3;Q13765	NACAM_HUMAN;NACA_HUMAN	NACA	Nascent polypeptide-associated complex subunit alpha, muscle-specific form	18.6466
P62280	RS11_HUMAN	RPS11	40S ribosomal protein S11	18.6464
P01130	LDLR_HUMAN	LDLR	Low-density lipoprotein receptor	18.6452
Q15818	NPTX1_HUMAN	NPTX1	Neuronal pentraxin-1	18.6438
P00751	CFAB_HUMAN	CFB	Complement factor B	18.6396
P15311	EZRI_HUMAN	EZR	Ezrin	18.6381
P13611	CSPG2_HUMAN	VCAN	Versican core protein	18.6325
Q16531	DDB1_HUMAN	DDB1	DNA damage-binding protein 1	18.6319
Q99715	COCA1_HUMAN	COL12A1	Collagen alpha-1(XII) chain	18.6283
Q14520	HABP2_HUMAN	HABP2	Hyaluronan-binding protein 2	18.6278
P15121	ALDR_HUMAN	AKR1B1	Aldo-keto reductase family 1 member B1	18.6276
P22626	ROA2_HUMAN	HNRNPA2B1	Heterogeneous nuclear ribonucleoproteins A2/B1	18.6252
O75116	ROCK2_HUMAN	ROCK2	Rho-associated protein kinase 2	18.6238
Q8WUM4	PDC6I_HUMAN	PDCD6IP	Programmed cell death 6-interacting protein	18.6169
O60610	DIAP1_HUMAN	DIAPH1	Protein diaphanous homolog 1	18.6131
P62913	RL11_HUMAN	RPL11	60S ribosomal protein L11	18.6068
P61163	ACTZ_HUMAN	ACTR1A	Alpha-centractin	18.6017
P26639	SYTC_HUMAN	TARS1	Threonine--tRNA ligase 1, cytoplasmic	18.5981
Q9UBQ5	EIF3K_HUMAN	EIF3K	Eukaryotic translation initiation factor 3 subunit K	18.5885
P25786	PSA1_HUMAN	PSMA1	Proteasome subunit alpha type-1	18.587
P61247	RS3A_HUMAN	RPS3A	40S ribosomal protein S3a	18.5841
P30084	ECHM_HUMAN	ECHS1	Enoyl-CoA hydratase, mitochondrial	18.5808
Q9NP72	RAB18_HUMAN	RAB18	Ras-related protein Rab-18	18.5708
P60842	IF4A1_HUMAN	EIF4A1	Eukaryotic initiation factor 4A-I	18.5685
Q16698	DECR_HUMAN	DECR1	2,4-dienoyl-CoA reductase, mitochondrial	18.5635
P09525	ANXA4_HUMAN	ANXA4	Annexin A4	18.5508
P25789	PSA4_HUMAN	PSMA4	Proteasome subunit alpha type-4	18.5453
P35579;Q7Z406	MYH14_HUMAN;MYH9_HUMAN	MYH14;MYH9	Myosin-9	18.5437
Q08257	QOR_HUMAN	CRYZ	Quinone oxidoreductase	18.5428
P34896	GLYC_HUMAN	SHMT1	Serine hydroxymethyltransferase, cytosolic	18.5395
Q06210	GFPT1_HUMAN	GFPT1	Glutamine--fructose-6-phosphate aminotransferase [isomerizing] 1	18.5346
Q13093	PAFA_HUMAN	PLA2G7	Platelet-activating factor acetylhydrolase	18.5339
P63010	AP2B1_HUMAN	AP2B1	AP-2 complex subunit beta	18.5335
P07996;P35442;P49746	TSP1_HUMAN;TSP2_HUMAN;TSP3_HUMAN	THBS1;THBS2;THBS3	Thrombospondin-1	18.5314
P48556	PSMD8_HUMAN	PSMD8	26S proteasome non-ATPase regulatory subunit 8	18.5313
P51149	RAB7A_HUMAN	RAB7A	Ras-related protein Rab-7a	18.5307
Q13885;Q9BVA1	TBB2A_HUMAN;TBB2B_HUMAN	TUBB2A;TUBB2B	Tubulin beta-2A chain	18.5253
P08134;P61586	RHOA_HUMAN;RHOC_HUMAN	RHOA;RHOC	Rho-related GTP-binding protein RhoC	18.5251
P08567	PLEK_HUMAN	PLEK	Pleckstrin	18.5208
Q9H6R3	ACSS3_HUMAN	ACSS3	Acyl-CoA synthetase short-chain family member 3, mitochondrial	18.5177
P27695	APEX1_HUMAN	APEX1	DNA-(apurinic or apyrimidinic site) endonuclease	18.5145
P46777	RL5_HUMAN	RPL5	60S ribosomal protein L5	18.5139
P51148	RAB5C_HUMAN	RAB5C	Ras-related protein Rab-5C	18.5134
Q13332	PTPRS_HUMAN	PTPRS	Receptor-type tyrosine-protein phosphatase S	18.5106
O00303	EIF3F_HUMAN	EIF3F	Eukaryotic translation initiation factor 3 subunit F	18.5067
Q13404	UB2V1_HUMAN	UBE2V1	Ubiquitin-conjugating enzyme E2 variant 1	18.5052
Q9BQA1	MEP50_HUMAN	WDR77	Methylosome protein 50	18.5044
P52907	CAZA1_HUMAN	CAPZA1	F-actin-capping protein subunit alpha-1	18.4973
Q03252	LMNB2_HUMAN	LMNB2	Lamin-B2	18.4884
Q9Y2S2	CRYL1_HUMAN	CRYL1	Lambda-crystallin homolog	18.4829
Q58FF6	H90B4_HUMAN	HSP90AB4P	Putative heat shock protein HSP 90-beta 4	18.4764
P13804	ETFA_HUMAN	ETFA	Electron transfer flavoprotein subunit alpha, mitochondrial	18.475
P05455	LA_HUMAN	SSB	Lupus La protein	18.4731
O15511	ARPC5_HUMAN	ARPC5	Actin-related protein 2/3 complex subunit 5	18.4661
P47884;P58170	OR1D4_HUMAN;OR1D5_HUMAN	OR1D4;OR1D5	Olfactory receptor 1D4	18.4619
P35606	COPB2_HUMAN	COPB2	Coatomer subunit beta'	18.4575
Q16181	SEPT7_HUMAN	SEPTIN7	Septin-7	18.4563
P49720	PSB3_HUMAN	PSMB3	Proteasome subunit beta type-3	18.4549
Q3LXA3	TKFC_HUMAN	TKFC	Triokinase/FMN cyclase	18.454
Q15019	SEPT2_HUMAN	SEPTIN2	Septin-2	18.4538
P26038	MOES_HUMAN	MSN	Moesin	18.4422
P13646;P19012	K1C13_HUMAN;K1C15_HUMAN	KRT13;KRT15	Keratin, type I cytoskeletal 13	18.4409
P53992	SC24C_HUMAN	SEC24C	Protein transport protein Sec24C	18.4388
P20851	C4BPB_HUMAN	C4BPB	C4b-binding protein beta chain	18.4375
P06280	AGAL_HUMAN	GLA	Alpha-galactosidase A	18.4371
P18754	RCC1_HUMAN	RCC1	Regulator of chromosome condensation	18.4361
P13671	CO6_HUMAN	C6	Complement component C6	18.4353
P35580	MYH10_HUMAN	MYH10	Myosin-10	18.4338
Q9Y262	EIF3L_HUMAN	EIF3L	Eukaryotic translation initiation factor 3 subunit L	18.4278
P48444	COPD_HUMAN	ARCN1	Coatomer subunit delta	18.4266
P25788	PSA3_HUMAN	PSMA3	Proteasome subunit alpha type-3	18.4241
P05091	ALDH2_HUMAN	ALDH2	Aldehyde dehydrogenase, mitochondrial	18.424
P41252	SYIC_HUMAN	IARS1	Isoleucine--tRNA ligase, cytoplasmic	18.4234
P28482	MK01_HUMAN	MAPK1	Mitogen-activated protein kinase 1	18.4232
Q99729	ROAA_HUMAN	HNRNPAB	Heterogeneous nuclear ribonucleoprotein A/B	18.423
Q10713	MPPA_HUMAN	PMPCA	Mitochondrial-processing peptidase subunit alpha	18.4226
Q15393	SF3B3_HUMAN	SF3B3	Splicing factor 3B subunit 3	18.4187
Q9UBR2	CATZ_HUMAN	CTSZ	Cathepsin Z	18.4182
O60749;Q13596	SNX1_HUMAN;SNX2_HUMAN	SNX1;SNX2	Sorting nexin-2	18.4109
P25787	PSA2_HUMAN	PSMA2	Proteasome subunit alpha type-2	18.4099
Q96L12	CALR3_HUMAN	CALR3	Calreticulin-3	18.4087
Q9Y625	GPC6_HUMAN	GPC6	Glypican-6	18.408
P49915	GUAA_HUMAN	GMPS	GMP synthase [glutamine-hydrolyzing]	18.4077
P04792	HSPB1_HUMAN	HSPB1	Heat shock protein beta-1	18.4053
O43242	PSMD3_HUMAN	PSMD3	26S proteasome non-ATPase regulatory subunit 3	18.4021
Q15493	RGN_HUMAN	RGN	Regucalcin	18.401
O14786	NRP1_HUMAN	NRP1	Neuropilin-1	18.4009
P01033	TIMP1_HUMAN	TIMP1	Metalloproteinase inhibitor 1	18.3924
Q92522	H1X_HUMAN	H1-10	Histone H1.10	18.389
P33176	KINH_HUMAN	KIF5B	Kinesin-1 heavy chain	18.385
Q01844	EWS_HUMAN	EWSR1	RNA-binding protein EWS	18.3771
Q14112	NID2_HUMAN	NID2	Nidogen-2	18.3768
P09417	DHPR_HUMAN	QDPR	Dihydropteridine reductase	18.3768
P35080	PROF2_HUMAN	PFN2	Profilin-2	18.3762
Q9Y5B9	SP16H_HUMAN	SUPT16H	FACT complex subunit SPT16	18.374
P55884	EIF3B_HUMAN	EIF3B	Eukaryotic translation initiation factor 3 subunit B	18.373
Q92820	GGH_HUMAN	GGH	Gamma-glutamyl hydrolase	18.3718
P51649	SSDH_HUMAN	ALDH5A1	Succinate-semialdehyde dehydrogenase, mitochondrial	18.3668
Q12905	ILF2_HUMAN	ILF2	Interleukin enhancer-binding factor 2	18.3637
P62244	RS15A_HUMAN	RPS15A	40S ribosomal protein S15a	18.3618
Q8NBZ7	UXS1_HUMAN	UXS1	UDP-glucuronic acid decarboxylase 1	18.3534
P13861	KAP2_HUMAN	PRKAR2A	cAMP-dependent protein kinase type II-alpha regulatory subunit	18.3517
P24752	THIL_HUMAN	ACAT1	Acetyl-CoA acetyltransferase, mitochondrial	18.3484
P60228	EIF3E_HUMAN	EIF3E	Eukaryotic translation initiation factor 3 subunit E	18.3392
O00429	DNM1L_HUMAN	DNM1L	Dynamin-1-like protein	18.3367
P20618	PSB1_HUMAN	PSMB1	Proteasome subunit beta type-1	18.3347
P06744	G6PI_HUMAN	GPI	Glucose-6-phosphate isomerase	18.3343
Q9Y678	COPG1_HUMAN	COPG1	Coatomer subunit gamma-1	18.3331
O15460	P4HA2_HUMAN	P4HA2	Prolyl 4-hydroxylase subunit alpha-2	18.3281
Q16610	ECM1_HUMAN	ECM1	Extracellular matrix protein 1	18.3272
P04424	ARLY_HUMAN	ASL	Argininosuccinate lyase	18.3261
P62081	RS7_HUMAN	RPS7	40S ribosomal protein S7	18.3225
P62495	ERF1_HUMAN	ETF1	Eukaryotic peptide chain release factor subunit 1	18.3218
Q14240	IF4A2_HUMAN	EIF4A2	Eukaryotic initiation factor 4A-II	18.3121
P35590	TIE1_HUMAN	TIE1	Tyrosine-protein kinase receptor Tie-1	18.3099
Q8WXF1	PSPC1_HUMAN	PSPC1	Paraspeckle component 1	18.3065
O76021	RL1D1_HUMAN	RSL1D1	Ribosomal L1 domain-containing protein 1	18.3043
O43776	SYNC_HUMAN	NARS1	Asparagine--tRNA ligase, cytoplasmic	18.3028
Q86UP2	KTN1_HUMAN	KTN1	Kinectin	18.2983
P54289	CA2D1_HUMAN	CACNA2D1	Voltage-dependent calcium channel subunit alpha-2/delta-1	18.2975
P04066	FUCO_HUMAN	FUCA1	Tissue alpha-L-fucosidase	18.2893
P47897	SYQ_HUMAN	QARS1	Glutamine--tRNA ligase	18.2892
P30613	KPYR_HUMAN	PKLR	Pyruvate kinase PKLR	18.2863
P36957	ODO2_HUMAN	DLST	Dihydrolipoyllysine-residue succinyltransferase component of 2-oxoglutarate dehydrogenase complex, mitochondrial	18.2851
P09327	VILI_HUMAN	VIL1	Villin-1	18.284
Q08170;Q13243;Q13247	SRSF4_HUMAN;SRSF5_HUMAN;SRSF6_HUMAN	SRSF4;SRSF5;SRSF6	Serine/arginine-rich splicing factor 4	18.2803
P45954	ACDSB_HUMAN	ACADSB	Short/branched chain specific acyl-CoA dehydrogenase, mitochondrial	18.277
P50914	RL14_HUMAN	RPL14	60S ribosomal protein L14	18.2738
Q14517;Q8TDW7	FAT1_HUMAN;FAT3_HUMAN	FAT1;FAT3	Protocadherin Fat 1	18.2725
P80404	GABT_HUMAN	ABAT	4-aminobutyrate aminotransferase, mitochondrial	18.2721
P16870	CBPE_HUMAN	CPE	Carboxypeptidase E	18.2715
P21266	GSTM3_HUMAN	GSTM3	Glutathione S-transferase Mu 3	18.2703
Q99627	CSN8_HUMAN	COPS8	COP9 signalosome complex subunit 8	18.2689
P08263;P09210	GSTA1_HUMAN;GSTA2_HUMAN	GSTA1;GSTA2	Glutathione S-transferase A1	18.2595
O95967	FBLN4_HUMAN	EFEMP2	EGF-containing fibulin-like extracellular matrix protein 2	18.2584
Q9HC38	GLOD4_HUMAN	GLOD4	Glyoxalase domain-containing protein 4	18.2567
Q92859	NEO1_HUMAN	NEO1	Neogenin	18.2521
P22303	ACES_HUMAN	ACHE	Acetylcholinesterase	18.237
Q13547	HDAC1_HUMAN	HDAC1	Histone deacetylase 1	18.2328
Q9BXS5	AP1M1_HUMAN	AP1M1	AP-1 complex subunit mu-1	18.2273
P06681	CO2_HUMAN	C2	Complement C2	18.2269
P24534	EF1B_HUMAN	EEF1B2	Elongation factor 1-beta	18.2262
Q15365;Q15366	PCBP1_HUMAN;PCBP2_HUMAN	PCBP1;PCBP2	Poly(rC)-binding protein 1	18.2242
P28331	NDUS1_HUMAN	NDUFS1	NADH-ubiquinone oxidoreductase 75 kDa subunit, mitochondrial	18.2234
P49746	TSP3_HUMAN	THBS3	Thrombospondin-3	18.2179
Q9C0A0	CNTP4_HUMAN	CNTNAP4	Contactin-associated protein-like 4	18.2114
Q15008	PSMD6_HUMAN	PSMD6	26S proteasome non-ATPase regulatory subunit 6	18.2082
P06727	APOA4_HUMAN	APOA4	Apolipoprotein A-IV	18.2069
Q6Q788	APOA5_HUMAN	APOA5	Apolipoprotein A-V	18.2
P36222	CH3L1_HUMAN	CHI3L1	Chitinase-3-like protein 1	18.1999
P11387	TOP1_HUMAN	TOP1	DNA topoisomerase 1	18.1934
O00560	SDCB1_HUMAN	SDCBP	Syntenin-1	18.1873
O94979	SC31A_HUMAN	SEC31A	Protein transport protein Sec31A	18.1861
Q92499	DDX1_HUMAN	DDX1	ATP-dependent RNA helicase DDX1	18.1853
Q04837	SSBP_HUMAN	SSBP1	Single-stranded DNA-binding protein, mitochondrial	18.1832
Q00839	HNRPU_HUMAN	HNRNPU	Heterogeneous nuclear ribonucleoprotein U	18.1821
Q10469	MGAT2_HUMAN	MGAT2	Alpha-1,6-mannosyl-glycoprotein 2-beta-N-acetylglucosaminyltransferase	18.1803
Q15149	PLEC_HUMAN	PLEC	Plectin	18.177
P30566	PUR8_HUMAN	ADSL	Adenylosuccinate lyase	18.1698
Q08431	MFGM_HUMAN	MFGE8	Lactadherin	18.1696
P31943;P52597	HNRH1_HUMAN;HNRPF_HUMAN	HNRNPF;HNRNPH1	Heterogeneous nuclear ribonucleoprotein H	18.1643
Q7RTS7	K2C74_HUMAN	KRT74	Keratin, type II cytoskeletal 74	18.1625
Q9NQR4	NIT2_HUMAN	NIT2	Omega-amidase NIT2	18.1605
Q9NS15	LTBP3_HUMAN	LTBP3	Latent-transforming growth factor beta-binding protein 3	18.158
O76061	STC2_HUMAN	STC2	Stanniocalcin-2	18.1562
O94812	BAIP3_HUMAN	BAIAP3	BAI1-associated protein 3	18.1555
P39059	COFA1_HUMAN	COL15A1	Collagen alpha-1(XV) chain	18.1529
P34896;P34897	GLYC_HUMAN;GLYM_HUMAN	SHMT1;SHMT2	Serine hydroxymethyltransferase, cytosolic	18.152
Q9NVA2	SEP11_HUMAN	SEPTIN11	Septin-11	18.1499
Q16543	CDC37_HUMAN	CDC37	Hsp90 co-chaperone Cdc37	18.1495
P13667	PDIA4_HUMAN	PDIA4	Protein disulfide-isomerase A4	18.1492
P35555;P35556	FBN1_HUMAN;FBN2_HUMAN	FBN1;FBN2	Fibrillin-1	18.1473
Q16270	IBP7_HUMAN	IGFBP7	Insulin-like growth factor-binding protein 7	18.1462
P50552	VASP_HUMAN	VASP	Vasodilator-stimulated phosphoprotein	18.1427
P21266;P28161	GSTM2_HUMAN;GSTM3_HUMAN	GSTM2;GSTM3	Glutathione S-transferase Mu 3	18.1396
P20700	LMNB1_HUMAN	LMNB1	Lamin-B1	18.1342
P02654	APOC1_HUMAN	APOC1	Apolipoprotein C-I	18.1326
P41250	GARS_HUMAN	GARS1	Glycine--tRNA ligase	18.13
Q13200	PSMD2_HUMAN	PSMD2	26S proteasome non-ATPase regulatory subunit 2	18.1278
Q99460	PSMD1_HUMAN	PSMD1	26S proteasome non-ATPase regulatory subunit 1	18.1269
P28161	GSTM2_HUMAN	GSTM2	Glutathione S-transferase Mu 2	18.1213
P43034	LIS1_HUMAN	PAFAH1B1	Platelet-activating factor acetylhydrolase IB subunit beta	18.1159
Q14203	DCTN1_HUMAN	DCTN1	Dynactin subunit 1	18.1154
P18085	ARF4_HUMAN	ARF4	ADP-ribosylation factor 4	18.115
P40227;Q92526	TCPW_HUMAN;TCPZ_HUMAN	CCT6A;CCT6B	T-complex protein 1 subunit zeta	18.1113
P68371;Q13885;Q9BVA1	TBB2A_HUMAN;TBB2B_HUMAN;TBB4B_HUMAN	TUBB2A;TUBB2B;TUBB4B	Tubulin beta-4B chain	18.1091
P04040	CATA_HUMAN	CAT	Catalase	18.1089
O95373	IPO7_HUMAN	IPO7	Importin-7	18.1048
Q13098	CSN1_HUMAN	GPS1	COP9 signalosome complex subunit 1	18.0988
O60462	NRP2_HUMAN	NRP2	Neuropilin-2	18.0969
P15559	NQO1_HUMAN	NQO1	NAD(P)H dehydrogenase [quinone] 1	18.089
P36873;P62136;P62140	PP1A_HUMAN;PP1B_HUMAN;PP1G_HUMAN	PPP1CA;PPP1CB;PPP1CC	Serine/threonine-protein phosphatase PP1-gamma catalytic subunit	18.0846
O95782	AP2A1_HUMAN	AP2A1	AP-2 complex subunit alpha-1	18.0836
Q8N3G9	TM130_HUMAN	TMEM130	Transmembrane protein 130	18.0806
Q13162	PRDX4_HUMAN	PRDX4	Peroxiredoxin-4	18.0754
Q13103	SPP24_HUMAN	SPP2	Secreted phosphoprotein 24	18.0717
Q92841	DDX17_HUMAN	DDX17	Probable ATP-dependent RNA helicase DDX17	18.0687
F8VWZ5	F8VWZ5_HUMAN	HLX	H2.0-like homeobox protein (Fragment)	18.0678
P05198	IF2A_HUMAN	EIF2S1	Eukaryotic translation initiation factor 2 subunit 1	18.0676
P32969	RL9_HUMAN	RPL9	60S ribosomal protein L9	18.0642
P28066	PSA5_HUMAN	PSMA5	Proteasome subunit alpha type-5	18.0636
P31948	STIP1_HUMAN	STIP1	Stress-induced-phosphoprotein 1	18.0582
O43747	AP1G1_HUMAN	AP1G1	AP-1 complex subunit gamma-1	18.0571
P12270	TPR_HUMAN	TPR	Nucleoprotein TPR	18.0542
Q9H0U4	RAB1B_HUMAN	RAB1B	Ras-related protein Rab-1B	18.0528
P55786	PSA_HUMAN	NPEPPS	Puromycin-sensitive aminopeptidase	18.0475
Q9H4M9	EHD1_HUMAN	EHD1	EH domain-containing protein 1	18.0445
P01266	THYG_HUMAN	TG	Thyroglobulin	18.0433
P26572	MGAT1_HUMAN	MGAT1	Alpha-1,3-mannosyl-glycoprotein 2-beta-N-acetylglucosaminyltransferase	18.042
Q12794	HYAL1_HUMAN	HYAL1	Hyaluronidase-1	18.0402
P09496	CLCA_HUMAN	CLTA	Clathrin light chain A	18.0396
Q8TD08	MK15_HUMAN	MAPK15	Mitogen-activated protein kinase 15	18.0319
P43652	AFAM_HUMAN	AFM	Afamin	18.0314
Q9BWD1	THIC_HUMAN	ACAT2	Acetyl-CoA acetyltransferase, cytosolic	18.0303
O75144	ICOSL_HUMAN	ICOSLG	ICOS ligand	18.0233
P48735	IDHP_HUMAN	IDH2	Isocitrate dehydrogenase [NADP], mitochondrial	18.0192
Q15370	ELOB_HUMAN	ELOB	Elongin-B	18.0171
P52895	AK1C2_HUMAN	AKR1C2	Aldo-keto reductase family 1 member C2	18.009
Q9NSD9	SYFB_HUMAN	FARSB	Phenylalanine--tRNA ligase beta subunit	18.008
Q99733	NP1L4_HUMAN	NAP1L4	Nucleosome assembly protein 1-like 4	18.0066
O00203	AP3B1_HUMAN	AP3B1	AP-3 complex subunit beta-1	18.0065
O00154	BACH_HUMAN	ACOT7	Cytosolic acyl coenzyme A thioester hydrolase	17.9862
P37108	SRP14_HUMAN	SRP14	Signal recognition particle 14 kDa protein	17.9826
P60033	CD81_HUMAN	CD81	CD81 antigen	17.9815
P28070	PSB4_HUMAN	PSMB4	Proteasome subunit beta type-4	17.981
Q14166	TTL12_HUMAN	TTLL12	Tubulin--tyrosine ligase-like protein 12	17.9744
Q5R3I4	TTC38_HUMAN	TTC38	Tetratricopeptide repeat protein 38	17.9739
P17858	PFKAL_HUMAN	PFKL	ATP-dependent 6-phosphofructokinase, liver type	17.9723
P31040	SDHA_HUMAN	SDHA	Succinate dehydrogenase [ubiquinone] flavoprotein subunit, mitochondrial	17.9657
P09455	RET1_HUMAN	RBP1	Retinol-binding protein 1	17.9541
P52597	HNRPF_HUMAN	HNRNPF	Heterogeneous nuclear ribonucleoprotein F	17.9526
P12268	IMDH2_HUMAN	IMPDH2	Inosine-5'-monophosphate dehydrogenase 2	17.9525
P62241	RS8_HUMAN	RPS8	40S ribosomal protein S8	17.9517
P61313	RL15_HUMAN	RPL15	60S ribosomal protein L15	17.943
Q01433	AMPD2_HUMAN	AMPD2	AMP deaminase 2	17.9423
Q9BY76	ANGL4_HUMAN	ANGPTL4	Angiopoietin-related protein 4	17.9361
Q6UX71	PXDC2_HUMAN	PLXDC2	Plexin domain-containing protein 2	17.9348
Q8WWZ8	OIT3_HUMAN	OIT3	Oncoprotein-induced transcript 3 protein	17.933
P61353	RL27_HUMAN	RPL27	60S ribosomal protein L27	17.9311
P40261	NNMT_HUMAN	NNMT	Nicotinamide N-methyltransferase	17.9304
P26196	DDX6_HUMAN	DDX6	Probable ATP-dependent RNA helicase DDX6	17.927
P37837	TALDO_HUMAN	TALDO1	Transaldolase	17.9263
P05023	AT1A1_HUMAN	ATP1A1	Sodium/potassium-transporting ATPase subunit alpha-1	17.9193
Q96RW7	HMCN1_HUMAN	HMCN1	Hemicentin-1	17.915
P36578	RL4_HUMAN	RPL4	60S ribosomal protein L4	17.9127
Q9UKM9	RALY_HUMAN	RALY	RNA-binding protein Raly	17.9072
P05067;Q06481	A4_HUMAN;APLP2_HUMAN	APLP2;APP	Amyloid-beta precursor protein	17.9068
O75828;P16152	CBR1_HUMAN;CBR3_HUMAN	CBR1;CBR3	Carbonyl reductase [NADPH] 3	17.8949
P61088;Q5JXB2	UBE2N_HUMAN;UE2NL_HUMAN	UBE2N;UBE2NL	Ubiquitin-conjugating enzyme E2 N	17.8918
O14980	XPO1_HUMAN	XPO1	Exportin-1	17.891
P08123	CO1A2_HUMAN	COL1A2	Collagen alpha-2(I) chain	17.8863
O60547	GMDS_HUMAN	GMDS	GDP-mannose 4,6 dehydratase	17.8858
Q8WZ42	TITIN_HUMAN	TTN	Titin	17.8835
P20340	RAB6A_HUMAN	RAB6A	Ras-related protein Rab-6A	17.8822
Q92896	GSLG1_HUMAN	GLG1	Golgi apparatus protein 1	17.8666
P22102	PUR2_HUMAN	GART	Trifunctional purine biosynthetic protein adenosine-3	17.8516
Q6PCB0	VWA1_HUMAN	VWA1	von Willebrand factor A domain-containing protein 1	17.8485
Q15046	SYK_HUMAN	KARS1	Lysine--tRNA ligase	17.8465
Q15366	PCBP2_HUMAN	PCBP2	Poly(rC)-binding protein 2	17.8444
Q6YHK3	CD109_HUMAN	CD109	CD109 antigen	17.8344
P26927	HGFL_HUMAN	MST1	Hepatocyte growth factor-like protein	17.8339
O00567	NOP56_HUMAN	NOP56	Nucleolar protein 56	17.8329
P61326;Q96A72	MGN2_HUMAN;MGN_HUMAN	MAGOH;MAGOHB	Protein mago nashi homolog	17.8325
O75828	CBR3_HUMAN	CBR3	Carbonyl reductase [NADPH] 3	17.8295
P41091	IF2G_HUMAN	EIF2S3	Eukaryotic translation initiation factor 2 subunit 3	17.8271
P63241	IF5A1_HUMAN	EIF5A	Eukaryotic translation initiation factor 5A-1	17.8262
Q9Y2X3	NOP58_HUMAN	NOP58	Nucleolar protein 58	17.8221
P62873	GBB1_HUMAN	GNB1	Guanine nucleotide-binding protein G(I)/G(S)/G(T) subunit beta-1	17.8184
O75643	U520_HUMAN	SNRNP200	U5 small nuclear ribonucleoprotein 200 kDa helicase	17.8171
P00390	GSHR_HUMAN	GSR	Glutathione reductase, mitochondrial	17.8143
P35573	GDE_HUMAN	AGL	Glycogen debranching enzyme	17.8086
P27694	RFA1_HUMAN	RPA1	Replication protein A 70 kDa DNA-binding subunit	17.8004
Q04917	1433F_HUMAN	YWHAH	14-3-3 protein eta	17.7991
P02766	TTHY_HUMAN	TTR	Transthyretin	17.7989
P24043	LAMA2_HUMAN	LAMA2	Laminin subunit alpha-2	17.7978
Q16401	PSMD5_HUMAN	PSMD5	26S proteasome non-ATPase regulatory subunit 5	17.7956
Q92743	HTRA1_HUMAN	HTRA1	Serine protease HTRA1	17.7923
Q9Y3I0	RTCB_HUMAN	RTCB	RNA-splicing ligase RtcB homolog	17.7909
P04278	SHBG_HUMAN	SHBG	Sex hormone-binding globulin	17.7893
P45974	UBP5_HUMAN	USP5	Ubiquitin carboxyl-terminal hydrolase 5	17.7886
Q9UMX9	S45A2_HUMAN	SLC45A2	Membrane-associated transporter protein	17.7878
Q8TEA8	DTD1_HUMAN	DTD1	D-aminoacyl-tRNA deacylase 1	17.7858
Q9P258	RCC2_HUMAN	RCC2	Protein RCC2	17.7777
O60911	CATL2_HUMAN	CTSV	Cathepsin L2	17.7756
P18206	VINC_HUMAN	VCL	Vinculin	17.7724
P84090	ERH_HUMAN	ERH	Enhancer of rudimentary homolog	17.7698
P02792	FRIL_HUMAN	FTL	Ferritin light chain	17.764
Q8NC51	PAIRB_HUMAN	SERBP1	Plasminogen activator inhibitor 1 RNA-binding protein	17.7513
Q9BTY2	FUCO2_HUMAN	FUCA2	Plasma alpha-L-fucosidase	17.7502
Q4LDE5	SVEP1_HUMAN	SVEP1	Sushi, von Willebrand factor type A, EGF and pentraxin domain-containing protein 1	17.7497
O15145	ARPC3_HUMAN	ARPC3	Actin-related protein 2/3 complex subunit 3	17.7481
Q16473	TENXA_HUMAN	TNXA	Putative tenascin-XA	17.7416
O14672	ADA10_HUMAN	ADAM10	Disintegrin and metalloproteinase domain-containing protein 10	17.7409
Q9UBT3	DKK4_HUMAN	DKK4	Dickkopf-related protein 4	17.7331
P35625	TIMP3_HUMAN	TIMP3	Metalloproteinase inhibitor 3	17.733
Q9Y5C1	ANGL3_HUMAN	ANGPTL3	Angiopoietin-related protein 3	17.7324
P54578	UBP14_HUMAN	USP14	Ubiquitin carboxyl-terminal hydrolase 14	17.7317
Q04760	LGUL_HUMAN	GLO1	Lactoylglutathione lyase	17.7269
P49908	SEPP1_HUMAN	SELENOP	Selenoprotein P	17.7257
Q7Z406	MYH14_HUMAN	MYH14	Myosin-14	17.7212
P62266	RS23_HUMAN	RPS23	40S ribosomal protein S23	17.7211
P18124	RL7_HUMAN	RPL7	60S ribosomal protein L7	17.7156
O43396	TXNL1_HUMAN	TXNL1	Thioredoxin-like protein 1	17.715
P35555	FBN1_HUMAN	FBN1	Fibrillin-1	17.7145
P50895	BCAM_HUMAN	BCAM	Basal cell adhesion molecule	17.7086
Q9NY33	DPP3_HUMAN	DPP3	Dipeptidyl peptidase 3	17.7055
P50570;Q9UQ16	DYN2_HUMAN;DYN3_HUMAN	DNM2;DNM3	Dynamin-2	17.7047
O15067	PUR4_HUMAN	PFAS	Phosphoribosylformylglycinamidine synthase	17.6924
Q96FW1	OTUB1_HUMAN	OTUB1	Ubiquitin thioesterase OTUB1	17.6916
P09467	F16P1_HUMAN	FBP1	Fructose-1,6-bisphosphatase 1	17.6798
P19021	AMD_HUMAN	PAM	Peptidyl-glycine alpha-amidating monooxygenase	17.6776
Q92824	PCSK5_HUMAN	PCSK5	Proprotein convertase subtilisin/kexin type 5	17.6772
P23368	MAOM_HUMAN	ME2	NAD-dependent malic enzyme, mitochondrial	17.6766
P07814	SYEP_HUMAN	EPRS1	Bifunctional glutamate/proline--tRNA ligase	17.671
P45877	PPIC_HUMAN	PPIC	Peptidyl-prolyl cis-trans isomerase C	17.6682
Q9UNF0	PACN2_HUMAN	PACSIN2	Protein kinase C and casein kinase substrate in neurons protein 2	17.6639
P23381	SYWC_HUMAN	WARS1	Tryptophan--tRNA ligase, cytoplasmic	17.6628
P35579;P35580;Q7Z406	MYH10_HUMAN;MYH14_HUMAN;MYH9_HUMAN	MYH10;MYH14;MYH9	Myosin-9	17.6626
Q15555	MARE2_HUMAN	MAPRE2	Microtubule-associated protein RP/EB family member 2	17.6572
P06132	DCUP_HUMAN	UROD	Uroporphyrinogen decarboxylase	17.6568
P03951	FA11_HUMAN	F11	Coagulation factor XI	17.6559
P01042	KNG1_HUMAN	KNG1	Kininogen-1	17.6476
Q13428	TCOF_HUMAN	TCOF1	Treacle protein	17.642
O15305	PMM2_HUMAN	PMM2	Phosphomannomutase 2	17.6418
Q12882	DPYD_HUMAN	DPYD	Dihydropyrimidine dehydrogenase [NADP(+)]	17.641
P02652	APOA2_HUMAN	APOA2	Apolipoprotein A-II	17.6373
Q8IZ52	CHSS2_HUMAN	CHPF	Chondroitin sulfate synthase 2	17.6362
O43390	HNRPR_HUMAN	HNRNPR	Heterogeneous nuclear ribonucleoprotein R	17.6333
P47914	RL29_HUMAN	RPL29	60S ribosomal protein L29	17.6329
Q9NYU2	UGGG1_HUMAN	UGGT1	UDP-glucose:glycoprotein glucosyltransferase 1	17.6304
P13929	ENOB_HUMAN	ENO3	Beta-enolase	17.6284
Q9NPR2	SEM4B_HUMAN	SEMA4B	Semaphorin-4B	17.6264
Q15365	PCBP1_HUMAN	PCBP1	Poly(rC)-binding protein 1	17.6258
Q8WTU2	SRB4D_HUMAN	SSC4D	Scavenger receptor cysteine-rich domain-containing group B protein	17.6235
Q12996	CSTF3_HUMAN	CSTF3	Cleavage stimulation factor subunit 3	17.6226
P26373	RL13_HUMAN	RPL13	60S ribosomal protein L13	17.613
Q32MK0;Q86YV6;Q9H1R3	MYLK2_HUMAN;MYLK3_HUMAN;MYLK4_HUMAN	MYLK2;MYLK3;MYLK4	Myosin light chain kinase 3	17.6058
P27361	MK03_HUMAN	MAPK3	Mitogen-activated protein kinase 3	17.6013
P30048	PRDX3_HUMAN	PRDX3	Thioredoxin-dependent peroxide reductase, mitochondrial	17.5984
P46779	RL28_HUMAN	RPL28	60S ribosomal protein L28	17.5965
P19320	VCAM1_HUMAN	VCAM1	Vascular cell adhesion protein 1	17.5949
O76003	GLRX3_HUMAN	GLRX3	Glutaredoxin-3	17.5906
Q86VE9	SERC5_HUMAN	SERINC5	Serine incorporator 5	17.5868
O75351;Q6PIW4;Q9UN37	FIGL1_HUMAN;VPS4A_HUMAN;VPS4B_HUMAN	FIGNL1;VPS4A;VPS4B	Vacuolar protein sorting-associated protein 4B	17.585
P42785	PCP_HUMAN	PRCP	Lysosomal Pro-X carboxypeptidase	17.5821
P61254;Q9UNX3	RL26L_HUMAN;RL26_HUMAN	RPL26;RPL26L1	60S ribosomal protein L26	17.5771
Q6V0I7	FAT4_HUMAN	FAT4	Protocadherin Fat 4	17.5754
Q14764	MVP_HUMAN	MVP	Major vault protein	17.5719
Q93009	UBP7_HUMAN	USP7	Ubiquitin carboxyl-terminal hydrolase 7	17.5625
P62917	RL8_HUMAN	RPL8	60S ribosomal protein L8	17.5616
Q9H479	FN3K_HUMAN	FN3K	Fructosamine-3-kinase	17.5584
Q14118	DAG1_HUMAN	DAG1	Dystroglycan	17.5578
O00187	MASP2_HUMAN	MASP2	Mannan-binding lectin serine protease 2	17.5557
Q99519	NEUR1_HUMAN	NEU1	Sialidase-1	17.5547
O00151	PDLI1_HUMAN	PDLIM1	PDZ and LIM domain protein 1	17.5539
Q9UNS2	CSN3_HUMAN	COPS3	COP9 signalosome complex subunit 3	17.5533
P53634	CATC_HUMAN	CTSC	Dipeptidyl peptidase 1	17.5472
Q9BX97	PLVAP_HUMAN	PLVAP	Plasmalemma vesicle-associated protein	17.5443
P04062	GLCM_HUMAN	GBA	Lysosomal acid glucosylceramidase	17.5431
Q9H2X0	CHRD_HUMAN	CHRD	Chordin	17.5421
Q07866;Q9NSK0	KLC1_HUMAN;KLC4_HUMAN	KLC1;KLC4	Kinesin light chain 1	17.5381
E9PK54	E9PK54_HUMAN	HSPA8	Heat shock cognate 71 kDa protein (Fragment)	17.5338
O15371	EIF3D_HUMAN	EIF3D	Eukaryotic translation initiation factor 3 subunit D	17.5313
P02786	TFR1_HUMAN	TFRC	Transferrin receptor protein 1	17.5271
P62753	RS6_HUMAN	RPS6	40S ribosomal protein S6	17.5211
Q00059	TFAM_HUMAN	TFAM	Transcription factor A, mitochondrial	17.5116
O94907	DKK1_HUMAN	DKK1	Dickkopf-related protein 1	17.5023
Q13885	TBB2A_HUMAN	TUBB2A	Tubulin beta-2A chain	17.5013
P26599	PTBP1_HUMAN	PTBP1	Polypyrimidine tract-binding protein 1	17.4991
Q9BUD6	SPON2_HUMAN	SPON2	Spondin-2	17.4981
P55157	MTP_HUMAN	MTTP	Microsomal triglyceride transfer protein large subunit	17.4976
Q9UBT2	SAE2_HUMAN	UBA2	SUMO-activating enzyme subunit 2	17.4921
P10253	LYAG_HUMAN	GAA	Lysosomal alpha-glucosidase	17.4903
Q9Y696	CLIC4_HUMAN	CLIC4	Chloride intracellular channel protein 4	17.4899
P35613	BASI_HUMAN	BSG	Basigin	17.489
P60891	PRPS1_HUMAN	PRPS1	Ribose-phosphate pyrophosphokinase 1	17.4873
P13647	K2C5_HUMAN	KRT5	Keratin, type II cytoskeletal 5	17.4868
O00584	RNT2_HUMAN	RNASET2	Ribonuclease T2	17.4859
P32754	HPPD_HUMAN	HPD	4-hydroxyphenylpyruvate dioxygenase	17.4851
P08708	RS17_HUMAN	RPS17	40S ribosomal protein S17	17.481
Q6ZNJ1	NBEL2_HUMAN	NBEAL2	Neurobeachin-like protein 2	17.4804
P06730	IF4E_HUMAN	EIF4E	Eukaryotic translation initiation factor 4E	17.4799
P62310	LSM3_HUMAN	LSM3	U6 snRNA-associated Sm-like protein LSm3	17.4797
Q92954	PRG4_HUMAN	PRG4	Proteoglycan 4	17.4746
A8MWD9;P62308	RUXGL_HUMAN;RUXG_HUMAN	SNRPG;SNRPGP15	Putative small nuclear ribonucleoprotein G-like protein 15	17.4737
P42677;Q71UM5	RS27L_HUMAN;RS27_HUMAN	RPS27;RPS27L	40S ribosomal protein S27	17.4689
P38159	RBMX_HUMAN	RBMX	RNA-binding motif protein, X chromosome	17.4688
P62136	PP1A_HUMAN	PPP1CA	Serine/threonine-protein phosphatase PP1-alpha catalytic subunit	17.4668
O95084	PRS23_HUMAN	PRSS23	Serine protease 23	17.4658
P09661	RU2A_HUMAN	SNRPA1	U2 small nuclear ribonucleoprotein A'	17.4617
Q2TAY7	SMU1_HUMAN	SMU1	WD40 repeat-containing protein SMU1	17.4527
Q9UK22	FBX2_HUMAN	FBXO2	F-box only protein 2	17.4525
Q01581	HMCS1_HUMAN	HMGCS1	Hydroxymethylglutaryl-CoA synthase, cytoplasmic	17.4515
P60866	RS20_HUMAN	RPS20	40S ribosomal protein S20	17.4507
P51665	PSMD7_HUMAN	PSMD7	26S proteasome non-ATPase regulatory subunit 7	17.45
P48634	PRC2A_HUMAN	PRRC2A	Protein PRRC2A	17.4456
P56192	SYMC_HUMAN	MARS1	Methionine--tRNA ligase, cytoplasmic	17.4453
Q13822	ENPP2_HUMAN	ENPP2	Ectonucleotide pyrophosphatase/phosphodiesterase family member 2	17.4445
O00462	MANBA_HUMAN	MANBA	Beta-mannosidase	17.4422
Q9Y266	NUDC_HUMAN	NUDC	Nuclear migration protein nudC	17.44
Q13217	DNJC3_HUMAN	DNAJC3	DnaJ homolog subfamily C member 3	17.4374
Q7L5N1	CSN6_HUMAN	COPS6	COP9 signalosome complex subunit 6	17.4334
Q00577	PURA_HUMAN	PURA	Transcriptional activator protein Pur-alpha	17.4214
P23468	PTPRD_HUMAN	PTPRD	Receptor-type tyrosine-protein phosphatase delta	17.4205
Q7Z5N4	SDK1_HUMAN	SDK1	Protein sidekick-1	17.4167
Q9NSE4	SYIM_HUMAN	IARS2	Isoleucine--tRNA ligase, mitochondrial	17.4134
O95486	SC24A_HUMAN	SEC24A	Protein transport protein Sec24A	17.4044
P31943	HNRH1_HUMAN	HNRNPH1	Heterogeneous nuclear ribonucleoprotein H	17.4
Q14847	LASP1_HUMAN	LASP1	LIM and SH3 domain protein 1	17.3972
Q9P2J5	SYLC_HUMAN	LARS1	Leucine--tRNA ligase, cytoplasmic	17.3921
P09104	ENOG_HUMAN	ENO2	Gamma-enolase	17.3901
P02790	HEMO_HUMAN	HPX	Hemopexin	17.3891
Q15691	MARE1_HUMAN	MAPRE1	Microtubule-associated protein RP/EB family member 1	17.3867
P18065	IBP2_HUMAN	IGFBP2	Insulin-like growth factor-binding protein 2	17.3846
Q13438	OS9_HUMAN	OS9	Protein OS-9	17.3843
P25398	RS12_HUMAN	RPS12	40S ribosomal protein S12	17.3724
P55769	NH2L1_HUMAN	SNU13	NHP2-like protein 1	17.3702
O43818	U3IP2_HUMAN	RRP9	U3 small nucleolar RNA-interacting protein 2	17.3664
P33151	CADH5_HUMAN	CDH5	Cadherin-5	17.3659
P08195	4F2_HUMAN	SLC3A2	4F2 cell-surface antigen heavy chain	17.3622
Q9UN70	PCDGK_HUMAN	PCDHGC3	Protocadherin gamma-C3	17.3461
P27144	KAD4_HUMAN	AK4	Adenylate kinase 4, mitochondrial	17.346
Q14919	NC2A_HUMAN	DRAP1	Dr1-associated corepressor	17.3416
Q96C36	P5CR2_HUMAN	PYCR2	Pyrroline-5-carboxylate reductase 2	17.3403
P62140	PP1B_HUMAN	PPP1CB	Serine/threonine-protein phosphatase PP1-beta catalytic subunit	17.3396
Q8ND83	SLAI1_HUMAN	SLAIN1	SLAIN motif-containing protein 1	17.3396
O60218	AK1BA_HUMAN	AKR1B10	Aldo-keto reductase family 1 member B10	17.3381
Q9C0B1	FTO_HUMAN	FTO	Alpha-ketoglutarate-dependent dioxygenase FTO	17.3341
Q9Y5X3	SNX5_HUMAN	SNX5	Sorting nexin-5	17.3298
Q9UNZ2	NSF1C_HUMAN	NSFL1C	NSFL1 cofactor p47	17.3227
P61289	PSME3_HUMAN	PSME3	Proteasome activator complex subunit 3	17.3166
Q92673	SORL_HUMAN	SORL1	Sortilin-related receptor	17.3137
P61106	RAB14_HUMAN	RAB14	Ras-related protein Rab-14	17.3091
P09012	SNRPA_HUMAN	SNRPA	U1 small nuclear ribonucleoprotein A	17.307
Q99426	TBCB_HUMAN	TBCB	Tubulin-folding cofactor B	17.3048
P48163	MAOX_HUMAN	ME1	NADP-dependent malic enzyme	17.2909
Q93008	USP9X_HUMAN	USP9X	Probable ubiquitin carboxyl-terminal hydrolase FAF-X	17.2903
P26368	U2AF2_HUMAN	U2AF2	Splicing factor U2AF 65 kDa subunit	17.2899
P17029	ZKSC1_HUMAN	ZKSCAN1	Zinc finger protein with KRAB and SCAN domains 1	17.2873
Q9NR30	DDX21_HUMAN	DDX21	Nucleolar RNA helicase 2	17.2871
Q3ZCW2	LEGL_HUMAN	LGALSL	Galectin-related protein	17.2762
Q09666	AHNK_HUMAN	AHNAK	Neuroblast differentiation-associated protein AHNAK	17.2637
Q14563	SEM3A_HUMAN	SEMA3A	Semaphorin-3A	17.2627
P98164	LRP2_HUMAN	LRP2	Low-density lipoprotein receptor-related protein 2	17.2627
P49821	NDUV1_HUMAN	NDUFV1	NADH dehydrogenase [ubiquinone] flavoprotein 1, mitochondrial	17.2626
P28300	LYOX_HUMAN	LOX	Protein-lysine 6-oxidase	17.2542
Q6UWW0	LCN15_HUMAN	LCN15	Lipocalin-15	17.2539
O43684	BUB3_HUMAN	BUB3	Mitotic checkpoint protein BUB3	17.2525
P62829	RL23_HUMAN	RPL23	60S ribosomal protein L23	17.2421
O95163	ELP1_HUMAN	ELP1	Elongator complex protein 1	17.2411
Q5SSJ5	HP1B3_HUMAN	HP1BP3	Heterochromatin protein 1-binding protein 3	17.2363
O75608	LYPA1_HUMAN	LYPLA1	Acyl-protein thioesterase 1	17.2315
Q8N8Z6	DCBD1_HUMAN	DCBLD1	Discoidin, CUB and LCCL domain-containing protein 1	17.2285
P58166	INHBE_HUMAN	INHBE	Inhibin beta E chain	17.2234
P25325	THTM_HUMAN	MPST	3-mercaptopyruvate sulfurtransferase	17.2215
Q13347	EIF3I_HUMAN	EIF3I	Eukaryotic translation initiation factor 3 subunit I	17.221
P27797	CALR_HUMAN	CALR	Calreticulin	17.2189
P02458;P05997	CO2A1_HUMAN;CO5A2_HUMAN	COL2A1;COL5A2	Collagen alpha-1(II) chain	17.2175
P20340;Q53S08	RAB6A_HUMAN;RAB6D_HUMAN	RAB6A;RAB6D	Ras-related protein Rab-6A	17.2119
Q9H4A4	AMPB_HUMAN	RNPEP	Aminopeptidase B	17.2043
P39019	RS19_HUMAN	RPS19	40S ribosomal protein S19	17.1879
P46063	RECQ1_HUMAN	RECQL	ATP-dependent DNA helicase Q1	17.1847
P38606	VATA_HUMAN	ATP6V1A	V-type proton ATPase catalytic subunit A	17.1838
O15143	ARC1B_HUMAN	ARPC1B	Actin-related protein 2/3 complex subunit 1B	17.1756
Q9H9T3	ELP3_HUMAN	ELP3	Elongator complex protein 3	17.1742
Q9BPX5	ARP5L_HUMAN	ARPC5L	Actin-related protein 2/3 complex subunit 5-like protein	17.1706
Q16630	CPSF6_HUMAN	CPSF6	Cleavage and polyadenylation specificity factor subunit 6	17.1683
Q8NBP7	PCSK9_HUMAN	PCSK9	Proprotein convertase subtilisin/kexin type 9	17.1644
Q9Y371	SHLB1_HUMAN	SH3GLB1	Endophilin-B1	17.1637
Q9NZL9	MAT2B_HUMAN	MAT2B	Methionine adenosyltransferase 2 subunit beta	17.1564
Q6P1N9	TATD1_HUMAN	TATDN1	Putative deoxyribonuclease TATDN1	17.1546
Q13263	TIF1B_HUMAN	TRIM28	Transcription intermediary factor 1-beta	17.1515
Q06520	ST2A1_HUMAN	SULT2A1	Sulfotransferase 2A1	17.1505
P62304	RUXE_HUMAN	SNRPE	Small nuclear ribonucleoprotein E	17.1498
P17050	NAGAB_HUMAN	NAGA	Alpha-N-acetylgalactosaminidase	17.1488
Q8WTV0	SCRB1_HUMAN	SCARB1	Scavenger receptor class B member 1	17.1374
P13807	GYS1_HUMAN	GYS1	Glycogen [starch] synthase, muscle	17.1346
Q8NEZ5	FBX22_HUMAN	FBXO22	F-box only protein 22	17.1325
Q02818	NUCB1_HUMAN	NUCB1	Nucleobindin-1	17.1233
P61019;Q8WUD1	RAB2A_HUMAN;RAB2B_HUMAN	RAB2A;RAB2B	Ras-related protein Rab-2A	17.1222
P20339	RAB5A_HUMAN	RAB5A	Ras-related protein Rab-5A	17.1196
Q08752	PPID_HUMAN	PPID	Peptidyl-prolyl cis-trans isomerase D	17.1144
P05362	ICAM1_HUMAN	ICAM1	Intercellular adhesion molecule 1	17.1138
Q9BR76	COR1B_HUMAN	CORO1B	Coronin-1B	17.1132
P49411	EFTU_HUMAN	TUFM	Elongation factor Tu, mitochondrial	17.1129
Q32P28	P3H1_HUMAN	P3H1	Prolyl 3-hydroxylase 1	17.1129
P10321	HLAC_HUMAN	HLA-C	HLA class I histocompatibility antigen, C alpha chain	17.1111
P36873;P62136	PP1A_HUMAN;PP1G_HUMAN	PPP1CA;PPP1CC	Serine/threonine-protein phosphatase PP1-gamma catalytic subunit	17.1098
P28074	PSB5_HUMAN	PSMB5	Proteasome subunit beta type-5	17.105
Q92973	TNPO1_HUMAN	TNPO1	Transportin-1	17.104
Q96HE7	ERO1A_HUMAN	ERO1A	ERO1-like protein alpha	17.0982
Q9Y646	CBPQ_HUMAN	CPQ	Carboxypeptidase Q	17.0911
P18077	RL35A_HUMAN	RPL35A	60S ribosomal protein L35a	17.085
Q14980	NUMA1_HUMAN	NUMA1	Nuclear mitotic apparatus protein 1	17.0832
P62424	RL7A_HUMAN	RPL7A	60S ribosomal protein L7a	17.0784
Q99985	SEM3C_HUMAN	SEMA3C	Semaphorin-3C	17.078
O94874	UFL1_HUMAN	UFL1	E3 UFM1-protein ligase 1	17.0756
O43592	XPOT_HUMAN	XPOT	Exportin-T	17.0727
O60884	DNJA2_HUMAN	DNAJA2	DnaJ homolog subfamily A member 2	17.072
Q14978	NOLC1_HUMAN	NOLC1	Nucleolar and coiled-body phosphoprotein 1	17.0712
Q86V81	THOC4_HUMAN	ALYREF	THO complex subunit 4	17.0674
P61020	RAB5B_HUMAN	RAB5B	Ras-related protein Rab-5B	17.0646
P60953;P63000	CDC42_HUMAN;RAC1_HUMAN	CDC42;RAC1	Cell division control protein 42 homolog	17.0616
P50225	ST1A1_HUMAN	SULT1A1	Sulfotransferase 1A1	17.0614
P28072	PSB6_HUMAN	PSMB6	Proteasome subunit beta type-6	17.0611
O15427	MOT4_HUMAN	SLC16A3	Monocarboxylate transporter 4	17.061
Q15717	ELAV1_HUMAN	ELAVL1	ELAV-like protein 1	17.0606
P62877	RBX1_HUMAN	RBX1	E3 ubiquitin-protein ligase RBX1	17.0606
P28065	PSB9_HUMAN	PSMB9	Proteasome subunit beta type-9	17.0555
P47755	CAZA2_HUMAN	CAPZA2	F-actin-capping protein subunit alpha-2	17.0417
Q6W4X9	MUC6_HUMAN	MUC6	Mucin-6	17.0371
Q99873	ANM1_HUMAN	PRMT1	Protein arginine N-methyltransferase 1	17.0356
Q06323	PSME1_HUMAN	PSME1	Proteasome activator complex subunit 1	17.0356
Q15102	PA1B3_HUMAN	PAFAH1B3	Platelet-activating factor acetylhydrolase IB subunit alpha1	17.0352
Q02750	MP2K1_HUMAN	MAP2K1	Dual specificity mitogen-activated protein kinase kinase 1	17.0327
P23921	RIR1_HUMAN	RRM1	Ribonucleoside-diphosphate reductase large subunit	17.0291
P18621	RL17_HUMAN	RPL17	60S ribosomal protein L17	17.0246
P14866	HNRPL_HUMAN	HNRNPL	Heterogeneous nuclear ribonucleoprotein L	17.0242
P49902	5NTC_HUMAN	NT5C2	Cytosolic purine 5'-nucleotidase	17.0206
O14773	TPP1_HUMAN	TPP1	Tripeptidyl-peptidase 1	17.0192
Q15435	PP1R7_HUMAN	PPP1R7	Protein phosphatase 1 regulatory subunit 7	17.0163
Q16787	LAMA3_HUMAN	LAMA3	Laminin subunit alpha-3	17.0163
P62306	RUXF_HUMAN	SNRPF	Small nuclear ribonucleoprotein F	17.0154
P48147	PPCE_HUMAN	PREP	Prolyl endopeptidase	17.014
P49756	RBM25_HUMAN	RBM25	RNA-binding protein 25	17.0056
O95865	DDAH2_HUMAN	DDAH2	N(G),N(G)-dimethylarginine dimethylaminohydrolase 2	17.0045
P42285	MTREX_HUMAN	MTREX	Exosome RNA helicase MTR4	16.9981
P07451	CAH3_HUMAN	CA3	Carbonic anhydrase 3	16.998
Q12904	AIMP1_HUMAN	AIMP1	Aminoacyl tRNA synthase complex-interacting multifunctional protein 1	16.9958
P30419	NMT1_HUMAN	NMT1	Glycylpeptide N-tetradecanoyltransferase 1	16.9923
Q06203	PUR1_HUMAN	PPAT	Amidophosphoribosyltransferase	16.9916
Q16836	HCDH_HUMAN	HADH	Hydroxyacyl-coenzyme A dehydrogenase, mitochondrial	16.9819
P21127;Q9UQ88	CD11A_HUMAN;CD11B_HUMAN	CDK11A;CDK11B	Cyclin-dependent kinase 11B	16.9755
Q9UBQ0	VPS29_HUMAN	VPS29	Vacuolar protein sorting-associated protein 29	16.9749
P02533;P08727	K1C14_HUMAN;K1C19_HUMAN	KRT14;KRT19	Keratin, type I cytoskeletal 14	16.9718
P50995	ANX11_HUMAN	ANXA11	Annexin A11	16.9695
P14406	CX7A2_HUMAN	COX7A2	Cytochrome c oxidase subunit 7A2, mitochondrial	16.9656
Q02543	RL18A_HUMAN	RPL18A	60S ribosomal protein L18a	16.9638
Q96F07	CYFP2_HUMAN	CYFIP2	Cytoplasmic FMR1-interacting protein 2	16.9636
Q9UL25	RAB21_HUMAN	RAB21	Ras-related protein Rab-21	16.9616
Q9HCB6	SPON1_HUMAN	SPON1	Spondin-1	16.9586
Q9UBP4	DKK3_HUMAN	DKK3	Dickkopf-related protein 3	16.9567
Q96AG4	LRC59_HUMAN	LRRC59	Leucine-rich repeat-containing protein 59	16.954
Q9Y570	PPME1_HUMAN	PPME1	Protein phosphatase methylesterase 1	16.9516
Q92599	SEPT8_HUMAN	SEPTIN8	Septin-8	16.9451
P05062	ALDOB_HUMAN	ALDOB	Fructose-bisphosphate aldolase B	16.9415
P40939	ECHA_HUMAN	HADHA	Trifunctional enzyme subunit alpha, mitochondrial	16.9391
A0A0G2JH50;A0A0G2JIF0;A0A0G2JKJ1;A0A140T912;A0A140T930;A0A140T937;A0A140T9M0;A0A140T9M5;A0A140T9Q4;A0A140T9S7;A0A140T9T1;A0A140T9U0;A0A140T9W2;A0A140T9Z4;A0A140TA03;A0A140TA19;A0A1W2PRZ0;A2BF26;O78179;Q53YP1;Q5RIP0	A0A0G2JH50_HUMAN;A0A0G2JIF0_HUMAN;A0A0G2JKJ1_HUMAN;A0A140T912_HUMAN;A0A140T930_HUMAN;A0A140T937_HUMAN;A0A140T9M0_HUMAN;A0A140T9M5_HUMAN;A0A140T9Q4_HUMAN;A0A140T9S7_HUMAN;A0A140T9T1_HUMAN;A0A140T9U0_HUMAN;A0A140T9W2_HUMAN;A0A140T9Z4_HUMAN;A0A140TA03_HUMAN;A0A140TA19_HUMAN;A0A1W2PRZ0_HUMAN;A2BF26_HUMAN;O78179_HUMAN;Q53YP1_HUMAN;Q5RIP0_HUMAN	HLA-C	HLA class I histocompatibility antigen, C alpha chain	16.9387
Q15459	SF3A1_HUMAN	SF3A1	Splicing factor 3A subunit 1	16.9325
P21912	SDHB_HUMAN	SDHB	Succinate dehydrogenase [ubiquinone] iron-sulfur subunit, mitochondrial	16.9296
P17812	PYRG1_HUMAN	CTPS1	CTP synthase 1	16.9295
Q9BT78	CSN4_HUMAN	COPS4	COP9 signalosome complex subunit 4	16.9289
P48506	GSH1_HUMAN	GCLC	Glutamate--cysteine ligase catalytic subunit	16.9234
Q8N142	PURA1_HUMAN	ADSS1	Adenylosuccinate synthetase isozyme 1	16.9222
P10619	PPGB_HUMAN	CTSA	Lysosomal protective protein	16.921
P20908	CO5A1_HUMAN	COL5A1	Collagen alpha-1(V) chain	16.9206
P55285	CADH6_HUMAN	CDH6	Cadherin-6	16.9192
P30085	KCY_HUMAN	CMPK1	UMP-CMP kinase	16.916
P07437;Q13885;Q9BVA1;Q9H4B7	TBB1_HUMAN;TBB2A_HUMAN;TBB2B_HUMAN;TBB5_HUMAN	TUBB;TUBB1;TUBB2A;TUBB2B	Tubulin beta chain	16.9141
P37235;P61601;P84074	HPCA_HUMAN;HPCL1_HUMAN;NCALD_HUMAN	HPCA;HPCAL1;NCALD	Hippocalcin-like protein 1	16.914
P04085	PDGFA_HUMAN	PDGFA	Platelet-derived growth factor subunit A	16.914
P07148	FABPL_HUMAN	FABP1	Fatty acid-binding protein, liver	16.9116
P28799	GRN_HUMAN	GRN	Progranulin	16.8989
Q5VWZ2	LYPL1_HUMAN	LYPLAL1	Lysophospholipase-like protein 1	16.8981
O94923	GLCE_HUMAN	GLCE	D-glucuronyl C5-epimerase	16.8964
O14579	COPE_HUMAN	COPE	Coatomer subunit epsilon	16.8957
Q8IZ83	A16A1_HUMAN	ALDH16A1	Aldehyde dehydrogenase family 16 member A1	16.8956
Q8WVM8	SCFD1_HUMAN	SCFD1	Sec1 family domain-containing protein 1	16.8909
Q06124	PTN11_HUMAN	PTPN11	Tyrosine-protein phosphatase non-receptor type 11	16.8908
Q13724	MOGS_HUMAN	MOGS	Mannosyl-oligosaccharide glucosidase	16.8886
C9JJK3	C9JJK3_HUMAN	ADD2	Beta-adducin (Fragment)	16.8872
P16035	TIMP2_HUMAN	TIMP2	Metalloproteinase inhibitor 2	16.8851
O43143	DHX15_HUMAN	DHX15	Pre-mRNA-splicing factor ATP-dependent RNA helicase DHX15	16.8846
P21217;P51993;Q11128	FUT3_HUMAN;FUT5_HUMAN;FUT6_HUMAN	FUT3;FUT5;FUT6	3-galactosyl-N-acetylglucosaminide 4-alpha-L-fucosyltransferase FUT3	16.8829
Q13151	ROA0_HUMAN	HNRNPA0	Heterogeneous nuclear ribonucleoprotein A0	16.8822
P35442	TSP2_HUMAN	THBS2	Thrombospondin-2	16.8817
Q14703	MBTP1_HUMAN	MBTPS1	Membrane-bound transcription factor site-1 protease	16.8804
O14776	TCRG1_HUMAN	TCERG1	Transcription elongation regulator 1	16.8762
Q15075	EEA1_HUMAN	EEA1	Early endosome antigen 1	16.8762
Q15746	MYLK_HUMAN	MYLK	Myosin light chain kinase, smooth muscle	16.8755
P02461	CO3A1_HUMAN	COL3A1	Collagen alpha-1(III) chain	16.8748
O00764	PDXK_HUMAN	PDXK	Pyridoxal kinase	16.8727
Q99999	G3ST1_HUMAN	GAL3ST1	Galactosylceramide sulfotransferase	16.8714
P43490	NAMPT_HUMAN	NAMPT	Nicotinamide phosphoribosyltransferase	16.8706
P61160	ARP2_HUMAN	ACTR2	Actin-related protein 2	16.869
A6NGU5;P19440;P36268	GGT1_HUMAN;GGT2_HUMAN;GGT3_HUMAN	GGT1;GGT2;GGT3P	Putative glutathione hydrolase 3 proenzyme	16.8676
Q8N5I2	ARRD1_HUMAN	ARRDC1	Arrestin domain-containing protein 1	16.8633
O96019	ACL6A_HUMAN	ACTL6A	Actin-like protein 6A	16.8587
Q9HB71	CYBP_HUMAN	CACYBP	Calcyclin-binding protein	16.8583
P63151	2ABA_HUMAN	PPP2R2A	Serine/threonine-protein phosphatase 2A 55 kDa regulatory subunit B alpha isoform	16.8508
P27816	MAP4_HUMAN	MAP4	Microtubule-associated protein 4	16.8485
Q16853	AOC3_HUMAN	AOC3	Membrane primary amine oxidase	16.8462
P19367	HXK1_HUMAN	HK1	Hexokinase-1	16.8458
O15347	HMGB3_HUMAN	HMGB3	High mobility group protein B3	16.8457
O00571	DDX3X_HUMAN	DDX3X	ATP-dependent RNA helicase DDX3X	16.8452
P61221	ABCE1_HUMAN	ABCE1	ATP-binding cassette sub-family E member 1	16.8443
O60243	H6ST1_HUMAN	HS6ST1	Heparan-sulfate 6-O-sulfotransferase 1	16.8434
O95394	AGM1_HUMAN	PGM3	Phosphoacetylglucosamine mutase	16.842
Q9Y295	DRG1_HUMAN	DRG1	Developmentally-regulated GTP-binding protein 1	16.8418
Q9NPH3	IL1AP_HUMAN	IL1RAP	Interleukin-1 receptor accessory protein	16.8343
Q96PD5	PGRP2_HUMAN	PGLYRP2	N-acetylmuramoyl-L-alanine amidase	16.8312
Q99961	SH3G1_HUMAN	SH3GL1	Endophilin-A2	16.8283
P68400;Q8NEV1	CSK21_HUMAN;CSK23_HUMAN	CSNK2A1;CSNK2A3	Casein kinase II subunit alpha	16.8269
P25685	DNJB1_HUMAN	DNAJB1	DnaJ homolog subfamily B member 1	16.8261
P14678;P63162	RSMB_HUMAN;RSMN_HUMAN	SNRPB;SNRPN	Small nuclear ribonucleoprotein-associated proteins B and B'	16.82
P27487	DPP4_HUMAN	DPP4	Dipeptidyl peptidase 4	16.8004
Q99714	HCD2_HUMAN	HSD17B10	3-hydroxyacyl-CoA dehydrogenase type-2	16.7996
Q9BRG1	VPS25_HUMAN	VPS25	Vacuolar protein-sorting-associated protein 25	16.7915
Q92598	HS105_HUMAN	HSPH1	Heat shock protein 105 kDa	16.7882
Q92696	PGTA_HUMAN	RABGGTA	Geranylgeranyl transferase type-2 subunit alpha	16.7876
Q9H1B5	XYLT2_HUMAN	XYLT2	Xylosyltransferase 2	16.787
P05556	ITB1_HUMAN	ITGB1	Integrin beta-1	16.7834
P08833	IBP1_HUMAN	IGFBP1	Insulin-like growth factor-binding protein 1	16.7807
Q13409	DC1I2_HUMAN	DYNC1I2	Cytoplasmic dynein 1 intermediate chain 2	16.7802
P06865	HEXA_HUMAN	HEXA	Beta-hexosaminidase subunit alpha	16.7796
P10644	KAP0_HUMAN	PRKAR1A	cAMP-dependent protein kinase type I-alpha regulatory subunit	16.7786
P17612	KAPCA_HUMAN	PRKACA	cAMP-dependent protein kinase catalytic subunit alpha	16.7785
Q99447	PCY2_HUMAN	PCYT2	Ethanolamine-phosphate cytidylyltransferase	16.7784
Q02790	FKBP4_HUMAN	FKBP4	Peptidyl-prolyl cis-trans isomerase FKBP4	16.7783
O14950;P19105	ML12A_HUMAN;ML12B_HUMAN	MYL12A;MYL12B	Myosin regulatory light chain 12B	16.7781
Q9NRX4	PHP14_HUMAN	PHPT1	14 kDa phosphohistidine phosphatase	16.7744
Q9BXJ9	NAA15_HUMAN	NAA15	N-alpha-acetyltransferase 15, NatA auxiliary subunit	16.7735
P40925	MDHC_HUMAN	MDH1	Malate dehydrogenase, cytoplasmic	16.771
Q92905	CSN5_HUMAN	COPS5	COP9 signalosome complex subunit 5	16.768
Q8NBM8	PCYXL_HUMAN	PCYOX1L	Prenylcysteine oxidase-like	16.763
O15533	TPSN_HUMAN	TAPBP	Tapasin	16.7601
P46087	NOP2_HUMAN	NOP2	Probable 28S rRNA (cytosine(4447)-C(5))-methyltransferase	16.7514
P04075;P05062;P09972	ALDOA_HUMAN;ALDOB_HUMAN;ALDOC_HUMAN	ALDOA;ALDOB;ALDOC	Fructose-bisphosphate aldolase A	16.7509
Q9Y6B6	SAR1B_HUMAN	SAR1B	GTP-binding protein SAR1b	16.7498
O95816	BAG2_HUMAN	BAG2	BAG family molecular chaperone regulator 2	16.749
P21281	VATB2_HUMAN	ATP6V1B2	V-type proton ATPase subunit B, brain isoform	16.7474
O75439	MPPB_HUMAN	PMPCB	Mitochondrial-processing peptidase subunit beta	16.7455
P62995	TRA2B_HUMAN	TRA2B	Transformer-2 protein homolog beta	16.7439
P49888	ST1E1_HUMAN	SULT1E1	Sulfotransferase 1E1	16.7387
H0YMV4	H0YMV4_HUMAN	PIGH	Phosphatidylinositol N-acetylglucosaminyltransferase (Fragment)	16.7378
Q53EL6	PDCD4_HUMAN	PDCD4	Programmed cell death protein 4	16.7374
P15924	DESP_HUMAN	DSP	Desmoplakin	16.7369
O95336	6PGL_HUMAN	PGLS	6-phosphogluconolactonase	16.7322
Q6IA69	NADE_HUMAN	NADSYN1	Glutamine-dependent NAD(+) synthetase	16.7313
O43324	MCA3_HUMAN	EEF1E1	Eukaryotic translation elongation factor 1 epsilon-1	16.7289
P35542	SAA4_HUMAN	SAA4	Serum amyloid A-4 protein	16.7207
Q9NRV9	HEBP1_HUMAN	HEBP1	Heme-binding protein 1	16.7171
Q969P0	IGSF8_HUMAN	IGSF8	Immunoglobulin superfamily member 8	16.716
P05060	SCG1_HUMAN	CHGB	Secretogranin-1	16.7149
Q96GK7	FAH2A_HUMAN	FAHD2A	Fumarylacetoacetate hydrolase domain-containing protein 2A	16.7135
P20849	CO9A1_HUMAN	COL9A1	Collagen alpha-1(IX) chain	16.7082
P0DPB5	RPC22_HUMAN	POLR1D	Protein POLR1D, isoform 2	16.6887
P17844	DDX5_HUMAN	DDX5	Probable ATP-dependent RNA helicase DDX5	16.6682
P21810	PGS1_HUMAN	BGN	Biglycan	16.6679
Q9BRK3	MXRA8_HUMAN	MXRA8	Matrix remodeling-associated protein 8	16.6673
O75131	CPNE3_HUMAN	CPNE3	Copine-3	16.667
P0C0S8;P20671;Q16777;Q6FI13;Q96KK5;Q99878;Q9BTM1	H2A1D_HUMAN;H2A1H_HUMAN;H2A1J_HUMAN;H2A1_HUMAN;H2A2A_HUMAN;H2A2C_HUMAN;H2AJ_HUMAN	H2AC11;H2AC12;H2AC14;H2AC18;H2AC20;H2AC7;H2AJ	Histone H2A type 1	16.6654
Q5T4S7	UBR4_HUMAN	UBR4	E3 ubiquitin-protein ligase UBR4	16.6642
Q15029	U5S1_HUMAN	EFTUD2	116 kDa U5 small nuclear ribonucleoprotein component	16.6602
O43809	CPSF5_HUMAN	NUDT21	Cleavage and polyadenylation specificity factor subunit 5	16.66
P12644	BMP4_HUMAN	BMP4	Bone morphogenetic protein 4	16.6591
Q8IYJ2	CJ067_HUMAN	C10orf67	Uncharacterized protein C10orf67, mitochondrial	16.6563
P01111;P01112;P01116	RASH_HUMAN;RASK_HUMAN;RASN_HUMAN	HRAS;KRAS;NRAS	GTPase NRas	16.6557
P28827	PTPRM_HUMAN	PTPRM	Receptor-type tyrosine-protein phosphatase mu	16.6504
P35222	CTNB1_HUMAN	CTNNB1	Catenin beta-1	16.6435
P15374	UCHL3_HUMAN	UCHL3	Ubiquitin carboxyl-terminal hydrolase isozyme L3	16.6427
P35052	GPC1_HUMAN	GPC1	Glypican-1	16.6326
Q96AE4	FUBP1_HUMAN	FUBP1	Far upstream element-binding protein 1	16.6246
Q16576	RBBP7_HUMAN	RBBP7	Histone-binding protein RBBP7	16.6233
P00450	CERU_HUMAN	CP	Ceruloplasmin	16.6233
A0A075B6H7;A0A0C4DH55;P01624	KV315_HUMAN;KV37_HUMAN;KVD07_HUMAN	IGKV3-15;IGKV3-7;IGKV3D-7	Probable non-functional immunoglobulin kappa variable 3-7	16.6212
Q12874	SF3A3_HUMAN	SF3A3	Splicing factor 3A subunit 3	16.6208
P09488	GSTM1_HUMAN	GSTM1	Glutathione S-transferase Mu 1	16.6165
Q9BUT1	BDH2_HUMAN	BDH2	3-hydroxybutyrate dehydrogenase type 2	16.616
Q13561	DCTN2_HUMAN	DCTN2	Dynactin subunit 2	16.6154
P62330	ARF6_HUMAN	ARF6	ADP-ribosylation factor 6	16.613
P62873;P62879	GBB1_HUMAN;GBB2_HUMAN	GNB1;GNB2	Guanine nucleotide-binding protein G(I)/G(S)/G(T) subunit beta-1	16.6067
Q6UWP2	DHR11_HUMAN	DHRS11	Dehydrogenase/reductase SDR family member 11	16.6063
P02533	K1C14_HUMAN	KRT14	Keratin, type I cytoskeletal 14	16.6062
P61081	UBC12_HUMAN	UBE2M	NEDD8-conjugating enzyme Ubc12	16.6041
P08559	ODPA_HUMAN	PDHA1	Pyruvate dehydrogenase E1 component subunit alpha, somatic form, mitochondrial	16.6023
Q5VYK3	ECM29_HUMAN	ECPAS	Proteasome adapter and scaffold protein ECM29	16.6006
O00408	PDE2A_HUMAN	PDE2A	cGMP-dependent 3',5'-cyclic phosphodiesterase	16.5977
Q9Y6X4	F169A_HUMAN	FAM169A	Soluble lamin-associated protein of 75 kDa	16.5909
P67936	TPM4_HUMAN	TPM4	Tropomyosin alpha-4 chain	16.5875
P55735	SEC13_HUMAN	SEC13	Protein SEC13 homolog	16.5865
G5EA09	G5EA09_HUMAN	SDCBP	Syndecan binding protein (Syntenin), isoform CRA_a	16.5806
P52789	HXK2_HUMAN	HK2	Hexokinase-2	16.5797
O60841	IF2P_HUMAN	EIF5B	Eukaryotic translation initiation factor 5B	16.5789
O43252	PAPS1_HUMAN	PAPSS1	Bifunctional 3'-phosphoadenosine 5'-phosphosulfate synthase 1	16.5739
Q9UBE0	SAE1_HUMAN	SAE1	SUMO-activating enzyme subunit 1	16.5726
P13164;Q01628;Q01629	IFM1_HUMAN;IFM2_HUMAN;IFM3_HUMAN	IFITM1;IFITM2;IFITM3	Interferon-induced transmembrane protein 1	16.5667
Q13435	SF3B2_HUMAN	SF3B2	Splicing factor 3B subunit 2	16.5642
P61077;P62837	UB2D2_HUMAN;UB2D3_HUMAN	UBE2D2;UBE2D3	Ubiquitin-conjugating enzyme E2 D3	16.5607
B1ALD9	B1ALD9_HUMAN	POSTN	Periostin	16.5567
Q96NY7;Q9NZA1	CLIC5_HUMAN;CLIC6_HUMAN	CLIC5;CLIC6	Chloride intracellular channel protein 6	16.5556
P36405	ARL3_HUMAN	ARL3	ADP-ribosylation factor-like protein 3	16.5514
Q13617	CUL2_HUMAN	CUL2	Cullin-2	16.5493
P36551	HEM6_HUMAN	CPOX	Oxygen-dependent coproporphyrinogen-III oxidase, mitochondrial	16.5474
Q14554	PDIA5_HUMAN	PDIA5	Protein disulfide-isomerase A5	16.547
P35558;Q16822	PCKGC_HUMAN;PCKGM_HUMAN	PCK1;PCK2	Phosphoenolpyruvate carboxykinase, cytosolic [GTP]	16.5459
P69849;Q15155;Q5JPE7	NOMO1_HUMAN;NOMO2_HUMAN;NOMO3_HUMAN	NOMO1;NOMO2;NOMO3	Nodal modulator 3	16.5438
Q8N1G4	LRC47_HUMAN	LRRC47	Leucine-rich repeat-containing protein 47	16.5403
O94766	B3GA3_HUMAN	B3GAT3	Galactosylgalactosylxylosylprotein 3-beta-glucuronosyltransferase 3	16.5392
P17301	ITA2_HUMAN	ITGA2	Integrin alpha-2	16.5297
Q14008	CKAP5_HUMAN	CKAP5	Cytoskeleton-associated protein 5	16.5282
Q86X55	CARM1_HUMAN	CARM1	Histone-arginine methyltransferase CARM1	16.525
P27105	STOM_HUMAN	STOM	Stomatin	16.524
P40123	CAP2_HUMAN	CAP2	Adenylyl cyclase-associated protein 2	16.5229
O15372	EIF3H_HUMAN	EIF3H	Eukaryotic translation initiation factor 3 subunit H	16.5222
Q9BXP5	SRRT_HUMAN	SRRT	Serrate RNA effector molecule homolog	16.5213
Q86SF2	GALT7_HUMAN	GALNT7	N-acetylgalactosaminyltransferase 7	16.519
P13591	NCAM1_HUMAN	NCAM1	Neural cell adhesion molecule 1	16.5141
P14735	IDE_HUMAN	IDE	Insulin-degrading enzyme	16.5134
P54577	SYYC_HUMAN	YARS1	Tyrosine--tRNA ligase, cytoplasmic	16.5093
Q15257	PTPA_HUMAN	PTPA	Serine/threonine-protein phosphatase 2A activator	16.5066
P62879	GBB2_HUMAN	GNB2	Guanine nucleotide-binding protein G(I)/G(S)/G(T) subunit beta-2	16.5065
Q99459	CDC5L_HUMAN	CDC5L	Cell division cycle 5-like protein	16.5033
Q9UIA9	XPO7_HUMAN	XPO7	Exportin-7	16.5015
Q9Y2A7	NCKP1_HUMAN	NCKAP1	Nck-associated protein 1	16.5012
P09429	HMGB1_HUMAN	HMGB1	High mobility group protein B1	16.4995
P15907	SIAT1_HUMAN	ST6GAL1	Beta-galactoside alpha-2,6-sialyltransferase 1	16.4982
Q12797	ASPH_HUMAN	ASPH	Aspartyl/asparaginyl beta-hydroxylase	16.4972
P51812	KS6A3_HUMAN	RPS6KA3	Ribosomal protein S6 kinase alpha-3	16.4961
P62312	LSM6_HUMAN	LSM6	U6 snRNA-associated Sm-like protein LSm6	16.495
Q9Y5P6	GMPPB_HUMAN	GMPPB	Mannose-1-phosphate guanyltransferase beta	16.4918
Q8NBJ5	GT251_HUMAN	COLGALT1	Procollagen galactosyltransferase 1	16.4909
P49753;Q86TX2	ACOT1_HUMAN;ACOT2_HUMAN	ACOT1;ACOT2	Acyl-coenzyme A thioesterase 2, mitochondrial	16.4804
O75096	LRP4_HUMAN	LRP4	Low-density lipoprotein receptor-related protein 4	16.4756
Q92930	RAB8B_HUMAN	RAB8B	Ras-related protein Rab-8B	16.4684
Q53H76	PLA1A_HUMAN	PLA1A	Phospholipase A1 member A	16.4662
Q9Y6G9	DC1L1_HUMAN	DYNC1LI1	Cytoplasmic dynein 1 light intermediate chain 1	16.4577
P61923	COPZ1_HUMAN	COPZ1	Coatomer subunit zeta-1	16.4557
Q02878	RL6_HUMAN	RPL6	60S ribosomal protein L6	16.4553
Q86TG7	PEG10_HUMAN	PEG10	Retrotransposon-derived protein PEG10	16.4489
Q6UVK1	CSPG4_HUMAN	CSPG4	Chondroitin sulfate proteoglycan 4	16.4482
C9JPQ9;C9JU00	C9JPQ9_HUMAN;C9JU00_HUMAN	FGG	Fibrinogen gamma chain (Fragment)	16.4454
P31150	GDIA_HUMAN	GDI1	Rab GDP dissociation inhibitor alpha	16.4397
Q9P016	THYN1_HUMAN	THYN1	Thymocyte nuclear protein 1	16.436
Q02218	ODO1_HUMAN	OGDH	2-oxoglutarate dehydrogenase, mitochondrial	16.4348
Q96DI7	SNR40_HUMAN	SNRNP40	U5 small nuclear ribonucleoprotein 40 kDa protein	16.4321
Q9NR19	ACSA_HUMAN	ACSS2	Acetyl-coenzyme A synthetase, cytoplasmic	16.4289
P00491	PNPH_HUMAN	PNP	Purine nucleoside phosphorylase	16.4249
Q00536	CDK16_HUMAN	CDK16	Cyclin-dependent kinase 16	16.419
P99999	CYC_HUMAN	CYCS	Cytochrome c	16.4146
Q6PJG2	MDEAS_HUMAN	MIDEAS	Mitotic deacetylase-associated SANT domain protein	16.4105
Q12906	ILF3_HUMAN	ILF3	Interleukin enhancer-binding factor 3	16.4059
O75400	PR40A_HUMAN	PRPF40A	Pre-mRNA-processing factor 40 homolog A	16.4014
Q9Y3A3	PHOCN_HUMAN	MOB4	MOB-like protein phocein	16.3994
P16298;Q08209	PP2BA_HUMAN;PP2BB_HUMAN	PPP3CA;PPP3CB	Serine/threonine-protein phosphatase 2B catalytic subunit beta isoform	16.3962
P42166;P42167	LAP2A_HUMAN;LAP2B_HUMAN	TMPO	Lamina-associated polypeptide 2, isoform alpha	16.3917
P62750	RL23A_HUMAN	RPL23A	60S ribosomal protein L23a	16.3848
Q9UJ70	NAGK_HUMAN	NAGK	N-acetyl-D-glucosamine kinase	16.3828
Q1KMD3	HNRL2_HUMAN	HNRNPUL2	Heterogeneous nuclear ribonucleoprotein U-like protein 2	16.3811
P29144	TPP2_HUMAN	TPP2	Tripeptidyl-peptidase 2	16.3785
Q86X29	LSR_HUMAN	LSR	Lipolysis-stimulated lipoprotein receptor	16.3748
Q10471	GALT2_HUMAN	GALNT2	Polypeptide N-acetylgalactosaminyltransferase 2	16.3748
Q9H0C2	ADT4_HUMAN	SLC25A31	ADP/ATP translocase 4	16.3732
P67870	CSK2B_HUMAN	CSNK2B	Casein kinase II subunit beta	16.3726
P09497	CLCB_HUMAN	CLTB	Clathrin light chain B	16.3688
P46379	BAG6_HUMAN	BAG6	Large proline-rich protein BAG6	16.3673
P46060	RAGP1_HUMAN	RANGAP1	Ran GTPase-activating protein 1	16.3663
P12821	ACE_HUMAN	ACE	Angiotensin-converting enzyme	16.3644
Q9NUU7;Q9UMR2	DD19A_HUMAN;DD19B_HUMAN	DDX19A;DDX19B	ATP-dependent RNA helicase DDX19A	16.363
Q92945	FUBP2_HUMAN	KHSRP	Far upstream element-binding protein 2	16.3529
P23588	IF4B_HUMAN	EIF4B	Eukaryotic translation initiation factor 4B	16.3526
Q13616	CUL1_HUMAN	CUL1	Cullin-1	16.3426
Q7KZ85	SPT6H_HUMAN	SUPT6H	Transcription elongation factor SPT6	16.3416
Q96EK6	GNA1_HUMAN	GNPNAT1	Glucosamine 6-phosphate N-acetyltransferase	16.3369
Q16674	MIA_HUMAN	MIA	Melanoma-derived growth regulatory protein	16.3361
A0A087WWU8;D6R904	A0A087WWU8_HUMAN;D6R904_HUMAN	TPM3	Tropomyosin alpha-3 chain	16.3299
Q13620	CUL4B_HUMAN	CUL4B	Cullin-4B	16.3204
Q13011	ECH1_HUMAN	ECH1	Delta(3,5)-Delta(2,4)-dienoyl-CoA isomerase, mitochondrial	16.3124
P07954	FUMH_HUMAN	FH	Fumarate hydratase, mitochondrial	16.3117
P51991	ROA3_HUMAN	HNRNPA3	Heterogeneous nuclear ribonucleoprotein A3	16.3108
P62857	RS28_HUMAN	RPS28	40S ribosomal protein S28	16.3103
Q13275	SEM3F_HUMAN	SEMA3F	Semaphorin-3F	16.3073
Q8NE71	ABCF1_HUMAN	ABCF1	ATP-binding cassette sub-family F member 1	16.3065
O75326	SEM7A_HUMAN	SEMA7A	Semaphorin-7A	16.3001
P98155	VLDLR_HUMAN	VLDLR	Very low-density lipoprotein receptor	16.2953
P12955	PEPD_HUMAN	PEPD	Xaa-Pro dipeptidase	16.2898
Q00341	VIGLN_HUMAN	HDLBP	Vigilin	16.2859
O95970	LGI1_HUMAN	LGI1	Leucine-rich glioma-inactivated protein 1	16.2793
Q16222	UAP1_HUMAN	UAP1	UDP-N-acetylhexosamine pyrophosphorylase	16.2789
P35659	DEK_HUMAN	DEK	Protein DEK	16.2762
P49585;Q9Y5K3	PCY1A_HUMAN;PCY1B_HUMAN	PCYT1A;PCYT1B	Choline-phosphate cytidylyltransferase A	16.2701
Q6GTX8;Q6ISS4	LAIR1_HUMAN;LAIR2_HUMAN	LAIR1;LAIR2	Leukocyte-associated immunoglobulin-like receptor 1	16.2607
O75935	DCTN3_HUMAN	DCTN3	Dynactin subunit 3	16.2598
Q15417;Q99439	CNN2_HUMAN;CNN3_HUMAN	CNN2;CNN3	Calponin-3	16.2485
Q9BVG4	PBDC1_HUMAN	PBDC1	Protein PBDC1	16.2458
P0DMM9;P0DMN0	ST1A3_HUMAN;ST1A4_HUMAN	SULT1A3;SULT1A4	Sulfotransferase 1A3	16.2456
Q8NHP8	PLBL2_HUMAN	PLBD2	Putative phospholipase B-like 2	16.2456
Q13642	FHL1_HUMAN	FHL1	Four and a half LIM domains protein 1	16.2422
Q9ULA0	DNPEP_HUMAN	DNPEP	Aspartyl aminopeptidase	16.242
Q16204	CCDC6_HUMAN	CCDC6	Coiled-coil domain-containing protein 6	16.2392
P02533;P08779	K1C14_HUMAN;K1C16_HUMAN	KRT14;KRT16	Keratin, type I cytoskeletal 14	16.2357
Q9NUJ1	ABHDA_HUMAN	ABHD10	Palmitoyl-protein thioesterase ABHD10, mitochondrial	16.2341
Q8NDA2	HMCN2_HUMAN	HMCN2	Hemicentin-2	16.2313
Q99497	PARK7_HUMAN	PARK7	Parkinson disease protein 7	16.23
Q8IV08	PLD3_HUMAN	PLD3	5'-3' exonuclease PLD3	16.2213
Q9Y3Z3	SAMH1_HUMAN	SAMHD1	Deoxynucleoside triphosphate triphosphohydrolase SAMHD1	16.2209
P11940;Q13310	PABP1_HUMAN;PABP4_HUMAN	PABPC1;PABPC4	Polyadenylate-binding protein 1	16.2166
Q8NCN5	PDPR_HUMAN	PDPR	Pyruvate dehydrogenase phosphatase regulatory subunit, mitochondrial	16.2063
P52272	HNRPM_HUMAN	HNRNPM	Heterogeneous nuclear ribonucleoprotein M	16.2016
P48047	ATPO_HUMAN	ATP5PO	ATP synthase subunit O, mitochondrial	16.1979
Q8N163	CCAR2_HUMAN	CCAR2	Cell cycle and apoptosis regulator protein 2	16.1974
P11150	LIPC_HUMAN	LIPC	Hepatic triacylglycerol lipase	16.1967
Q9UJW0	DCTN4_HUMAN	DCTN4	Dynactin subunit 4	16.1946
O43765	SGTA_HUMAN	SGTA	Small glutamine-rich tetratricopeptide repeat-containing protein alpha	16.1936
P54886	P5CS_HUMAN	ALDH18A1	Delta-1-pyrroline-5-carboxylate synthase	16.1935
Q52LJ0	FA98B_HUMAN	FAM98B	Protein FAM98B	16.1886
Q9BS26	ERP44_HUMAN	ERP44	Endoplasmic reticulum resident protein 44	16.1696
Q9Y285	SYFA_HUMAN	FARSA	Phenylalanine--tRNA ligase alpha subunit	16.1673
Q8TAT6	NPL4_HUMAN	NPLOC4	Nuclear protein localization protein 4 homolog	16.1665
P15586	GNS_HUMAN	GNS	N-acetylglucosamine-6-sulfatase	16.1652
I3L382	I3L382_HUMAN	ZC3H7A	Zinc finger CCCH domain-containing protein 7A (Fragment)	16.1634
A6NIR3;Q5VTM2;Q5VUJ5;Q5VW22;Q8TF27;Q96P64	AGA11_HUMAN;AGAP4_HUMAN;AGAP5_HUMAN;AGAP6_HUMAN;AGAP7_HUMAN;AGAP9_HUMAN	AGAP11;AGAP4;AGAP5;AGAP6;AGAP7P;AGAP9	Arf-GAP with GTPase, ANK repeat and PH domain-containing protein 5	16.1627
P16930	FAAA_HUMAN	FAH	Fumarylacetoacetase	16.1598
P08962	CD63_HUMAN	CD63	CD63 antigen	16.1581
Q07866	KLC1_HUMAN	KLC1	Kinesin light chain 1	16.1576
Q6IBS0	TWF2_HUMAN	TWF2	Twinfilin-2	16.1557
P15927	RFA2_HUMAN	RPA2	Replication protein A 32 kDa subunit	16.1525
P55212	CASP6_HUMAN	CASP6	Caspase-6	16.1488
P13497	BMP1_HUMAN	BMP1	Bone morphogenetic protein 1	16.1461
P23297	S10A1_HUMAN	S100A1	Protein S100-A1	16.1454
Q9UIJ7	KAD3_HUMAN	AK3	GTP:AMP phosphotransferase AK3, mitochondrial	16.1453
Q9NR31	SAR1A_HUMAN	SAR1A	GTP-binding protein SAR1a	16.1431
O75586	MED6_HUMAN	MED6	Mediator of RNA polymerase II transcription subunit 6	16.1364
Q9BTW9	TBCD_HUMAN	TBCD	Tubulin-specific chaperone D	16.1349
P55084	ECHB_HUMAN	HADHB	Trifunctional enzyme subunit beta, mitochondrial	16.1292
Q9NZI8	IF2B1_HUMAN	IGF2BP1	Insulin-like growth factor 2 mRNA-binding protein 1	16.1182
Q86UX2	ITIH5_HUMAN	ITIH5	Inter-alpha-trypsin inhibitor heavy chain H5	16.1181
Q13564	ULA1_HUMAN	NAE1	NEDD8-activating enzyme E1 regulatory subunit	16.1172
Q9NX18	SDHF2_HUMAN	SDHAF2	Succinate dehydrogenase assembly factor 2, mitochondrial	16.1156
Q13618	CUL3_HUMAN	CUL3	Cullin-3	16.1128
Q16600	ZN239_HUMAN	ZNF239	Zinc finger protein 239	16.111
Q9Y6N5	SQOR_HUMAN	SQOR	Sulfide:quinone oxidoreductase, mitochondrial	16.0941
Q13451	FKBP5_HUMAN	FKBP5	Peptidyl-prolyl cis-trans isomerase FKBP5	16.0927
Q93034	CUL5_HUMAN	CUL5	Cullin-5	16.0923
P21964	COMT_HUMAN	COMT	Catechol O-methyltransferase	16.0861
O75592	MYCB2_HUMAN	MYCBP2	E3 ubiquitin-protein ligase MYCBP2	16.079
O95954	FTCD_HUMAN	FTCD	Formimidoyltransferase-cyclodeaminase	16.0734
Q96GQ7	DDX27_HUMAN	DDX27	Probable ATP-dependent RNA helicase DDX27	16.0698
P05166	PCCB_HUMAN	PCCB	Propionyl-CoA carboxylase beta chain, mitochondrial	16.0689
Q9BPW8	NIPS1_HUMAN	NIPSNAP1	Protein NipSnap homolog 1	16.0567
Q99816	TS101_HUMAN	TSG101	Tumor susceptibility gene 101 protein	16.0553
Q96CX2	KCD12_HUMAN	KCTD12	BTB/POZ domain-containing protein KCTD12	16.0551
P54619	AAKG1_HUMAN	PRKAG1	5'-AMP-activated protein kinase subunit gamma-1	16.0549
Q9Y3F4	STRAP_HUMAN	STRAP	Serine-threonine kinase receptor-associated protein	16.0414
P49407	ARRB1_HUMAN	ARRB1	Beta-arrestin-1	16.0405
Q14011	CIRBP_HUMAN	CIRBP	Cold-inducible RNA-binding protein	16.0292
P40763	STAT3_HUMAN	STAT3	Signal transducer and activator of transcription 3	16.0284
P40429;Q6NVV1	R13P3_HUMAN;RL13A_HUMAN	RPL13A;RPL13AP3	60S ribosomal protein L13a	16.0218
P35498	SCN1A_HUMAN	SCN1A	Sodium channel protein type 1 subunit alpha	16.0157
Q99470	SDF2_HUMAN	SDF2	Stromal cell-derived factor 2	16.0149
Q9UBQ7	GRHPR_HUMAN	GRHPR	Glyoxylate reductase/hydroxypyruvate reductase	16.0119
O76074	PDE5A_HUMAN	PDE5A	cGMP-specific 3',5'-cyclic phosphodiesterase	16.0093
Q8WVJ2	NUDC2_HUMAN	NUDCD2	NudC domain-containing protein 2	16.0028
P49589	SYCC_HUMAN	CARS1	Cysteine--tRNA ligase, cytoplasmic	15.9976
O14791	APOL1_HUMAN	APOL1	Apolipoprotein L1	15.9944
O14657	TOR1B_HUMAN	TOR1B	Torsin-1B	15.9894
Q9H0E2	TOLIP_HUMAN	TOLLIP	Toll-interacting protein	15.9828
P56377	AP1S2_HUMAN	AP1S2	AP-1 complex subunit sigma-2	15.9817
P35558	PCKGC_HUMAN	PCK1	Phosphoenolpyruvate carboxykinase, cytosolic [GTP]	15.9733
P15692	VEGFA_HUMAN	VEGFA	Vascular endothelial growth factor A	15.9725
Q13630	FCL_HUMAN	GFUS	GDP-L-fucose synthase	15.9675
Q9Y5L4	TIM13_HUMAN	TIMM13	Mitochondrial import inner membrane translocase subunit Tim13	15.9634
P42224	STAT1_HUMAN	STAT1	Signal transducer and activator of transcription 1-alpha/beta	15.9617
O95831	AIFM1_HUMAN	AIFM1	Apoptosis-inducing factor 1, mitochondrial	15.9595
Q9BZZ5	API5_HUMAN	API5	Apoptosis inhibitor 5	15.9595
Q9Y600	CSAD_HUMAN	CSAD	Cysteine sulfinic acid decarboxylase	15.9578
Q6ZMU1	C3P1_HUMAN	C3P1	Putative protein C3P1	15.9558
Q8TD19	NEK9_HUMAN	NEK9	Serine/threonine-protein kinase Nek9	15.9547
P50897	PPT1_HUMAN	PPT1	Palmitoyl-protein thioesterase 1	15.9462
Q14117	DPYS_HUMAN	DPYS	Dihydropyrimidinase	15.9332
Q7L9L4;Q9H8S9	MOB1A_HUMAN;MOB1B_HUMAN	MOB1A;MOB1B	MOB kinase activator 1B	15.9303
P42765	THIM_HUMAN	ACAA2	3-ketoacyl-CoA thiolase, mitochondrial	15.9269
Q09161	NCBP1_HUMAN	NCBP1	Nuclear cap-binding protein subunit 1	15.9234
Q07960	RHG01_HUMAN	ARHGAP1	Rho GTPase-activating protein 1	15.9196
Q9BVA1	TBB2B_HUMAN	TUBB2B	Tubulin beta-2B chain	15.9187
P62942	FKB1A_HUMAN	FKBP1A	Peptidyl-prolyl cis-trans isomerase FKBP1A	15.9166
Q92734	TFG_HUMAN	TFG	Protein TFG	15.9126
Q9NPF4	OSGEP_HUMAN	OSGEP	Probable tRNA N6-adenosine threonylcarbamoyltransferase	15.9103
Q5JXI8	Q5JXI8_HUMAN	FHL1	Four and a half LIM domains protein 1 (Fragment)	15.9095
Q7Z7G0	TARSH_HUMAN	ABI3BP	Target of Nesh-SH3	15.9074
Q9H1C7	CYTM1_HUMAN	CYSTM1	Cysteine-rich and transmembrane domain-containing protein 1	15.9056
Q9BSJ8	ESYT1_HUMAN	ESYT1	Extended synaptotagmin-1	15.9008
O94973	AP2A2_HUMAN	AP2A2	AP-2 complex subunit alpha-2	15.8942
Q92597	NDRG1_HUMAN	NDRG1	Protein NDRG1	15.89
Q86VN1	VPS36_HUMAN	VPS36	Vacuolar protein-sorting-associated protein 36	15.886
O75821	EIF3G_HUMAN	EIF3G	Eukaryotic translation initiation factor 3 subunit G	15.8831
Q9BY32	ITPA_HUMAN	ITPA	Inosine triphosphate pyrophosphatase	15.8794
Q14258	TRI25_HUMAN	TRIM25	E3 ubiquitin/ISG15 ligase TRIM25	15.8636
P51610	HCFC1_HUMAN	HCFC1	Host cell factor 1	15.8616
A8K8P3	SFI1_HUMAN	SFI1	Protein SFI1 homolog	15.8606
P06493	CDK1_HUMAN	CDK1	Cyclin-dependent kinase 1	15.8597
Q15758	AAAT_HUMAN	SLC1A5	Neutral amino acid transporter B(0)	15.8584
Q07507	DERM_HUMAN	DPT	Dermatopontin	15.8576
B7ZW38;O60812;P0DMR1	HNRC1_HUMAN;HNRC3_HUMAN;HNRC4_HUMAN	HNRNPCL1;HNRNPCL3;HNRNPCL4	Heterogeneous nuclear ribonucleoprotein C-like 3	15.8558
Q53RD9	FBLN7_HUMAN	FBLN7	Fibulin-7	15.8506
Q9UKD2	MRT4_HUMAN	MRTO4	mRNA turnover protein 4 homolog	15.8323
P27348;P31946;P61981;Q04917	1433B_HUMAN;1433F_HUMAN;1433G_HUMAN;1433T_HUMAN	YWHAB;YWHAG;YWHAH;YWHAQ	14-3-3 protein theta	15.8194
Q9Y223	GLCNE_HUMAN	GNE	Bifunctional UDP-N-acetylglucosamine 2-epimerase/N-acetylmannosamine kinase	15.8192
Q14C86	GAPD1_HUMAN	GAPVD1	GTPase-activating protein and VPS9 domain-containing protein 1	15.8177
Q9BUJ2	HNRL1_HUMAN	HNRNPUL1	Heterogeneous nuclear ribonucleoprotein U-like protein 1	15.8165
Q6UY09	CEA20_HUMAN	CEACAM20	Carcinoembryonic antigen-related cell adhesion molecule 20	15.8142
Q15233	NONO_HUMAN	NONO	Non-POU domain-containing octamer-binding protein	15.8123
O43556	SGCE_HUMAN	SGCE	Epsilon-sarcoglycan	15.8082
P30837	AL1B1_HUMAN	ALDH1B1	Aldehyde dehydrogenase X, mitochondrial	15.7986
Q9BQE5	APOL2_HUMAN	APOL2	Apolipoprotein L2	15.7985
Q96TA1	NIBA2_HUMAN	NIBAN2	Protein Niban 2	15.7913
Q01085	TIAR_HUMAN	TIAL1	Nucleolysin TIAR	15.7882
Q8NFW8	NEUA_HUMAN	CMAS	N-acylneuraminate cytidylyltransferase	15.7868
Q12884	SEPR_HUMAN	FAP	Prolyl endopeptidase FAP	15.7794
Q8IZP0	ABI1_HUMAN	ABI1	Abl interactor 1	15.778
P61966	AP1S1_HUMAN	AP1S1	AP-1 complex subunit sigma-1A	15.7759
Q9NPD3	EXOS4_HUMAN	EXOSC4	Exosome complex component RRP41	15.7733
P50213	IDH3A_HUMAN	IDH3A	Isocitrate dehydrogenase [NAD] subunit alpha, mitochondrial	15.7701
Q6UY14	ATL4_HUMAN	ADAMTSL4	ADAMTS-like protein 4	15.7684
P30520	PURA2_HUMAN	ADSS2	Adenylosuccinate synthetase isozyme 2	15.7614
P49321	NASP_HUMAN	NASP	Nuclear autoantigenic sperm protein	15.7597
Q7L1Q6	BZW1_HUMAN	BZW1	Basic leucine zipper and W2 domain-containing protein 1	15.7595
Q9GZM7	TINAL_HUMAN	TINAGL1	Tubulointerstitial nephritis antigen-like	15.756
O15335	CHAD_HUMAN	CHAD	Chondroadherin	15.7555
Q16539	MK14_HUMAN	MAPK14	Mitogen-activated protein kinase 14	15.7524
P51692	STA5B_HUMAN	STAT5B	Signal transducer and activator of transcription 5B	15.75
Q7LG56	RIR2B_HUMAN	RRM2B	Ribonucleoside-diphosphate reductase subunit M2 B	15.7486
Q9Y6M1	IF2B2_HUMAN	IGF2BP2	Insulin-like growth factor 2 mRNA-binding protein 2	15.7255
P22692	IBP4_HUMAN	IGFBP4	Insulin-like growth factor-binding protein 4	15.724
Q13283	G3BP1_HUMAN	G3BP1	Ras GTPase-activating protein-binding protein 1	15.7229
Q96C86	DCPS_HUMAN	DCPS	m7GpppX diphosphatase	15.7228
Q9Y365	STA10_HUMAN	STARD10	START domain-containing protein 10	15.715
P35637	FUS_HUMAN	FUS	RNA-binding protein FUS	15.7128
Q9Y316	MEMO1_HUMAN	MEMO1	Protein MEMO1	15.7126
Q8IUL8	CILP2_HUMAN	CILP2	Cartilage intermediate layer protein 2	15.7092
P07947;P12931	SRC_HUMAN;YES_HUMAN	SRC;YES1	Tyrosine-protein kinase Yes	15.7082
P31689	DNJA1_HUMAN	DNAJA1	DnaJ homolog subfamily A member 1	15.7059
Q9UGI8	TES_HUMAN	TES	Testin	15.7007
O75718	CRTAP_HUMAN	CRTAP	Cartilage-associated protein	15.6826
P63220	RS21_HUMAN	RPS21	40S ribosomal protein S21	15.6766
Q14683	SMC1A_HUMAN	SMC1A	Structural maintenance of chromosomes protein 1A	15.6737
P36873	PP1G_HUMAN	PPP1CC	Serine/threonine-protein phosphatase PP1-gamma catalytic subunit	15.673
P43487	RANG_HUMAN	RANBP1	Ran-specific GTPase-activating protein	15.6724
P63208	SKP1_HUMAN	SKP1	S-phase kinase-associated protein 1	15.6483
Q8IWV2	CNTN4_HUMAN	CNTN4	Contactin-4	15.6407
Q9H3K6	BOLA2_HUMAN	BOLA2	BolA-like protein 2	15.6399
Q86U42	PABP2_HUMAN	PABPN1	Polyadenylate-binding protein 2	15.6398
E7EQK6	E7EQK6_HUMAN	CAST	Calpain inhibitor (Fragment)	15.6397
P15170;Q8IYD1	ERF3A_HUMAN;ERF3B_HUMAN	GSPT1;GSPT2	Eukaryotic peptide chain release factor GTP-binding subunit ERF3A	15.6334
P05106	ITB3_HUMAN	ITGB3	Integrin beta-3	15.631
Q9NQX3	GEPH_HUMAN	GPHN	Gephyrin	15.6298
Q13131	AAPK1_HUMAN	PRKAA1	5'-AMP-activated protein kinase catalytic subunit alpha-1	15.6289
Q99829	CPNE1_HUMAN	CPNE1	Copine-1	15.6199
Q02388	CO7A1_HUMAN	COL7A1	Collagen alpha-1(VII) chain	15.618
P04632	CPNS1_HUMAN	CAPNS1	Calpain small subunit 1	15.6145
O95302	FKBP9_HUMAN	FKBP9	Peptidyl-prolyl cis-trans isomerase FKBP9	15.6136
P50851;Q8NFP9	LRBA_HUMAN;NBEA_HUMAN	LRBA;NBEA	Lipopolysaccharide-responsive and beige-like anchor protein	15.6105
P22061	PIMT_HUMAN	PCMT1	Protein-L-isoaspartate(D-aspartate) O-methyltransferase	15.6105
Q01415	GALK2_HUMAN	GALK2	N-acetylgalactosamine kinase	15.6046
Q9UNH7	SNX6_HUMAN	SNX6	Sorting nexin-6	15.6031
Q8IUX7	AEBP1_HUMAN	AEBP1	Adipocyte enhancer-binding protein 1	15.5966
A6NI56	CC154_HUMAN	CCDC154	Coiled-coil domain-containing protein 154	15.5818
Q9Y6E2	BZW2_HUMAN	BZW2	Basic leucine zipper and W2 domain-containing protein 2	15.5756
Q7Z3U7	MON2_HUMAN	MON2	Protein MON2 homolog	15.5755
O75822	EIF3J_HUMAN	EIF3J	Eukaryotic translation initiation factor 3 subunit J	15.5747
O15355	PPM1G_HUMAN	PPM1G	Protein phosphatase 1G	15.5713
A0AVT1	UBA6_HUMAN	UBA6	Ubiquitin-like modifier-activating enzyme 6	15.5632
Q8NG11	TSN14_HUMAN	TSPAN14	Tetraspanin-14	15.5559
Q96EY1	DNJA3_HUMAN	DNAJA3	DnaJ homolog subfamily A member 3, mitochondrial	15.5475
Q14738	2A5D_HUMAN	PPP2R5D	Serine/threonine-protein phosphatase 2A 56 kDa regulatory subunit delta isoform	15.5473
Q9P2B2	FPRP_HUMAN	PTGFRN	Prostaglandin F2 receptor negative regulator	15.546
P08236	BGLR_HUMAN	GUSB	Beta-glucuronidase	15.5381
P54920	SNAA_HUMAN	NAPA	Alpha-soluble NSF attachment protein	15.5264
Q96N76	HUTU_HUMAN	UROC1	Urocanate hydratase	15.5223
Q8IXB1	DJC10_HUMAN	DNAJC10	DnaJ homolog subfamily C member 10	15.5206
Q15020	SART3_HUMAN	SART3	Squamous cell carcinoma antigen recognized by T-cells 3	15.5175
Q68EM7	RHG17_HUMAN	ARHGAP17	Rho GTPase-activating protein 17	15.5157
Q13310	PABP4_HUMAN	PABPC4	Polyadenylate-binding protein 4	15.5124
P63279	UBC9_HUMAN	UBE2I	SUMO-conjugating enzyme UBC9	15.5093
Q13033	STRN3_HUMAN	STRN3	Striatin-3	15.5049
P40306	PSB10_HUMAN	PSMB10	Proteasome subunit beta type-10	15.5033
P46934;Q96PU5	NED4L_HUMAN;NEDD4_HUMAN	NEDD4;NEDD4L	E3 ubiquitin-protein ligase NEDD4	15.5029
P20073	ANXA7_HUMAN	ANXA7	Annexin A7	15.4928
P83731	RL24_HUMAN	RPL24	60S ribosomal protein L24	15.4852
Q92878	RAD50_HUMAN	RAD50	DNA repair protein RAD50	15.4833
Q13619	CUL4A_HUMAN	CUL4A	Cullin-4A	15.4804
D6RC59	D6RC59_HUMAN	HAPLN1	Hyaluronan and proteoglycan link protein 1 (Fragment)	15.4735
P61964	WDR5_HUMAN	WDR5	WD repeat-containing protein 5	15.4651
P01011	AACT_HUMAN	SERPINA3	Alpha-1-antichymotrypsin	15.4651
Q9ULC4	MCTS1_HUMAN	MCTS1	Malignant T-cell-amplified sequence 1	15.4584
P78330	SERB_HUMAN	PSPH	Phosphoserine phosphatase	15.4563
P62899	RL31_HUMAN	RPL31	60S ribosomal protein L31	15.4544
Q9NXR7	BABA2_HUMAN	BABAM2	BRISC and BRCA1-A complex member 2	15.4515
O14745	NHRF1_HUMAN	SLC9A3R1	Na(+)/H(+) exchange regulatory cofactor NHE-RF1	15.4423
Q9Y5L0	TNPO3_HUMAN	TNPO3	Transportin-3	15.4287
Q8WYA6	CTBL1_HUMAN	CTNNBL1	Beta-catenin-like protein 1	15.4209
P02538;P48668	K2C6A_HUMAN;K2C6C_HUMAN	KRT6A;KRT6C	Keratin, type II cytoskeletal 6A	15.4185
P20042	IF2B_HUMAN	EIF2S2	Eukaryotic translation initiation factor 2 subunit 2	15.4045
P08243	ASNS_HUMAN	ASNS	Asparagine synthetase [glutamine-hydrolyzing]	15.4041
Q01813	PFKAP_HUMAN	PFKP	ATP-dependent 6-phosphofructokinase, platelet type	15.4001
P35221	CTNA1_HUMAN	CTNNA1	Catenin alpha-1	15.3989
Q13155	AIMP2_HUMAN	AIMP2	Aminoacyl tRNA synthase complex-interacting multifunctional protein 2	15.3905
P00995	ISK1_HUMAN	SPINK1	Serine protease inhibitor Kazal-type 1	15.3786
O75829	CNMD_HUMAN	CNMD	Leukocyte cell-derived chemotaxin 1	15.3763
Q8TCS8	PNPT1_HUMAN	PNPT1	Polyribonucleotide nucleotidyltransferase 1, mitochondrial	15.3727
Q15904	VAS1_HUMAN	ATP6AP1	V-type proton ATPase subunit S1	15.3712
O75607	NPM3_HUMAN	NPM3	Nucleoplasmin-3	15.3633
Q9H7Y0	DIK2B_HUMAN	DIPK2B	Divergent protein kinase domain 2B	15.3586
P35611	ADDA_HUMAN	ADD1	Alpha-adducin	15.3528
P00746	CFAD_HUMAN	CFD	Complement factor D	15.3402
Q9UPN3	MACF1_HUMAN	MACF1	Microtubule-actin cross-linking factor 1, isoforms 1/2/3/5	15.3258
Q8TDL5	BPIB1_HUMAN	BPIFB1	BPI fold-containing family B member 1	15.3105
O43237	DC1L2_HUMAN	DYNC1LI2	Cytoplasmic dynein 1 light intermediate chain 2	15.3081
Q96P44	COLA1_HUMAN	COL21A1	Collagen alpha-1(XXI) chain	15.3055
O60674	JAK2_HUMAN	JAK2	Tyrosine-protein kinase JAK2	15.3042
Q8N8N7	PTGR2_HUMAN	PTGR2	Prostaglandin reductase 2	15.3029
P83881;Q969Q0	RL36A_HUMAN;RL36L_HUMAN	RPL36A;RPL36AL	60S ribosomal protein L36a	15.2974
O95372	LYPA2_HUMAN	LYPLA2	Acyl-protein thioesterase 2	15.2925
Q9H0D6	XRN2_HUMAN	XRN2	5'-3' exoribonuclease 2	15.2896
P78346	RPP30_HUMAN	RPP30	Ribonuclease P protein subunit p30	15.2859
Q9H2M9	RBGPR_HUMAN	RAB3GAP2	Rab3 GTPase-activating protein non-catalytic subunit	15.2749
P35556	FBN2_HUMAN	FBN2	Fibrillin-2	15.2614
Q9HAV0	GBB4_HUMAN	GNB4	Guanine nucleotide-binding protein subunit beta-4	15.2596
P54727	RD23B_HUMAN	RAD23B	UV excision repair protein RAD23 homolog B	15.2521
P05165	PCCA_HUMAN	PCCA	Propionyl-CoA carboxylase alpha chain, mitochondrial	15.2389
Q9H3U1	UN45A_HUMAN	UNC45A	Protein unc-45 homolog A	15.2167
Q14568	HS902_HUMAN	HSP90AA2P	Heat shock protein HSP 90-alpha A2	15.2106
Q96KG9	SCYL1_HUMAN	SCYL1	N-terminal kinase-like protein	15.2097
Q9GZS3	WDR61_HUMAN	WDR61	WD repeat-containing protein 61	15.2076
Q9NYF8	BCLF1_HUMAN	BCLAF1	Bcl-2-associated transcription factor 1	15.2071
Q6PGP7	TTC37_HUMAN	TTC37	Tetratricopeptide repeat protein 37	15.1941
P08253	MMP2_HUMAN	MMP2	72 kDa type IV collagenase	15.1934
Q14108	SCRB2_HUMAN	SCARB2	Lysosome membrane protein 2	15.1802
P35270	SPRE_HUMAN	SPR	Sepiapterin reductase	15.1744
Q92747	ARC1A_HUMAN	ARPC1A	Actin-related protein 2/3 complex subunit 1A	15.1526
Q14894	CRYM_HUMAN	CRYM	Ketimine reductase mu-crystallin	15.1475
Q9H3P7	GCP60_HUMAN	ACBD3	Golgi resident protein GCP60	15.1333
Q9UIW2	PLXA1_HUMAN	PLXNA1	Plexin-A1	15.131
Q9BUQ8	DDX23_HUMAN	DDX23	Probable ATP-dependent RNA helicase DDX23	15.1304
P33121	ACSL1_HUMAN	ACSL1	Long-chain-fatty-acid--CoA ligase 1	15.125
Q8N1F7	NUP93_HUMAN	NUP93	Nuclear pore complex protein Nup93	15.0951
Q9Y315	DEOC_HUMAN	DERA	Deoxyribose-phosphate aldolase	15.0932
O43490	PROM1_HUMAN	PROM1	Prominin-1	15.0821
P58546	MTPN_HUMAN	MTPN	Myotrophin	15.082
Q9UBC2	EP15R_HUMAN	EPS15L1	Epidermal growth factor receptor substrate 15-like 1	15.0758
Q92900	RENT1_HUMAN	UPF1	Regulator of nonsense transcripts 1	15.0715
Q10570	CPSF1_HUMAN	CPSF1	Cleavage and polyadenylation specificity factor subunit 1	15.0709
P41240	CSK_HUMAN	CSK	Tyrosine-protein kinase CSK	15.0654
P38571	LICH_HUMAN	LIPA	Lysosomal acid lipase/cholesteryl ester hydrolase	15.0646
P55036	PSMD4_HUMAN	PSMD4	26S proteasome non-ATPase regulatory subunit 4	15.0559
P09382	LEG1_HUMAN	LGALS1	Galectin-1	15.054
F8W1D0	F8W1D0_HUMAN	TWF1	Twinfilin-1	15.0538
P08670	VIME_HUMAN	VIM	Vimentin	15.0508
Q9NPG4	PCD12_HUMAN	PCDH12	Protocadherin-12	15.0475
P40222	TXLNA_HUMAN	TXLNA	Alpha-taxilin	15.0468
Q15057	ACAP2_HUMAN	ACAP2	Arf-GAP with coiled-coil, ANK repeat and PH domain-containing protein 2	15.0407
Q6NYC8	PPR18_HUMAN	PPP1R18	Phostensin	15.0338
Q9H832	UBE2Z_HUMAN	UBE2Z	Ubiquitin-conjugating enzyme E2 Z	15.0331
Q9H4G4	GAPR1_HUMAN	GLIPR2	Golgi-associated plant pathogenesis-related protein 1	15.026
P17693	HLAG_HUMAN	HLA-G	HLA class I histocompatibility antigen, alpha chain G	15.0259
P52565	GDIR1_HUMAN	ARHGDIA	Rho GDP-dissociation inhibitor 1	15.025
Q9ULB1	NRX1A_HUMAN	NRXN1	Neurexin-1	15.0132
Q86SQ4	AGRG6_HUMAN	ADGRG6	Adhesion G-protein coupled receptor G6	15.0042
Q8IZA0	K319L_HUMAN	KIAA0319L	Dyslexia-associated protein KIAA0319-like protein	14.9945
P04899	GNAI2_HUMAN	GNAI2	Guanine nucleotide-binding protein G(i) subunit alpha-2	14.9848
Q9UI10	EI2BD_HUMAN	EIF2B4	Translation initiation factor eIF-2B subunit delta	14.9561
Q13576	IQGA2_HUMAN	IQGAP2	Ras GTPase-activating-like protein IQGAP2	14.9544
Q86TH1	ATL2_HUMAN	ADAMTSL2	ADAMTS-like protein 2	14.9459
Q9H299	SH3L3_HUMAN	SH3BGRL3	SH3 domain-binding glutamic acid-rich-like protein 3	14.9433
Q86SE5	RALYL_HUMAN	RALYL	RNA-binding Raly-like protein	14.943
P29622	KAIN_HUMAN	SERPINA4	Kallistatin	14.9361
Q9Y274	SIA10_HUMAN	ST3GAL6	Type 2 lactosamine alpha-2,3-sialyltransferase	14.9265
Q13596	SNX1_HUMAN	SNX1	Sorting nexin-1	14.9256
P17405	ASM_HUMAN	SMPD1	Sphingomyelin phosphodiesterase	14.9229
Q9UHB9	SRP68_HUMAN	SRP68	Signal recognition particle subunit SRP68	14.9214
Q9Y2T2	AP3M1_HUMAN	AP3M1	AP-3 complex subunit mu-1	14.9152
Q9NSK0	KLC4_HUMAN	KLC4	Kinesin light chain 4	14.9128
O60234;P60983	GMFB_HUMAN;GMFG_HUMAN	GMFB;GMFG	Glia maturation factor gamma	14.9054
Q92979	NEP1_HUMAN	EMG1	Ribosomal RNA small subunit methyltransferase NEP1	14.8967
Q96T76	MMS19_HUMAN	MMS19	MMS19 nucleotide excision repair protein homolog	14.8871
Q96SB4	SRPK1_HUMAN	SRPK1	SRSF protein kinase 1	14.8826
P42704	LPPRC_HUMAN	LRPPRC	Leucine-rich PPR motif-containing protein, mitochondrial	14.877
Q6P2Q9	PRP8_HUMAN	PRPF8	Pre-mRNA-processing-splicing factor 8	14.8697
Q92538	GBF1_HUMAN	GBF1	Golgi-specific brefeldin A-resistance guanine nucleotide exchange factor 1	14.8663
O60488	ACSL4_HUMAN	ACSL4	Long-chain-fatty-acid--CoA ligase 4	14.864
Q96D15	RCN3_HUMAN	RCN3	Reticulocalbin-3	14.855
P48426	PI42A_HUMAN	PIP4K2A	Phosphatidylinositol 5-phosphate 4-kinase type-2 alpha	14.8549
P23141	EST1_HUMAN	CES1	Liver carboxylesterase 1	14.8404
P51532	SMCA4_HUMAN	SMARCA4	Transcription activator BRG1	14.8399
Q9Y5K6	CD2AP_HUMAN	CD2AP	CD2-associated protein	14.8371
P26583	HMGB2_HUMAN	HMGB2	High mobility group protein B2	14.8283
P00739	HPTR_HUMAN	HPR	Haptoglobin-related protein	14.8233
P52888	THOP1_HUMAN	THOP1	Thimet oligopeptidase	14.809
P16070	CD44_HUMAN	CD44	CD44 antigen	14.798
Q9NTM9	CUTC_HUMAN	CUTC	Copper homeostasis protein cutC homolog	14.7875
Q5VST9	OBSCN_HUMAN	OBSCN	Obscurin	14.7852
Q5RKV6	EXOS6_HUMAN	EXOSC6	Exosome complex component MTR3	14.7819
P08621	RU17_HUMAN	SNRNP70	U1 small nuclear ribonucleoprotein 70 kDa	14.7686
Q53H96	P5CR3_HUMAN	PYCR3	Pyrroline-5-carboxylate reductase 3	14.7622
E9PL71;E9PN91	E9PL71_HUMAN;E9PN91_HUMAN	EEF1D	Elongation factor 1-delta (Fragment)	14.7503
Q96AC1	FERM2_HUMAN	FERMT2	Fermitin family homolog 2	14.7264
P00568	KAD1_HUMAN	AK1	Adenylate kinase isoenzyme 1	14.7176
Q05707	COEA1_HUMAN	COL14A1	Collagen alpha-1(XIV) chain	14.7024
P55001	MFAP2_HUMAN	MFAP2	Microfibrillar-associated protein 2	14.6953
Q7L513	FCRLA_HUMAN	FCRLA	Fc receptor-like A	14.6691
O00571;P17844;Q92841	DDX17_HUMAN;DDX3X_HUMAN;DDX5_HUMAN	DDX17;DDX3X;DDX5	ATP-dependent RNA helicase DDX3X	14.6684
Q8NBS9	TXND5_HUMAN	TXNDC5	Thioredoxin domain-containing protein 5	14.665
Q71H61	ILDR2_HUMAN	ILDR2	Immunoglobulin-like domain-containing receptor 2	14.6595
P52434	RPAB3_HUMAN	POLR2H	DNA-directed RNA polymerases I, II, and III subunit RPABC3	14.6447
Q86XP3	DDX42_HUMAN	DDX42	ATP-dependent RNA helicase DDX42	14.6391
P07306	ASGR1_HUMAN	ASGR1	Asialoglycoprotein receptor 1	14.6277
A5D8T8;Q6UXF7;Q8NCF0	CL18A_HUMAN;CL18B_HUMAN;CL18C_HUMAN	CLEC18A;CLEC18B;CLEC18C	C-type lectin domain family 18 member A	14.6267
Q9P2R7	SUCB1_HUMAN	SUCLA2	Succinate--CoA ligase [ADP-forming] subunit beta, mitochondrial	14.6235
Q9Y4P3	TBL2_HUMAN	TBL2	Transducin beta-like protein 2	14.6117
Q8WX92	NELFB_HUMAN	NELFB	Negative elongation factor B	14.6064
P30626	SORCN_HUMAN	SRI	Sorcin	14.6063
P07437;P68371;Q13509;Q13885	TBB2A_HUMAN;TBB3_HUMAN;TBB4B_HUMAN;TBB5_HUMAN	TUBB;TUBB2A;TUBB3;TUBB4B	Tubulin beta chain	14.5803
Q15833	STXB2_HUMAN	STXBP2	Syntaxin-binding protein 2	14.5725
Q9Y4E8	UBP15_HUMAN	USP15	Ubiquitin carboxyl-terminal hydrolase 15	14.5657
P52848	NDST1_HUMAN	NDST1	Bifunctional heparan sulfate N-deacetylase/N-sulfotransferase 1	14.5654
P48637	GSHB_HUMAN	GSS	Glutathione synthetase	14.5509
Q96I15	SCLY_HUMAN	SCLY	Selenocysteine lyase	14.5493
P42766	RL35_HUMAN	RPL35	60S ribosomal protein L35	14.5419
P07355	ANXA2_HUMAN	ANXA2	Annexin A2	14.5404
Q63HR2;Q68CZ2;Q9HBL0	TENS1_HUMAN;TENS3_HUMAN;TNS2_HUMAN	TNS1;TNS2;TNS3	Tensin-2	14.5151
Q01995	TAGL_HUMAN	TAGLN	Transgelin	14.5084
O14974	MYPT1_HUMAN	PPP1R12A	Protein phosphatase 1 regulatory subunit 12A	14.5042
Q15477	SKIV2_HUMAN	SKIV2L	Helicase SKI2W	14.4979
O94776	MTA2_HUMAN	MTA2	Metastasis-associated protein MTA2	14.4887
Q9BZE9	ASPC1_HUMAN	ASPSCR1	Tether containing UBX domain for GLUT4	14.4782
Q96HC4	PDLI5_HUMAN	PDLIM5	PDZ and LIM domain protein 5	14.4752
Q9H993	ARMT1_HUMAN	ARMT1	Damage-control phosphatase ARMT1	14.4593
Q9HD26	GOPC_HUMAN	GOPC	Golgi-associated PDZ and coiled-coil motif-containing protein	14.4564
Q9NRA1	PDGFC_HUMAN	PDGFC	Platelet-derived growth factor C	14.455
O00410	IPO5_HUMAN	IPO5	Importin-5	14.4487
Q9HCE1	MOV10_HUMAN	MOV10	Helicase MOV-10	14.4372
Q99466	NOTC4_HUMAN	NOTCH4	Neurogenic locus notch homolog protein 4	14.3973
P61769	B2MG_HUMAN	B2M	Beta-2-microglobulin	14.3881
P13489	RINI_HUMAN	RNH1	Ribonuclease inhibitor	14.3776
Q96DG6	CMBL_HUMAN	CMBL	Carboxymethylenebutenolidase homolog	14.3647
O75787	RENR_HUMAN	ATP6AP2	Renin receptor	14.3548
Q8N335	GPD1L_HUMAN	GPD1L	Glycerol-3-phosphate dehydrogenase 1-like protein	14.3491
O75494;Q8WXF0	SRS10_HUMAN;SRS12_HUMAN	SRSF10;SRSF12	Serine/arginine-rich splicing factor 10	14.3444
Q9Y5E7;Q9Y5G0	PCDB2_HUMAN;PCDGH_HUMAN	PCDHB2;PCDHGB5	Protocadherin beta-2	14.3422
Q8TEX9	IPO4_HUMAN	IPO4	Importin-4	14.3416
Q9NTZ6	RBM12_HUMAN	RBM12	RNA-binding protein 12	14.3
Q9Y4K0	LOXL2_HUMAN	LOXL2	Lysyl oxidase homolog 2	14.2763
O75843	AP1G2_HUMAN	AP1G2	AP-1 complex subunit gamma-like 2	14.2743
P20338	RAB4A_HUMAN	RAB4A	Ras-related protein Rab-4A	14.2609
Q86TI2	DPP9_HUMAN	DPP9	Dipeptidyl peptidase 9	14.2408
P62847	RS24_HUMAN	RPS24	40S ribosomal protein S24	14.2375
P00439	PH4H_HUMAN	PAH	Phenylalanine-4-hydroxylase	14.2339
P10155	RO60_HUMAN	RO60	60 kDa SS-A/Ro ribonucleoprotein	14.2315
P53367	ARFP1_HUMAN	ARFIP1	Arfaptin-1	14.22
Q00688	FKBP3_HUMAN	FKBP3	Peptidyl-prolyl cis-trans isomerase FKBP3	14.2161
Q14767	LTBP2_HUMAN	LTBP2	Latent-transforming growth factor beta-binding protein 2	14.1648
P29966	MARCS_HUMAN	MARCKS	Myristoylated alanine-rich C-kinase substrate	14.1573
Q9UHJ6	SHPK_HUMAN	SHPK	Sedoheptulokinase	14.14
Q93052	LPP_HUMAN	LPP	Lipoma-preferred partner	14.1075
Q13363	CTBP1_HUMAN	CTBP1	C-terminal-binding protein 1	14.0679
Q53S08	RAB6D_HUMAN	RAB6D	Ras-related protein Rab-6D	14.0674
Q99848	EBP2_HUMAN	EBNA1BP2	Probable rRNA-processing protein EBP2	14.0645
Q8NBF2	NHLC2_HUMAN	NHLRC2	NHL repeat-containing protein 2	14.0443
P61201	CSN2_HUMAN	COPS2	COP9 signalosome complex subunit 2	14.0081
O75503	CLN5_HUMAN	CLN5	Ceroid-lipofuscinosis neuronal protein 5	13.9012
Q14168;Q9NZW5	MPP2_HUMAN;MPP6_HUMAN	MPP2;MPP6	MAGUK p55 subfamily member 2	13.8818
O95819;Q8N4C8;Q9UKE5	M4K4_HUMAN;MINK1_HUMAN;TNIK_HUMAN	MAP4K4;MINK1;TNIK	Mitogen-activated protein kinase kinase kinase kinase 4	13.8648
P16112	PGCA_HUMAN	ACAN	Aggrecan core protein	13.8633
P27361;P28482	MK01_HUMAN;MK03_HUMAN	MAPK1;MAPK3	Mitogen-activated protein kinase 3	13.8431
P09110	THIK_HUMAN	ACAA1	3-ketoacyl-CoA thiolase, peroxisomal	13.8144
Q11201;Q16842	SIA4A_HUMAN;SIA4B_HUMAN	ST3GAL1;ST3GAL2	CMP-N-acetylneuraminate-beta-galactosamide-alpha-2,3-sialyltransferase 1	13.7763
Q13619;Q13620	CUL4A_HUMAN;CUL4B_HUMAN	CUL4A;CUL4B	Cullin-4A	13.7564
P33240	CSTF2_HUMAN	CSTF2	Cleavage stimulation factor subunit 2	13.7132
Q99435	NELL2_HUMAN	NELL2	Protein kinase C-binding protein NELL2	13.712
O95497	VNN1_HUMAN	VNN1	Pantetheinase	13.7028
P10301;P62070	RRAS2_HUMAN;RRAS_HUMAN	RRAS;RRAS2	Ras-related protein R-Ras	13.693
P07360	CO8G_HUMAN	C8G	Complement component C8 gamma chain	13.6603
O75955	FLOT1_HUMAN	FLOT1	Flotillin-1	13.6581
P51151;Q9NP90	RAB9A_HUMAN;RAB9B_HUMAN	RAB9A;RAB9B	Ras-related protein Rab-9A	13.5623
Q14444	CAPR1_HUMAN	CAPRIN1	Caprin-1	13.487
Q6PRD1	GP179_HUMAN	GPR179	Probable G-protein coupled receptor 179	13.4815
P35914	HMGCL_HUMAN	HMGCL	Hydroxymethylglutaryl-CoA lyase, mitochondrial	13.4672
G3V491	G3V491_HUMAN	SPATA7	Spermatogenesis-associated protein 7	13.3522
P55854;P61956;Q6EEV6	SUMO2_HUMAN;SUMO3_HUMAN;SUMO4_HUMAN	SUMO2;SUMO3;SUMO4	Small ubiquitin-related modifier 3	13.3506
O95428	PPN_HUMAN	PAPLN	Papilin	13.3418
Q9NWT1	PK1IP_HUMAN	PAK1IP1	p21-activated protein kinase-interacting protein 1	13.2501
O60885;Q15059	BRD3_HUMAN;BRD4_HUMAN	BRD3;BRD4	Bromodomain-containing protein 4	13.2483
P23258;Q9NRH3	TBG1_HUMAN;TBG2_HUMAN	TUBG1;TUBG2	Tubulin gamma-1 chain	13.2296
O75044;P0DJJ0;P0DMP2	SRG2B_HUMAN;SRG2C_HUMAN;SRGP2_HUMAN	SRGAP2;SRGAP2B;SRGAP2C	SLIT-ROBO Rho GTPase-activating protein 2	13.221
Q15262	PTPRK_HUMAN	PTPRK	Receptor-type tyrosine-protein phosphatase kappa	13.1772
Q96RS6	NUDC1_HUMAN	NUDCD1	NudC domain-containing protein 1	13.0614
Q14651	PLSI_HUMAN	PLS1	Plastin-1	12.9833
P09486	SPRC_HUMAN	SPARC	SPARC	12.9358
Q14746	COG2_HUMAN	COG2	Conserved oligomeric Golgi complex subunit 2	12.863
P62820	RAB1A_HUMAN	RAB1A	Ras-related protein Rab-1A	12.8245
C9JX79	C9JX79_HUMAN	ST7	Suppressor of tumorigenicity 7 protein (Fragment)	12.8028
Q9Y2Q9	RT28_HUMAN	MRPS28	28S ribosomal protein S28, mitochondrial	11.8104
