# Supplementary material for: Hepatitis B virus is a stealth virus that minimizes proteomic and secretomic changes in primary human hepatocytes
Source: J Gen Virol. 2025 Nov 7;106(11):002170. doi: 10.1099/jgv.0.002170 (PMC12594339; doi:10.1099/jgv.0.002170)
Supplement: Uncited Supplementary Material 3. [file jgv-106-02170-s003.xlsx]

## Sheet: HBV vs. Ctrl
Volcano plot: Cells – HBV vs. Ctrl
UniProtKB accession number	UniProtKB entry name	Gene name	Protein name	-log10 Adj. P-Value	log2 Fold change	Differential Expression
P03146	CAPSD_HBVD3;HBEAG_HBVD3	C	Capsid protein	6.51212	7.96882	up
P03138	HBSAG_HBVD3	S	Large envelope protein	3.8045	5.30527	up
P02671	FIBA_HUMAN	FGA	Fibrinogen alpha chain	8.39838	1.95343	up
P02675	FIBB_HUMAN	FGB	Fibrinogen beta chain	8.81898	1.88061	up
P20774	MIME_HUMAN	OGN	Mimecan	3.01346	1.8009	up
P02679	FIBG_HUMAN	FGG	Fibrinogen gamma chain	8.5784	1.72679	up
P05543	THBG_HUMAN	SERPINA7	Thyroxine-binding globulin	5.43964	1.69118	up
P12109	CO6A1_HUMAN	COL6A1	Collagen alpha-1(VI) chain	4.99435	1.42861	up
P07996	TSP1_HUMAN	THBS1	Thrombospondin-1	6.44765	1.3646	up
P10643	CO7_HUMAN	C7	Complement component C7	4.93651	1.22665	up
Q13103	SPP24_HUMAN	SPP2	Secreted phosphoprotein 24	4.2462	1.09583	up
Q5VTQ0	TT39B_HUMAN	TTC39B	Tetratricopeptide repeat protein 39B	2.30728	1.05705	up
Q99519	NEUR1_HUMAN	NEU1	Sialidase-1	4.5428	1.03051	up
P02649	APOE_HUMAN	APOE	Apolipoprotein E	6.23653	1.00833	up
P36955	PEDF_HUMAN	SERPINF1	Pigment epithelium-derived factor	2.53336	1.0078	up
P02647	APOA1_HUMAN	APOA1	Apolipoprotein A-I	6.15023	0.997496	up
Q08830	FGL1_HUMAN	FGL1	Fibrinogen-like protein 1	5.74519	0.988973	up
Q9BUZ4	TRAF4_HUMAN	TRAF4	TNF receptor-associated factor 4	1.3276	0.976317	up
A0A494C0G5	A0A494C0G5_HUMAN	AGRN	Agrin	2.81583	0.966463	up
Q6Q788	APOA5_HUMAN	APOA5	Apolipoprotein A-V	5.9915	0.957982	up
P28340	DPOD1_HUMAN	POLD1	DNA polymerase delta catalytic subunit	4.2901	0.929376	up
P98160	PGBM_HUMAN	HSPG2	Basement membrane-specific heparan sulfate proteoglycan core protein	3.42895	0.926504	up
TRFE_HUMAN	TRFE_HUMAN	TF	Serotransferrin	5.0325	0.924406	up
P02655	APOC2_HUMAN	APOC2	Apolipoprotein C-II	3.54297	0.908499	up
Q96GE6	CALL4_HUMAN	CALML4	Calmodulin-like protein 4	1.79337	0.90192	up
Q99538	LGMN_HUMAN	LGMN	Legumain	4.1569	0.900095	up
T1ECW5	A0A0A0MSJ8_HUMAN;T1ECW5_HUMAN	PPP6R2	Serine/threonine-protein phosphatase 6 regulatory subunit 2 (Fragment)	2.4232	0.89531	up
P02751	FINC_HUMAN	FN1	Fibronectin	4.75205	0.893509	up
P20742	PZP_HUMAN	PZP	Pregnancy zone protein	2.09096	0.863982	up
Q9P1F3	ABRAL_HUMAN	ABRACL	Costars family protein ABRACL	1.99363	0.836898	up
P02654	APOC1_HUMAN	APOC1	Apolipoprotein C-I	3.60434	0.828831	up
P82980	RET5_HUMAN	RBP5	Retinol-binding protein 5	3.36451	0.82317	up
Q9NY26	S39A1_HUMAN	SLC39A1	Zinc transporter ZIP1	1.8198	0.816953	up
P0DJ93	SIM13_HUMAN	SMIM13	Small integral membrane protein 13	1.33398	0.811489	up
P19823	ITIH2_HUMAN	ITIH2	Inter-alpha-trypsin inhibitor heavy chain H2	3.89811	0.784015	up
NQO2_HUMAN	NQO2_HUMAN	NQO2	NQO2	2.39185	0.766044	up
P50440	GATM_HUMAN	GATM	Glycine amidinotransferase, mitochondrial	6.41086	0.763429	up
Q02410	APBA1_HUMAN	APBA1	Amyloid-beta A4 precursor protein-binding family A member 1	3.42312	0.745257	up
P49327	FAS_HUMAN	FASN	Fatty acid synthase	5.0325	0.713453	up
Q9NSK7	CS012_HUMAN	C19orf12	Protein C19orf12	1.97768	0.712205	up
P15848	ARSB_HUMAN	ARSB	Arylsulfatase B	2.32838	0.709093	up
Q96AZ6	ISG20_HUMAN	ISG20	Interferon-stimulated gene 20 kDa protein	3.6452	0.70855	up
Q93088	BHMT1_HUMAN	BHMT	Betaine--homocysteine S-methyltransferase 1	4.99435	0.704588	up
P13284	GILT_HUMAN	IFI30	Gamma-interferon-inducible lysosomal thiol reductase	1.37018	0.695059	up
Q8TDX5	ACMSD_HUMAN	ACMSD	2-amino-3-carboxymuconate-6-semialdehyde decarboxylase	3.54297	0.681297	up
P23142	FBLN1_HUMAN	FBLN1	Fibulin-1	4.22899	0.678621	up
O43272	PROD_HUMAN	PRODH	Proline dehydrogenase 1, mitochondrial	1.43532	0.675151	up
Q9Y646	CBPQ_HUMAN	CPQ	Carboxypeptidase Q	5.21656	0.664202	up
Q6PHW0	IYD1_HUMAN	IYD	Iodotyrosine deiodinase 1	2.9838	0.652704	up
P69891	HBE_HUMAN;HBG1_HUMAN;HBG2_HUMAN	HBE1;HBG1;HBG2	Hemoglobin subunit epsilon	1.98754	0.652106	up
P05089	ARGI1_HUMAN	ARG1	Arginase-1	5.43398	0.648273	up
P17050	NAGAB_HUMAN	NAGA	Alpha-N-acetylgalactosaminidase	4.60938	0.647779	up
Q3LXA3	TKFC_HUMAN	TKFC	Triokinase/FMN cyclase	5.53443	0.646911	up
Q9H227	GBA3_HUMAN	GBA3	Cytosolic beta-glucosidase	3.8123	0.646091	up
Q13228	SBP1_HUMAN	SELENBP1	Methanethiol oxidase	5.08262	0.643616	up
Q5JS37	NHLC3_HUMAN	NHLRC3	NHL repeat-containing protein 3	3.67755	0.634651	up
P10619	PPGB_HUMAN	CTSA	Lysosomal protective protein	5.0325	0.63078	up
P09668	CATH_HUMAN	CTSH	Pro-cathepsin H	4.88458	0.626644	up
Q9UBR2	CATZ_HUMAN	CTSZ	Cathepsin Z	4.35008	0.617407	up
P55103	INHBC_HUMAN	INHBC	Inhibin beta C chain	1.74129	0.617319	up
Q08495	DEMA_HUMAN	DMTN	Dematin	2.32853	0.616997	up
Q99624	S38A3_HUMAN	SLC38A3	Sodium-coupled neutral amino acid transporter 3	1.58203	0.615691	up
Q9UBR1	BUP1_HUMAN	UPB1	Beta-ureidopropionase	5.53443	0.615359	up
P62760	VISL1_HUMAN	VSNL1	Visinin-like protein 1	3.54342	0.612668	up
Q06520	ST2A1_HUMAN	SULT2A1	Sulfotransferase 2A1	5.14534	0.608846	up
P04066	FUCO_HUMAN	FUCA1	Tissue alpha-L-fucosidase	5.43398	0.607183	up
P14920	OXDA_HUMAN	DAO	D-amino-acid oxidase	5.21656	0.605559	up
P13716	HEM2_HUMAN	ALAD	Delta-aminolevulinic acid dehydratase	3.19064	0.605435	up
Q9H4B7	TBB1_HUMAN	TUBB1	Tubulin beta-1 chain	2.91568	0.600676	up
P07711	CATL1_HUMAN	CTSL	Procathepsin L	3.73307	0.599135	up
Q8N142	PURA1_HUMAN	ADSS1	Adenylosuccinate synthetase isozyme 1	4.59739	0.579317	up
Q03013	GSTM4_HUMAN	GSTM4	Glutathione S-transferase Mu 4	3.98164	0.577516	up
P24298	ALAT1_HUMAN	GPT	Alanine aminotransferase 1	5.0325	0.5766	up
CO5_HUMAN	CO5_HUMAN	C5	Complement C5	4.96082	0.57444	up
P02652	APOA2_HUMAN	APOA2	Apolipoprotein A-II	2.19554	0.573973	up
P04114	APOB_HUMAN	APOB	Apolipoprotein B-100	5.13064	0.573913	up
Q7Z6M1	RABEK_HUMAN	RABEPK	Rab9 effector protein with kelch motifs	2.6304	0.572426	up
Q96SB4	SRPK1_HUMAN	SRPK1	SRSF protein kinase 1	1.45174	0.57187	up
P34059	GALNS_HUMAN	GALNS	N-acetylgalactosamine-6-sulfatase	4.22054	0.56991	up
RETBP_HUMAN	RET4_HUMAN	RBP4	Retinol-binding protein 4	3.97615	0.560946	up
Q9HAT2	SIAE_HUMAN	SIAE	Sialate O-acetylesterase	4.90245	0.559231	up
Q9H2M3	BHMT2_HUMAN	BHMT2	S-methylmethionine--homocysteine S-methyltransferase BHMT2	4.17108	0.554413	up
P14324	FPPS_HUMAN	FDPS	Farnesyl pyrophosphate synthase	4.30185	0.554124	up
Q86V88	MGDP1_HUMAN	MDP1	Magnesium-dependent phosphatase 1	2.108	0.553803	up
O14832	PAHX_HUMAN	PHYH	Phytanoyl-CoA dioxygenase, peroxisomal	4.20032	0.553348	up
P08034	CXB1_HUMAN	GJB1	Gap junction beta-1 protein	1.92215	0.551652	up
Q32MK0	MYLK2_HUMAN;MYLK3_HUMAN;MYLK4_HUMAN	MYLK2;MYLK3;MYLK4	Myosin light chain kinase 3	1.37129	0.548131	up
O94956	SO2B1_HUMAN	SLCO2B1	Solute carrier organic anion transporter family member 2B1	3.38124	0.544805	up
P15428	PGDH_HUMAN	HPGD	15-hydroxyprostaglandin dehydrogenase [NAD(+)]	4.15085	0.544575	up
P08236	BGLR_HUMAN	GUSB	Beta-glucuronidase	2.62077	0.541953	up
Q12882	DPYD_HUMAN	DPYD	Dihydropyrimidine dehydrogenase [NADP(+)]	5.74519	0.540773	up
Q14353	GAMT_HUMAN	GAMT	Guanidinoacetate N-methyltransferase	3.39254	0.539405	up
P09488	GSTM1_HUMAN	GSTM1	Glutathione S-transferase Mu 1	5.0325	0.533271	up
Q9H892	TTC12_HUMAN	TTC12	Tetratricopeptide repeat protein 12	1.57836	0.532952	up
Q7Z7K0	COXM1_HUMAN	CMC1	COX assembly mitochondrial protein homolog	1.85347	0.531539	up
Q9UBM1	PEMT_HUMAN	PEMT	Phosphatidylethanolamine N-methyltransferase	1.47149	0.531504	up
P07358	CO8B_HUMAN	C8B	Complement component C8 beta chain	1.70722	0.530643	up
Q9UHL4	DPP2_HUMAN	DPP7	Dipeptidyl peptidase 2	5.27706	0.528517	up
P20933	ASPG_HUMAN	AGA	N(4)-(beta-N-acetylglucosaminyl)-L-asparaginase	2.97827	0.523504	up
Q96KN1	LRAT2_HUMAN	LRATD2	Protein LRATD2	1.51286	0.522773	up
Q9NR19	ACSA_HUMAN	ACSS2	Acetyl-coenzyme A synthetase, cytoplasmic	4.96151	0.522408	up
P10253	LYAG_HUMAN	GAA	Lysosomal alpha-glucosidase	5.0325	0.522133	up
Q9HB40	RISC_HUMAN	SCPEP1	Retinoid-inducible serine carboxypeptidase	4.53433	0.521806	up
Q9H3G5	CPVL_HUMAN	CPVL	Probable serine carboxypeptidase CPVL	3.53983	0.51701	up
J3QRQ2	J3QRQ2_HUMAN	DCXR	L-xylulose reductase (Fragment)	1.40211	0.516195	up
O00584	RNT2_HUMAN	RNASET2	Ribonuclease T2	3.35068	0.510714	up
P07108	ACBP_HUMAN	DBI	Acyl-CoA-binding protein	3.42282	0.50766	up
Q08380	LG3BP_HUMAN	LGALS3BP	Galectin-3-binding protein	5.39706	0.502866	up
P02656	APOC3_HUMAN	APOC3	Apolipoprotein C-III	3.51352	0.502355	up
P08519	APOA_HUMAN	LPA	Apolipoprotein(a)	1.32775	0.501808	up
K7EPT8	K7EPT8_HUMAN	GFAP	Glial fibrillary acidic protein (Fragment)	2.33826	-1.47161	down
D6RF44	D6RF44_HUMAN	HNRNPD	Heterogeneous nuclear ribonucleoprotein D0 (Fragment)	1.94438	-1.46339	down
O00212	RHOD_HUMAN	RHOD	Rho-related GTP-binding protein RhoD	2.02882	-1.40436	down
Q9UJ37	SIA7B_HUMAN	ST6GALNAC2	Alpha-N-acetylgalactosaminide alpha-2,6-sialyltransferase 2	1.52687	-1.32563	down
O95562	SFT2B_HUMAN	SFT2D2	Vesicle transport protein SFT2B	1.60462	-1.2658	down
P78556	CCL20_HUMAN	CCL20	C-C motif chemokine 20	6.01951	-1.0479	down
O15397	IPO8_HUMAN	IPO8	Importin-8	1.49138	-1.03176	down
Q96QD8	S38A2_HUMAN	SLC38A2	Sodium-coupled neutral amino acid transporter 2	2.83461	-1.0299	down
P15121	ALDR_HUMAN	AKR1B1	Aldo-keto reductase family 1 member B1	4.37058	-1.01355	down
Q96K49	TM87B_HUMAN	TMEM87B	Transmembrane protein 87B	2.01504	-0.955743	down
Q13444	ADA15_HUMAN	ADAM15	Disintegrin and metalloproteinase domain-containing protein 15	4.22533	-0.925046	down
H0Y512	H0Y512_HUMAN	APMAP	Adipocyte plasma membrane-associated protein (Fragment)	1.60325	-0.906791	down
Q9NNX1	TUFT1_HUMAN	TUFT1	Tuftelin	1.33646	-0.89763	down
O14494	PLPP1_HUMAN	PLPP1	Phospholipid phosphatase 1	3.83525	-0.886769	down
Q8TEP8	CE192_HUMAN	CEP192	Centrosomal protein of 192 kDa	1.35591	-0.873612	down
Q13113	PDZ1I_HUMAN	PDZK1IP1	PDZK1-interacting protein 1	1.52305	-0.870301	down
P41247	PLPL4_HUMAN	PNPLA4	Patatin-like phospholipase domain-containing protein 4	2.04471	-0.842115	down
Q9HCB6	SPON1_HUMAN	SPON1	Spondin-1	1.72931	-0.839139	down
Q5TFQ8	SHPS1_HUMAN;SIRBL_HUMAN	SIRPA;SIRPB1	Tyrosine-protein phosphatase non-receptor type substrate 1	5.21656	-0.83241	down
Q96MU7	YTDC1_HUMAN	YTHDC1	YTH domain-containing protein 1	1.51277	-0.827075	down
P17096	HMGA1_HUMAN	HMGA1	High mobility group protein HMG-I/HMG-Y	1.4823	-0.795955	down
Q9HC07	TM165_HUMAN	TMEM165	Transmembrane protein 165	1.92933	-0.7856	down
Q01650	LAT1_HUMAN	SLC7A5	Large neutral amino acids transporter small subunit 1	2.5773	-0.75108	down
A0A494C031	G3V2E8_HUMAN;G3V2W4_HUMAN;G3V2X9_HUMAN;H9KV75_HUMAN	ACTN1	Alpha-actinin-1 (Fragment)	1.49242	-0.731672	down
O95497	VNN1_HUMAN	VNN1	Pantetheinase	6.41086	-0.72242	down
A0A1C7CYX9	A0A1C7CYX9_HUMAN	DPYSL2	Dihydropyrimidinase-related protein 2	2.44226	-0.705615	down
Q9NTI5	PDS5B_HUMAN	PDS5B	Sister chromatid cohesion protein PDS5 homolog B	1.35265	-0.702807	down
P31431	SDC4_HUMAN	SDC4	Syndecan-4	4.28834	-0.681237	down
A0A087WSW7	A0A087WSW7_HUMAN	HELLS	Helicase, lymphoid-specific, isoform CRA_d	3.07542	-0.679284	down
Q9NS93	TM7S3_HUMAN	TM7SF3	Transmembrane 7 superfamily member 3	2.31471	-0.669147	down
Q16643	DREB_HUMAN	DBN1	Drebrin	1.81945	-0.667754	down
P01011	AACT_HUMAN	SERPINA3	Alpha-1-antichymotrypsin	4.60333	-0.667617	down
P02786	TFR1_HUMAN	TFRC	Transferrin receptor protein 1	5.14534	-0.656049	down
P48200	IREB2_HUMAN	IREB2	Iron-responsive element-binding protein 2	2.87786	-0.647495	down
Q96MG7	NSE3_HUMAN	NSMCE3	Non-structural maintenance of chromosomes element 3 homolog	1.85619	-0.63808	down
P08670	VIME_HUMAN	VIM	Vimentin	5.0325	-0.632417	down
Q9NX58	LYAR_HUMAN	LYAR	Cell growth-regulating nucleolar protein	2.54991	-0.63236	down
P0DJI9	SAA2_HUMAN	SAA2	Serum amyloid A-2 protein	2.90367	-0.632225	down
Q15438	CYH1_HUMAN	CYTH1	Cytohesin-1	2.8421	-0.630712	down
O95864	FADS2_HUMAN	FADS2	Acyl-CoA 6-desaturase	2.88276	-0.625904	down
Q9Y287	ITM2B_HUMAN	ITM2B	Integral membrane protein 2B	2.56357	-0.619503	down
Q13443	ADAM9_HUMAN	ADAM9	Disintegrin and metalloproteinase domain-containing protein 9	4.15593	-0.618776	down
Q9BT17	MTG1_HUMAN	MTG1	Mitochondrial ribosome-associated GTPase 1	1.86186	-0.610165	down
Q8N3Z3	GTPB8_HUMAN	GTPBP8	GTP-binding protein 8	1.86038	-0.609871	down
Q16658	FSCN1_HUMAN	FSCN1	Fascin	3.44067	-0.603234	down
P13497	BMP1_HUMAN	BMP1	Bone morphogenetic protein 1	4.31409	-0.599135	down
Q96B21	TM45B_HUMAN	TMEM45B	Transmembrane protein 45B	2.07424	-0.592101	down
Q6PIU2	NCEH1_HUMAN	NCEH1	Neutral cholesterol ester hydrolase 1	3.50182	-0.592032	down
Q96BY9	SARAF_HUMAN	SARAF	Store-operated calcium entry-associated regulatory factor	1.77037	-0.591426	down
P02743	SAMP_HUMAN	APCS	Serum amyloid P-component	3.8407	-0.589374	down
Q6WKZ4	RFIP1_HUMAN	RAB11FIP1	Rab11 family-interacting protein 1	1.44874	-0.579414	down
Q14116	IL18_HUMAN	IL18	Interleukin-18	2.96054	-0.579004	down
O43752	STX6_HUMAN	STX6	Syntaxin-6	2.05827	-0.578372	down
Q01629	IFM3_HUMAN	IFITM3	Interferon-induced transmembrane protein 3	1.97998	-0.577787	down
P18428	LBP_HUMAN	LBP	Lipopolysaccharide-binding protein	4.0989	-0.575267	down
P12429	ANXA3_HUMAN	ANXA3	Annexin A3	2.95682	-0.573859	down
Q13501	SQSTM_HUMAN	SQSTM1	Sequestosome-1	4.43491	-0.563765	down
P21589	5NTD_HUMAN	NT5E	5'-nucleotidase	3.99053	-0.562036	down
F6V2D4	F6V2D4_HUMAN;Q5T3P9_HUMAN	LGALS8	Galectin	2.14906	-0.551933	down
P0DJI8	SAA1_HUMAN	SAA1	Serum amyloid A-1 protein	5.0325	-0.54065	down
Q96H55	MYO19_HUMAN	MYO19	Unconventional myosin-XIX	2.27676	-0.538007	down
Q02952	AKA12_HUMAN	AKAP12	A-kinase anchor protein 12	2.7904	-0.537818	down
E7ETU9	E7ETU9_HUMAN	PLOD2	Procollagen-lysine 5-dioxygenase	1.98441	-0.53537	down
P07305	H10_HUMAN	H1-0	Histone H1.0	1.39654	-0.532376	down
Q96DU7	IP3KC_HUMAN	ITPKC	Inositol-trisphosphate 3-kinase C	2.51196	-0.52746	down
Q03169	TNAP2_HUMAN	TNFAIP2	Tumor necrosis factor alpha-induced protein 2	4.22054	-0.525889	down
P35052	GPC1_HUMAN	GPC1	Glypican-1	2.74274	-0.523588	down
Q96BW9	TAM41_HUMAN	TAMM41	Phosphatidate cytidylyltransferase, mitochondrial	1.36354	-0.522965	down
P80162	CXCL6_HUMAN	CXCL6	C-X-C motif chemokine 6	1.79236	-0.522927	down
Q14520	HABP2_HUMAN	HABP2	Hyaluronan-binding protein 2	3.02075	-0.519277	down
P17931	LEG3_HUMAN	LGALS3	Galectin-3	4.33945	-0.51878	down
Q9UKV5	AMFR_HUMAN	AMFR	E3 ubiquitin-protein ligase AMFR	1.98939	-0.517506	down
Q9HBH0	RHOF_HUMAN	RHOF	Rho-related GTP-binding protein RhoF	1.69575	-0.517492	down
Q99571	P2RX4_HUMAN	P2RX4	P2X purinoceptor 4	3.89454	-0.515356	down
O00622	CCN1_HUMAN	CCN1	CCN family member 1	3.12668	-0.512435	down
Q9H0N0	RAB6C_HUMAN;RAB6D_HUMAN	RAB6C;RAB6D	Ras-related protein Rab-6D	1.66796	-0.503618	down
Q9BQQ3	GORS1_HUMAN	GORASP1	Golgi reassembly-stacking protein 1	1.44994	-0.502617	down
F8WCM5	INSR2_HUMAN;INS_HUMAN	INS;INS-IGF2	Insulin, isoform 2	1.55579	-0.502349	down
Q99988	GDF15_HUMAN	GDF15	Growth/differentiation factor 15	3.25874	-0.500967	down
Q6QNY1	BL1S2_HUMAN	BLOC1S2	Biogenesis of lysosome-related organelles complex 1 subunit 2	1.11544	-1.30993	ns
K2M1_SHEEP	KRT83_HUMAN;KRT85_HUMAN;KRT86_HUMAN	KRT83;KRT85;KRT86	Keratin, type II cuticular Hb6	0.897951	-1.25752	ns
P47929	LEG7_HUMAN	LGALS7	Galectin-7	0.655155	-1.25308	ns
P48594	SPB4_HUMAN	SERPINB4	Serpin B4	0.45095	-1.19807	ns
P08582	TRFM_HUMAN	MELTF	Melanotransferrin	0.891705	-1.1005	ns
Q8WZ42	TITIN_HUMAN	TTN	Titin	1.10028	-1.00963	ns
B9A058	B9A058_HUMAN	HIBCH	3-hydroxyisobutyryl-CoA hydrolase, mitochondrial	0.230229	-0.930265	ns
J3KRD5	J3KRD5_HUMAN	CNDP2	Cytosolic non-specific dipeptidase (Fragment)	0.872568	-0.82889	ns
P98196	AT11A_HUMAN	ATP11A	Probable phospholipid-transporting ATPase IH	1.01526	-0.761783	ns
Q8NEN9	PDZD8_HUMAN	PDZD8	PDZ domain-containing protein 8	0.747223	-0.75607	ns
P0CG04	IGLC1_HUMAN;IGLC2_HUMAN;IGLC3_HUMAN;IGLC6_HUMAN;IGLL5_HUMAN	IGLC1;IGLC2;IGLC3;IGLC6;IGLL5	Immunoglobulin lambda-like polypeptide 5	0.372439	-0.743566	ns
Q00G26	PLIN5_HUMAN	PLIN5	Perilipin-5	1.03142	-0.720335	ns
Q2VYF4	LETM2_HUMAN	LETM2	LETM1 domain-containing protein LETM2, mitochondrial	0.547252	-0.704605	ns
P08779	K1C16_HUMAN	KRT16	Keratin, type I cytoskeletal 16	0.507578	-0.692746	ns
Q07912	ACK1_HUMAN	TNK2	Activated CDC42 kinase 1	0.521686	-0.655255	ns
P26006	ITA3_HUMAN	ITGA3	Integrin alpha-3	0.937526	-0.640572	ns
Q9H2Y7	ZN106_HUMAN	ZNF106	Zinc finger protein 106	1.0135	-0.631971	ns
Q7Z412	PEX26_HUMAN	PEX26	Peroxisome assembly protein 26	0.688547	-0.625356	ns
P19013	K2C4_HUMAN	KRT4	Keratin, type II cytoskeletal 4	0.278637	-0.622851	ns
P62861	RS30_HUMAN	FAU	40S ribosomal protein S30	0.729852	-0.62277	ns
Q7Z6B7	SRGP2_HUMAN	SRGAP2	SLIT-ROBO Rho GTPase-activating protein 2	1.04967	-0.616766	ns
P49815	TSC2_HUMAN	TSC2	Tuberin	0.579295	-0.615361	ns
Q9UJJ7	RUSD1_HUMAN	RPUSD1	RNA pseudouridylate synthase domain-containing protein 1	0.791909	-0.614533	ns
Q9UPP1	PHF8_HUMAN	PHF8	Histone lysine demethylase PHF8	0.961685	-0.610894	ns
P49848	TAF6_HUMAN	TAF6	Transcription initiation factor TFIID subunit 6	0.911304	-0.610677	ns
Q9NYG2	ZDHC3_HUMAN	ZDHHC3	Palmitoyltransferase ZDHHC3	0.859084	-0.605396	ns
Q96GC9	VMP1_HUMAN	VMP1	Vacuole membrane protein 1	1.15254	-0.590983	ns
Q17RC7	EX3L4_HUMAN	EXOC3L4	Exocyst complex component 3-like protein 4	1.05992	-0.590086	ns
P60022	DEFB1_HUMAN	DEFB1	Beta-defensin 1	0.250035	-0.589607	ns
Q6KB66	K2C80_HUMAN	KRT80	Keratin, type II cytoskeletal 80	1.15011	-0.582281	ns
Q9HCM7	FBSL_HUMAN	FBRSL1	Fibrosin-1-like protein	0.488066	-0.58128	ns
Q12756	KIF1A_HUMAN	KIF1A	Kinesin-like protein KIF1A	1.06421	-0.575795	ns
Q8TDJ6	DMXL2_HUMAN	DMXL2	DmX-like protein 2	0.597692	-0.575412	ns
O43824	GTPB6_HUMAN	GTPBP6	Putative GTP-binding protein 6	1.19947	-0.574728	ns
C9JF15	C9JF15_HUMAN;F8WF40_HUMAN	GLB1	Beta-galactosidase (Fragment)	0.748321	-0.570534	ns
Q9BTC8	MTA3_HUMAN	MTA3	Metastasis-associated protein MTA3	0.492764	-0.566265	ns
Q96P63	SPB12_HUMAN	SERPINB12	Serpin B12	0.91077	-0.562122	ns
O60942	MCE1_HUMAN	RNGTT	mRNA-capping enzyme	0.660881	-0.559752	ns
Q7L1V2	MON1B_HUMAN	MON1B	Vacuolar fusion protein MON1 homolog B	0.948168	-0.554688	ns
Q8NI35	INADL_HUMAN	PATJ	InaD-like protein	0.940343	-0.554508	ns
P08727	K1C17_HUMAN	KRT17	Keratin, type I cytoskeletal 17	0.447909	-0.551256	ns
P02489	CRYA2_HUMAN;CRYAA_HUMAN	CRYAA;CRYAA2	Alpha-crystallin A2 chain	0.86023	-0.537188	ns
P48668	K2C6A_HUMAN	KRT6A	Keratin, type II cytoskeletal 6A	0.245697	-0.534386	ns
Q92504	S39A7_HUMAN	SLC39A7	Zinc transporter SLC39A7	0.272788	-0.531157	ns
P25440	BRD2_HUMAN	BRD2	Bromodomain-containing protein 2	0.936069	-0.503719	ns
Q01995	TAGL_HUMAN	TAGLN	Transgelin	2.24603	-0.493407	ns
Q9Y342	PLLP_HUMAN	PLLP	Plasmolipin	1.79337	-0.490842	ns
Q92522	H1X_HUMAN	H1-10	Histone H1.10	1.07497	-0.489708	ns
E9PNH1	E9PKU7_HUMAN;E9PNH1_HUMAN	GANAB	Neutral alpha-glucosidase AB	0.716564	-0.488833	ns
Q86Y56	DAAF5_HUMAN	DNAAF5	Dynein assembly factor 5, axonemal	0.358966	-0.488181	ns
Q96AD5	PLPL2_HUMAN	PNPLA2	Patatin-like phospholipase domain-containing protein 2	1.37462	-0.48728	ns
Q96PM5	ZN363_HUMAN	RCHY1	RING finger and CHY zinc finger domain-containing protein 1	0.740991	-0.486746	ns
P04083	ANXA1_HUMAN	ANXA1	Annexin A1	0.895187	-0.483149	ns
Q14CZ7	FAKD3_HUMAN	FASTKD3	FAST kinase domain-containing protein 3, mitochondrial	1.21432	-0.480807	ns
P29966	MARCS_HUMAN	MARCKS	Myristoylated alanine-rich C-kinase substrate	3.25528	-0.480647	ns
Q92536	YLAT2_HUMAN	SLC7A6	Y+L amino acid transporter 2	1.14216	-0.478927	ns
P35625	TIMP3_HUMAN	TIMP3	Metalloproteinase inhibitor 3	3.48191	-0.478572	ns
Q13286	CLN3_HUMAN	CLN3	Battenin	2.80062	-0.47824	ns
Q9Y324	FCF1_HUMAN	FCF1	rRNA-processing protein FCF1 homolog	1.46438	-0.474476	ns
P19256	LFA3_HUMAN	CD58	Lymphocyte function-associated antigen 3	1.91314	-0.473863	ns
Q9H7E9	CH033_HUMAN	C8orf33	UPF0488 protein C8orf33	0.50306	-0.473306	ns
Q5TA45	INT11_HUMAN	INTS11	Integrator complex subunit 11	1.78217	-0.472654	ns
Q9UJY1	HSPB8_HUMAN	HSPB8	Heat shock protein beta-8	2.36524	-0.472383	ns
A7E2V4	ZSWM8_HUMAN	ZSWIM8	Zinc finger SWIM domain-containing protein 8	0.84184	-0.471554	ns
RS27A_HUMAN	RS27A_HUMAN	RPS27A	Ubiquitin-40S ribosomal protein S27a	1.21564	-0.470604	ns
Q5D862	FILA2_HUMAN	FLG2	Filaggrin-2	0.850335	-0.470364	ns
Q5T6F2	UBAP2_HUMAN	UBAP2	Ubiquitin-associated protein 2	0.850091	-0.469386	ns
P54852	EMP3_HUMAN	EMP3	Epithelial membrane protein 3	1.94277	-0.465922	ns
O76021	RL1D1_HUMAN	RSL1D1	Ribosomal L1 domain-containing protein 1	2.14691	-0.464515	ns
F8WCU1	B8ZZI4_HUMAN;F8WCU1_HUMAN	CCDC150	Coiled-coil domain-containing protein 150	0.767943	-0.464396	ns
P19367	HXK1_HUMAN	HK1	Hexokinase-1	2.53336	-0.463161	ns
O43166	SI1L1_HUMAN	SIPA1L1	Signal-induced proliferation-associated 1-like protein 1	1.17792	-0.462602	ns
P08648	ITA5_HUMAN	ITGA5	Integrin alpha-5	3.64413	-0.46259	ns
Q9UQ53	MGT4B_HUMAN	MGAT4B	Alpha-1,3-mannosyl-glycoprotein 4-beta-N-acetylglucosaminyltransferase B	2.70351	-0.461378	ns
Q8N999	CL029_HUMAN	C12orf29	Uncharacterized protein C12orf29	1.60116	-0.460856	ns
O75448	MED24_HUMAN	MED24	Mediator of RNA polymerase II transcription subunit 24	0.408299	-0.460839	ns
Q12986	NFX1_HUMAN	NFX1	Transcriptional repressor NF-X1	1.84269	-0.46079	ns
Q14728	MFS10_HUMAN	MFSD10	Major facilitator superfamily domain-containing protein 10	1.28184	-0.459792	ns
K22E_HUMAN	K22E_HUMAN	KRT2	Keratin, type II cytoskeletal 2 epidermal	0.944773	-0.459724	ns
O43570	CAH12_HUMAN	CA12	Carbonic anhydrase 12	1.93519	-0.458535	ns
Q9BZE2	PUS3_HUMAN	PUS3	tRNA pseudouridine(38/39) synthase	0.735028	-0.457555	ns
Q9H1A4	APC1_HUMAN	ANAPC1	Anaphase-promoting complex subunit 1	1.43532	-0.457536	ns
P18074	ERCC2_HUMAN	ERCC2	General transcription and DNA repair factor IIH helicase subunit XPD	2.385	-0.456569	ns
P10092	CALCB_HUMAN	CALCB	Calcitonin gene-related peptide 2	0.947818	-0.456329	ns
Q7KYR7	BT2A1_HUMAN	BTN2A1	Butyrophilin subfamily 2 member A1	1.77281	-0.454402	ns
K7EMS3	K7EMS3_HUMAN	KRT19	Keratin, type I cytoskeletal 19 (Fragment)	0.432369	-0.453224	ns
P48509	CD151_HUMAN	CD151	CD151 antigen	2.84888	-0.451966	ns
O75683	SURF6_HUMAN	SURF6	Surfeit locus protein 6	0.60725	-0.451608	ns
Q01469	FABP5_HUMAN	FABP5	Fatty acid-binding protein 5	1.2004	-0.450984	ns
Q8N9T8	KRI1_HUMAN	KRI1	Protein KRI1 homolog	1.84825	-0.45084	ns
Q96FL8	S47A1_HUMAN	SLC47A1	Multidrug and toxin extrusion protein 1	2.09284	-0.45011	ns
P49247	RPIA_HUMAN	RPIA	Ribose-5-phosphate isomerase	1.01656	-0.449993	ns
Q86Y37	CACL1_HUMAN	CACUL1	CDK2-associated and cullin domain-containing protein 1	0.586158	-0.448938	ns
P46821	MAP1B_HUMAN	MAP1B	Microtubule-associated protein 1B	0.736124	-0.447646	ns
P47736	RPGP1_HUMAN	RAP1GAP	Rap1 GTPase-activating protein 1	0.598029	-0.447099	ns
Q6NXT4	ZNT6_HUMAN	SLC30A6	Zinc transporter 6	1.45363	-0.446733	ns
Q9NZC3	GDE1_HUMAN	GDE1	Glycerophosphodiester phosphodiesterase 1	2.68546	-0.445884	ns
P15144	AMPN_HUMAN	ANPEP	Aminopeptidase N	4.25947	-0.444772	ns
P20591	MX1_HUMAN	MX1	Interferon-induced GTP-binding protein Mx1	2.12805	-0.443966	ns
O60287	NPA1P_HUMAN	URB1	Nucleolar pre-ribosomal-associated protein 1	1.1341	-0.443689	ns
P24821	TENA_HUMAN	TNC	Tenascin	2.74064	-0.443556	ns
Q8TER5	ARH40_HUMAN	ARHGEF40	Rho guanine nucleotide exchange factor 40	1.86403	-0.443228	ns
O43462	MBTP2_HUMAN	MBTPS2	Membrane-bound transcription factor site-2 protease	1.03721	-0.440725	ns
O60443	GSDME_HUMAN	GSDME	Gasdermin-E	4.05327	-0.440027	ns
Q9UIS9	MBD1_HUMAN	MBD1	Methyl-CpG-binding domain protein 1	0.476265	-0.439196	ns
O94929	ABLM3_HUMAN	ABLIM3	Actin-binding LIM protein 3	3.59684	-0.438186	ns
Q96JB1	DYH8_HUMAN	DNAH8	Dynein heavy chain 8, axonemal	0.534623	-0.437124	ns
H7C4D1	H7C4D1_HUMAN	KCNJ13	Inward rectifier potassium channel 13 (Fragment)	1.14018	-0.436841	ns
Q9NX61	T161A_HUMAN	TMEM161A	Transmembrane protein 161A	0.481534	-0.43656	ns
P0DPB6	RPAC2_HUMAN	POLR1D	DNA-directed RNA polymerases I and III subunit RPAC2	1.24534	-0.436218	ns
Q16363	LAMA4_HUMAN	LAMA4	Laminin subunit alpha-4	0.5254	-0.434928	ns
O60522	TDRD6_HUMAN	TDRD6	Tudor domain-containing protein 6	0.676942	-0.434686	ns
Q68CQ7	GL8D1_HUMAN	GLT8D1	Glycosyltransferase 8 domain-containing protein 1	2.99982	-0.433931	ns
Q08554	DSC1_HUMAN	DSC1	Desmocollin-1	0.684015	-0.432628	ns
P43007	SATT_HUMAN	SLC1A4	Neutral amino acid transporter A	2.29025	-0.432464	ns
P14555	PA2GA_HUMAN	PLA2G2A	Phospholipase A2, membrane associated	1.57599	-0.431507	ns
O95059	RPP14_HUMAN	RPP14	Ribonuclease P protein subunit p14	1.21233	-0.431204	ns
P00395	COX1_HUMAN	MT-CO1	Cytochrome c oxidase subunit 1	0.426332	-0.431067	ns
A0A6Q8PFV8	A0A6Q8PFV8_HUMAN	GNB4	Guanine nucleotide-binding protein subunit beta-4	0.990769	-0.430791	ns
O00423	EMAL1_HUMAN	EML1	Echinoderm microtubule-associated protein-like 1	0.3183	-0.430772	ns
P08123	CO1A2_HUMAN	COL1A2	Collagen alpha-2(I) chain	0.85612	-0.430183	ns
P02533	K1C14_HUMAN	KRT14	Keratin, type I cytoskeletal 14	0.401892	-0.427641	ns
Q99732	LITAF_HUMAN	LITAF	Lipopolysaccharide-induced tumor necrosis factor-alpha factor	1.45605	-0.427318	ns
P49281	NRAM2_HUMAN	SLC11A2	Natural resistance-associated macrophage protein 2	1.15111	-0.426467	ns
Q2TB90	HKDC1_HUMAN	HKDC1	Hexokinase HKDC1	4.45888	-0.424264	ns
O95359	TACC2_HUMAN	TACC2	Transforming acidic coiled-coil-containing protein 2	0.936134	-0.424117	ns
Q96SZ6	CK5P1_HUMAN	CDK5RAP1	Mitochondrial tRNA methylthiotransferase CDK5RAP1	2.06293	-0.423998	ns
Q6ZMZ3	SYNE3_HUMAN	SYNE3	Nesprin-3	0.455985	-0.423259	ns
P53801	PTTG_HUMAN	PTTG1IP	Pituitary tumor-transforming gene 1 protein-interacting protein	2.28935	-0.423192	ns
P10911	MCF2_HUMAN	MCF2	Proto-oncogene DBL	0.77065	-0.422784	ns
Q8WU67	ABHD3_HUMAN	ABHD3	Phospholipase ABHD3	0.867783	-0.42234	ns
P31949	S10AB_HUMAN	S100A11	Protein S100-A11	1.98733	-0.419527	ns
P68431	H3PS2_HUMAN	H3-2	Histone HIST2H3PS2	2.84475	-0.419378	ns
Q13043	STK4_HUMAN	STK4	Serine/threonine-protein kinase 4	0.88932	-0.418635	ns
Q9Y4W2	LAS1L_HUMAN	LAS1L	Ribosomal biogenesis protein LAS1L	2.30556	-0.417642	ns
Q10471	GALT2_HUMAN	GALNT2	Polypeptide N-acetylgalactosaminyltransferase 2	4.41475	-0.417378	ns
Q6P9B9	INT5_HUMAN	INTS5	Integrator complex subunit 5	1.23879	-0.416432	ns
O15091	MRPP3_HUMAN	PRORP	Mitochondrial ribonuclease P catalytic subunit	3.04794	-0.416085	ns
O95490	AGRL2_HUMAN	ADGRL2	Adhesion G protein-coupled receptor L2	0.652145	-0.414735	ns
P25942	TNR5_HUMAN	CD40	Tumor necrosis factor receptor superfamily member 5	2.88164	-0.414622	ns
Q9BRK5	CAB45_HUMAN	SDF4	45 kDa calcium-binding protein	2.57779	-0.413661	ns
Q9BY76	ANGL4_HUMAN	ANGPTL4	Angiopoietin-related protein 4	3.96861	-0.413539	ns
Q8WWQ0	PHIP_HUMAN	PHIP	PH-interacting protein	1.05713	-0.412419	ns
Q5QJE6	TDIF2_HUMAN	DNTTIP2	Deoxynucleotidyltransferase terminal-interacting protein 2	1.01065	-0.411896	ns
Q92485	ASM3B_HUMAN	SMPDL3B	Acid sphingomyelinase-like phosphodiesterase 3b	0.743954	-0.41154	ns
Q9NX57	RAB20_HUMAN	RAB20	Ras-related protein Rab-20	2.2877	-0.410479	ns
P23229	ITA6_HUMAN	ITGA6	Integrin alpha-6	4.26279	-0.408932	ns
Q02447	SP3_HUMAN	SP3	Transcription factor Sp3	0.327482	-0.408496	ns
E9PN89	E9PN89_HUMAN	HSPA8	Heat shock cognate 71 kDa protein (Fragment)	0.39542	-0.407121	ns
Q9UIQ6	LCAP_HUMAN	LNPEP	Leucyl-cystinyl aminopeptidase	4.32034	-0.407009	ns
Q92625	ANS1A_HUMAN	ANKS1A	Ankyrin repeat and SAM domain-containing protein 1A	1.40152	-0.405928	ns
Q9UBB5	MBD2_HUMAN	MBD2	Methyl-CpG-binding domain protein 2	0.813188	-0.405333	ns
P04920	B3A2_HUMAN	SLC4A2	Anion exchange protein 2	2.56814	-0.405229	ns
P17844	DDX5_HUMAN	DDX5	Probable ATP-dependent RNA helicase DDX5	3.43747	-0.404188	ns
P11137	MTAP2_HUMAN	MAP2	Microtubule-associated protein 2	2.33779	-0.402248	ns
Q6ZUT9	DEN5B_HUMAN	DENND5B	DENN domain-containing protein 5B	0.327846	-0.401702	ns
Q9Y294	ASF1A_HUMAN	ASF1A	Histone chaperone ASF1A	1.22517	-0.401685	ns
Q13835	PKP1_HUMAN	PKP1	Plakophilin-1	0.311642	-0.401569	ns
O00411	RPOM_HUMAN	POLRMT	DNA-directed RNA polymerase, mitochondrial	2.10899	-0.401407	ns
O94842	TOX4_HUMAN	TOX4	TOX high mobility group box family member 4	0.796873	-0.401358	ns
O00139	KIF2A_HUMAN	KIF2A	Kinesin-like protein KIF2A	3.15636	-0.400892	ns
Q8IZ83	A16A1_HUMAN	ALDH16A1	Aldehyde dehydrogenase family 16 member A1	4.17108	-0.399801	ns
Q6ZT21	TMPPE_HUMAN	TMPPE	Transmembrane protein with metallophosphoesterase domain	1.27751	-0.39811	ns
Q99717	SMAD1_HUMAN	SMAD1	Mothers against decapentaplegic homolog 1	0.899685	-0.398037	ns
A0A494C067	A0A2R8Y4T1_HUMAN;A0A494C067_HUMAN;C9J8K5_HUMAN;E7EMG1_HUMAN;E7ERH1_HUMAN	TNS1	Tensin-1	1.33798	-0.397983	ns
I6LPK7	I6LPK7_HUMAN	BAX	Apoptosis regulator BAX	0.746262	-0.396797	ns
Q9BV40	VAMP8_HUMAN	VAMP8	Vesicle-associated membrane protein 8	2.39459	-0.396521	ns
Q9BQG0	MBB1A_HUMAN	MYBBP1A	Myb-binding protein 1A	1.67913	-0.395379	ns
P55061	BI1_HUMAN	TMBIM6	Bax inhibitor 1	2.70771	-0.394847	ns
Q5SNT2	TM201_HUMAN	TMEM201	Transmembrane protein 201	1.5373	-0.393917	ns
Q13823	NOG2_HUMAN	GNL2	Nucleolar GTP-binding protein 2	2.09962	-0.393617	ns
P21359	NF1_HUMAN	NF1	Neurofibromin	0.39386	-0.393448	ns
Q06787	FMR1_HUMAN	FMR1	Synaptic functional regulator FMR1	1.04878	-0.392773	ns
Q5U3C3	TM164_HUMAN	TMEM164	Transmembrane protein 164	0.662313	-0.39222	ns
O94766	B3GA3_HUMAN	B3GAT3	Galactosylgalactosylxylosylprotein 3-beta-glucuronosyltransferase 3	2.67973	-0.392025	ns
Q9NUM4	T106B_HUMAN	TMEM106B	Transmembrane protein 106B	2.24658	-0.391271	ns
Q9UMZ2	SYNRG_HUMAN	SYNRG	Synergin gamma	0.330202	-0.389169	ns
P98173	FAM3A_HUMAN	FAM3A	Protein FAM3A	0.635428	-0.38879	ns
Q58EX2	SDK2_HUMAN	SDK2	Protein sidekick-2	1.01456	-0.388384	ns
Q86UK7	ZN598_HUMAN	ZNF598	E3 ubiquitin-protein ligase ZNF598	2.90723	-0.387019	ns
P12524	MYCL_HUMAN;MYCP1_HUMAN	MYCL;MYCLP1	Protein L-Myc	1.35292	-0.38603	ns
Q9NVC3	S38A7_HUMAN	SLC38A7	Putative sodium-coupled neutral amino acid transporter 7	1.85814	-0.383795	ns
Q9Y315	DEOC_HUMAN	DERA	Deoxyribose-phosphate aldolase	3.9803	-0.38253	ns
Q9C0H2	TTYH3_HUMAN	TTYH3	Protein tweety homolog 3	1.01299	-0.381924	ns
Q92542	NICA_HUMAN	NCSTN	Nicastrin	3.99313	-0.381909	ns
Q8WUJ3	CEMIP_HUMAN	CEMIP	Cell migration-inducing and hyaluronan-binding protein	0.207859	-0.38078	ns
P23458	JAK1_HUMAN	JAK1	Tyrosine-protein kinase JAK1	2.36201	-0.380443	ns
Q9UK55	ZPI_HUMAN	SERPINA10	Protein Z-dependent protease inhibitor	1.30037	-0.37979	ns
Q9UJ78	ZMYM5_HUMAN	ZMYM5	Zinc finger MYM-type protein 5	0.626784	-0.379741	ns
Q86V48	LUZP1_HUMAN	LUZP1	Leucine zipper protein 1	4.1569	-0.379448	ns
F8VWQ0	F8VVM2_HUMAN;F8VWQ0_HUMAN	SLC25A3	Phosphate carrier protein, mitochondrial	1.15565	-0.378354	ns
Q99551	MTEF1_HUMAN	MTERF1	Transcription termination factor 1, mitochondrial	0.988626	-0.377996	ns
Q9Y221	NIP7_HUMAN	NIP7	60S ribosome subunit biogenesis protein NIP7 homolog	1.31687	-0.37796	ns
Q9Y6N5	SQOR_HUMAN	SQOR	Sulfide:quinone oxidoreductase, mitochondrial	3.98959	-0.37778	ns
Q15154	PCM1_HUMAN	PCM1	Pericentriolar material 1 protein	1.5373	-0.377703	ns
Q96SZ5	AEDO_HUMAN	ADO	2-aminoethanethiol dioxygenase	1.31211	-0.377075	ns
Q9Y487	VPP2_HUMAN	ATP6V0A2	V-type proton ATPase 116 kDa subunit a2	1.45862	-0.375428	ns
Q8IXM6	NRM_HUMAN	NRM	Nurim	0.71844	-0.375152	ns
K2C1_HUMAN	K2C1_HUMAN	KRT1	Keratin, type II cytoskeletal 1	0.377585	-0.374826	ns
Q86U38	NOP9_HUMAN	NOP9	Nucleolar protein 9	1.39075	-0.374819	ns
Q5T7M9	DIK1A_HUMAN	DIPK1A	Divergent protein kinase domain 1A	1.15097	-0.374655	ns
Q8N1N4	K2C78_HUMAN	KRT78	Keratin, type II cytoskeletal 78	0.430133	-0.373108	ns
Q9BTX1	NDC1_HUMAN	NDC1	Nucleoporin NDC1	1.26809	-0.372643	ns
Q9Y3B2	EXOS1_HUMAN	EXOSC1	Exosome complex component CSL4	1.78402	-0.370931	ns
Q5T2E6	ARMD3_HUMAN	ARMH3	Armadillo-like helical domain-containing protein 3	0.953314	-0.370883	ns
Q92562	FIG4_HUMAN	FIG4	Polyphosphoinositide phosphatase	0.388782	-0.369191	ns
Q9NR12	PDLI7_HUMAN	PDLIM7	PDZ and LIM domain protein 7	2.39479	-0.36837	ns
Q14643	ITPR1_HUMAN	ITPR1	Inositol 1,4,5-trisphosphate receptor type 1	0.729852	-0.36759	ns
Q5M9N0	CD158_HUMAN	CCDC158	Coiled-coil domain-containing protein 158	1.45461	-0.367497	ns
Q15427	SF3B4_HUMAN	SF3B4	Splicing factor 3B subunit 4	0.873667	-0.366728	ns
A1A5D9	BICL2_HUMAN	BICDL2	BICD family-like cargo adapter 2	0.384261	-0.366425	ns
P13647	K2C5_HUMAN	KRT5	Keratin, type II cytoskeletal 5	0.39016	-0.366228	ns
Q9Y3X0	CCDC9_HUMAN	CCDC9	Coiled-coil domain-containing protein 9	1.19056	-0.366102	ns
P52292	IMA1_HUMAN	KPNA2	Importin subunit alpha-1	1.88562	-0.365008	ns
Q9UI14	PRAF1_HUMAN	RABAC1	Prenylated Rab acceptor protein 1	1.55612	-0.364744	ns
Q9UPQ0	LIMC1_HUMAN	LIMCH1	LIM and calponin homology domains-containing protein 1	3.85504	-0.364023	ns
O95817	BAG3_HUMAN	BAG3	BAG family molecular chaperone regulator 3	4.00139	-0.363885	ns
Q9UPI3	FLVC2_HUMAN	FLVCR2	Feline leukemia virus subgroup C receptor-related protein 2	0.714534	-0.363562	ns
Q9Y259	CHKB_HUMAN	CHKB	Choline/ethanolamine kinase	0.509296	-0.362526	ns
Q9Y3Q3	TMED3_HUMAN	TMED3	Transmembrane emp24 domain-containing protein 3	0.85612	-0.362306	ns
Q96NT5	PCFT_HUMAN	SLC46A1	Proton-coupled folate transporter	0.809843	-0.362101	ns
O14653	GOSR2_HUMAN	GOSR2	Golgi SNAP receptor complex member 2	0.892735	-0.361406	ns
Q02413	DSG1_HUMAN	DSG1	Desmoglein-1	0.360217	-0.360606	ns
O60488	ACSL4_HUMAN	ACSL4	Long-chain-fatty-acid--CoA ligase 4	2.80725	-0.36057	ns
Q8IV32	CCD71_HUMAN	CCDC71	Coiled-coil domain-containing protein 71	0.263399	-0.359939	ns
Q9Y5W9	SNX11_HUMAN	SNX11	Sorting nexin-11	0.878315	-0.359499	ns
Q8NBJ4	GOLM1_HUMAN	GOLM1	Golgi membrane protein 1	1.91048	-0.359325	ns
O75940	SPF30_HUMAN	SMNDC1	Survival of motor neuron-related-splicing factor 30	1.12639	-0.358541	ns
Q8TCT8	SPP2A_HUMAN	SPPL2A	Signal peptide peptidase-like 2A	1.95276	-0.357372	ns
Q9Y5A9	YTHD2_HUMAN	YTHDF2	YTH domain-containing family protein 2	1.17997	-0.356946	ns
Q6UB35	C1TM_HUMAN	MTHFD1L	Monofunctional C1-tetrahydrofolate synthase, mitochondrial	3.06759	-0.356523	ns
P13987	CD59_HUMAN	CD59	CD59 glycoprotein	3.69585	-0.355804	ns
P08842	STS_HUMAN	STS	Steryl-sulfatase	3.19268	-0.355394	ns
Q9NW81	DMAC2_HUMAN	DMAC2	Distal membrane-arm assembly complex protein 2	1.29238	-0.35442	ns
P78346	RPP30_HUMAN	RPP30	Ribonuclease P protein subunit p30	2.61155	-0.354165	ns
O43670	ZN207_HUMAN	ZNF207	BUB3-interacting and GLEBS motif-containing protein ZNF207	2.08948	-0.353706	ns
Q16877	F264_HUMAN	PFKFB4	6-phosphofructo-2-kinase/fructose-2,6-bisphosphatase 4	0.65788	-0.352887	ns
TRYP_PIG	TRYP_PIG	TRYP_PIG	TRYP_PIG	0.838373	-0.35219	ns
Q96SK2	TM209_HUMAN	TMEM209	Transmembrane protein 209	0.768716	-0.35191	ns
Q9UGK8	SRGEF_HUMAN	SERGEF	Secretion-regulating guanine nucleotide exchange factor	0.3237	-0.351798	ns
Q8N1I0	DOCK4_HUMAN	DOCK4	Dedicator of cytokinesis protein 4	0.497765	-0.351331	ns
Q9NY61	AATF_HUMAN	AATF	Protein AATF	1.38575	-0.350798	ns
P11717	MPRI_HUMAN	IGF2R	Cation-independent mannose-6-phosphate receptor	4.17898	-0.350097	ns
Q9UJX2	CDC23_HUMAN	CDC23	Cell division cycle protein 23 homolog	1.44195	-0.34983	ns
P10301	RRAS_HUMAN	RRAS	Ras-related protein R-Ras	3.13176	-0.349739	ns
Q9Y2G5	OFUT2_HUMAN	POFUT2	GDP-fucose protein O-fucosyltransferase 2	3.60815	-0.34851	ns
K1C10_HUMAN	K1C10_HUMAN	KRT10	Keratin, type I cytoskeletal 10	0.645739	-0.348245	ns
O60725	ICMT_HUMAN	ICMT	Protein-S-isoprenylcysteine O-methyltransferase	0.696879	-0.34795	ns
Q9Y2K7	KDM2A_HUMAN	KDM2A	Lysine-specific demethylase 2A	0.886978	-0.347599	ns
P86791	CCZ1B_HUMAN;CCZ1_HUMAN	CCZ1;CCZ1B	Vacuolar fusion protein CCZ1 homolog B	1.96389	-0.34748	ns
Q9P2D3	HTR5B_HUMAN	HEATR5B	HEAT repeat-containing protein 5B	0.764064	-0.346294	ns
B7ZAP0	RBG10_HUMAN	RABGAP1L	Rab GTPase-activating protein 1-like, isoform 10	0.559342	-0.346204	ns
Q06055	AT5G1_HUMAN;AT5G2_HUMAN;AT5G3_HUMAN	ATP5MC1;ATP5MC2;ATP5MC3	ATP synthase F(0) complex subunit C1, mitochondrial	0.145744	-0.345321	ns
Q86U10	LPP60_HUMAN	ASPG	60 kDa lysophospholipase	0.808456	-0.343132	ns
O95707	RPP29_HUMAN	POP4	Ribonuclease P protein subunit p29	0.839421	-0.342164	ns
G5EA09	G5EA09_HUMAN	SDCBP	Syndecan binding protein (Syntenin), isoform CRA_a	1.80077	-0.341785	ns
Q96F86	EDC3_HUMAN	EDC3	Enhancer of mRNA-decapping protein 3	1.24347	-0.341447	ns
O15127	SCAM2_HUMAN	SCAMP2	Secretory carrier-associated membrane protein 2	2.89139	-0.341097	ns
Q96Q06	PLIN4_HUMAN	PLIN4	Perilipin-4	1.44278	-0.340835	ns
O43861	ATP9B_HUMAN	ATP9B	Probable phospholipid-transporting ATPase IIB	1.2629	-0.339317	ns
Q9UK76	JUPI1_HUMAN	JPT1	Jupiter microtubule associated homolog 1	1.42682	-0.339194	ns
Q92738	US6NL_HUMAN	USP6NL	USP6 N-terminal-like protein	0.433556	-0.339051	ns
Q8NCG7	DGLB_HUMAN	DAGLB	Diacylglycerol lipase-beta	1.11674	-0.338512	ns
Q9H492	MLP3B_HUMAN;MP3B2_HUMAN	MAP1LC3B;MAP1LC3B2	Microtubule-associated proteins 1A/1B light chain 3 beta 2	0.799769	-0.337912	ns
O15488	GLYG2_HUMAN	GYG2	Glycogenin-2	2.02185	-0.337856	ns
O43795	MYO1B_HUMAN	MYO1B	Unconventional myosin-Ib	4.17898	-0.337528	ns
O75787	RENR_HUMAN	ATP6AP2	Renin receptor	0.948316	-0.336176	ns
AMYS_HUMAN	AMY1A_HUMAN;AMY1B_HUMAN;AMY1C_HUMAN;AMY2B_HUMAN;AMYP_HUMAN	AMY1A;AMY1B;AMY1C;AMY2A;AMY2B	Pancreatic alpha-amylase	1.07659	-0.335865	ns
A6ZKI3	RTL8C_HUMAN	RTL8C	Retrotransposon Gag-like protein 8C	2.24616	-0.335721	ns
Q9BVC4	LST8_HUMAN	MLST8	Target of rapamycin complex subunit LST8	1.58684	-0.33495	ns
O94804	STK10_HUMAN	STK10	Serine/threonine-protein kinase 10	1.09607	-0.334449	ns
Q8TED0	UTP15_HUMAN	UTP15	U3 small nucleolar RNA-associated protein 15 homolog	1.5373	-0.332987	ns
Q9NRR5	UBQL4_HUMAN	UBQLN4	Ubiquilin-4	1.73943	-0.332851	ns
Q6NUK1	SCMC1_HUMAN	SLC25A24	Calcium-binding mitochondrial carrier protein SCaMC-1	1.71996	-0.332468	ns
Q99575	POP1_HUMAN	POP1	Ribonucleases P/MRP protein subunit POP1	2.77051	-0.331878	ns
P15291	B4GT1_HUMAN	B4GALT1	Beta-1,4-galactosyltransferase 1	2.29816	-0.331859	ns
O00560	SDCB1_HUMAN	SDCBP	Syntenin-1	3.29004	-0.330905	ns
O15126	SCAM1_HUMAN	SCAMP1	Secretory carrier-associated membrane protein 1	0.856495	-0.330854	ns
Q8IWC1	MA7D3_HUMAN	MAP7D3	MAP7 domain-containing protein 3	1.06043	-0.330313	ns
P25815	S100P_HUMAN	S100P	Protein S100-P	0.552928	-0.330032	ns
K1C9_HUMAN	K1C9_HUMAN	KRT9	Keratin, type I cytoskeletal 9	0.195584	-0.329494	ns
Q96CB9	NSUN4_HUMAN	NSUN4	5-methylcytosine rRNA methyltransferase NSUN4	3.12871	-0.329432	ns
Q10589	BST2_HUMAN	BST2	Bone marrow stromal antigen 2	1.26668	-0.328034	ns
Q9HD45	TM9S3_HUMAN	TM9SF3	Transmembrane 9 superfamily member 3	3.97512	-0.327785	ns
P98194	AT2C1_HUMAN	ATP2C1	Calcium-transporting ATPase type 2C member 1	2.15828	-0.327653	ns
Q00613	HSF1_HUMAN	HSF1	Heat shock factor protein 1	0.856281	-0.327326	ns
P16989	YBOX3_HUMAN	YBX3	Y-box-binding protein 3	2.69645	-0.327166	ns
Q9C002	NMES1_HUMAN	NMES1	Normal mucosa of esophagus-specific gene 1 protein	2.97205	-0.325559	ns
Q7Z794	K2C1B_HUMAN	KRT77	Keratin, type II cytoskeletal 1b	0.242917	-0.323773	ns
Q567V2	M17L2_HUMAN	MPV17L2	Mpv17-like protein 2	1.16552	-0.322444	ns
Q9BSL1	UBAC1_HUMAN	UBAC1	Ubiquitin-associated domain-containing protein 1	0.761299	-0.320723	ns
Q969G6	RIFK_HUMAN	RFK	Riboflavin kinase	0.283378	-0.32069	ns
Q8WZ82	OVCA2_HUMAN	OVCA2	Esterase OVCA2	1.97424	-0.319845	ns
Q8NF37	PCAT1_HUMAN	LPCAT1	Lysophosphatidylcholine acyltransferase 1	1.80278	-0.319457	ns
Q8NFH5	NUP35_HUMAN	NUP35	Nucleoporin NUP35	2.19354	-0.319027	ns
Q9BSQ5	CCM2_HUMAN	CCM2	Cerebral cavernous malformations 2 protein	1.20316	-0.318387	ns
Q96A29	FUCT1_HUMAN	SLC35C1	GDP-fucose transporter 1	1.18844	-0.317182	ns
Q14692	BMS1_HUMAN	BMS1	Ribosome biogenesis protein BMS1 homolog	1.21564	-0.316487	ns
Q9UPU7	TBD2B_HUMAN	TBC1D2B	TBC1 domain family member 2B	1.62693	-0.31598	ns
Q9UHI6	DDX20_HUMAN	DDX20	Probable ATP-dependent RNA helicase DDX20	0.742985	-0.315915	ns
P01860	IGHG1_HUMAN	IGHG1	Immunoglobulin heavy constant gamma 1	0.35992	-0.315708	ns
P05107	ITB2_HUMAN	ITGB2	Integrin beta-2	1.09247	-0.315539	ns
Q6KC79	NIPBL_HUMAN	NIPBL	Nipped-B-like protein	0.985876	-0.315477	ns
Q9UHN6	CEIP2_HUMAN	CEMIP2	Cell surface hyaluronidase	3.42895	-0.315367	ns
O43491	E41L2_HUMAN	EPB41L2	Band 4.1-like protein 2	3.25393	-0.315295	ns
Q15642	CIP4_HUMAN	TRIP10	Cdc42-interacting protein 4	2.98661	-0.314888	ns
Q969X6	UTP4_HUMAN	UTP4	U3 small nucleolar RNA-associated protein 4 homolog	1.23834	-0.314887	ns
Q96S97	MYADM_HUMAN	MYADM	Myeloid-associated differentiation marker	1.36836	-0.314464	ns
Q8TBM8	DJB14_HUMAN	DNAJB14	DnaJ homolog subfamily B member 14	0.746262	-0.314258	ns
O00189	AP4M1_HUMAN	AP4M1	AP-4 complex subunit mu-1	0.400583	-0.313504	ns
O14907	TX1B3_HUMAN	TAX1BP3	Tax1-binding protein 3	1.35973	-0.313476	ns
Q9H6W3	RIOX1_HUMAN	RIOX1	Ribosomal oxygenase 1	1.54799	-0.313468	ns
Q5T0Y3	Q5T0Y3_HUMAN	MDM4	Protein Mdm4 (Fragment)	0.269382	-0.313129	ns
F5H726	F5H136_HUMAN;F5H676_HUMAN;F5H726_HUMAN	TCP1	T-complex protein 1 subunit alpha (Fragment)	0.218608	-0.312625	ns
Q96PK6	RBM14_HUMAN	RBM14	RNA-binding protein 14	2.04088	-0.31179	ns
Q07866	KLC1_HUMAN	KLC1	Kinesin light chain 1	2.39459	-0.310743	ns
P49736	MCM2_HUMAN	MCM2	DNA replication licensing factor MCM2	0.913973	-0.310708	ns
P17301	ITA2_HUMAN	ITGA2	Integrin alpha-2	2.57696	-0.310567	ns
Q8TDD1	DDX54_HUMAN	DDX54	ATP-dependent RNA helicase DDX54	1.79337	-0.31007	ns
Q5W111	SPRY7_HUMAN	SPRYD7	SPRY domain-containing protein 7	1.14647	-0.30934	ns
P29590	PML_HUMAN	PML	Protein PML	2.6198	-0.308253	ns
Q96HP8	T176A_HUMAN	TMEM176A	Transmembrane protein 176A	1.03256	-0.308183	ns
Q96PC3	AP1S3_HUMAN	AP1S3	AP-1 complex subunit sigma-3	0.636789	-0.30803	ns
Q9NYY8	FAKD2_HUMAN	FASTKD2	FAST kinase domain-containing protein 2, mitochondrial	2.47681	-0.306758	ns
O15235	RT12_HUMAN	MRPS12	28S ribosomal protein S12, mitochondrial	1.42723	-0.306238	ns
Q969S3	ZN622_HUMAN	ZNF622	Zinc finger protein 622	1.4823	-0.306179	ns
Q13488	VPP3_HUMAN	TCIRG1	V-type proton ATPase 116 kDa subunit a3	2.60212	-0.306072	ns
Q9BYG5	PAR6B_HUMAN	PARD6B	Partitioning defective 6 homolog beta	1.46639	-0.30563	ns
Q8N0X7	SPART_HUMAN	SPART	Spartin	0.695407	-0.305486	ns
O76039	CDKL5_HUMAN	CDKL5	Cyclin-dependent kinase-like 5	0.432479	-0.305244	ns
P28300	LYOX_HUMAN	LOX	Protein-lysine 6-oxidase	0.870012	-0.305173	ns
P62805	H4_HUMAN	H4C1	Histone H4	2.11207	-0.30471	ns
O95758	PTBP3_HUMAN	PTBP3	Polypyrimidine tract-binding protein 3	2.18494	-0.304428	ns
E5RI98	E5RI98_HUMAN	NPM1	Nucleophosmin (Fragment)	0.622884	-0.303862	ns
Q99805	TM9S2_HUMAN	TM9SF2	Transmembrane 9 superfamily member 2	3.11611	-0.303743	ns
Q9UNU6	CP8B1_HUMAN	CYP8B1	7-alpha-hydroxycholest-4-en-3-one 12-alpha-hydroxylase	1.61377	-0.303648	ns
Q6NUQ4	TM214_HUMAN	TMEM214	Transmembrane protein 214	3.95875	-0.303381	ns
Q8IZL8	PELP1_HUMAN	PELP1	Proline-, glutamic acid- and leucine-rich protein 1	3.63291	-0.303358	ns
Q14669	TRIPC_HUMAN	TRIP12	E3 ubiquitin-protein ligase TRIP12	1.80254	-0.302976	ns
Q92879	CELF1_HUMAN	CELF1	CUGBP Elav-like family member 1	1.26668	-0.302827	ns
Q8WV41	SNX33_HUMAN	SNX33	Sorting nexin-33	1.03418	-0.302285	ns
Q96Q05	TPPC9_HUMAN	TRAPPC9	Trafficking protein particle complex subunit 9	0.607653	-0.302088	ns
Q9NVR2	INT10_HUMAN	INTS10	Integrator complex subunit 10	0.952822	-0.298845	ns
Q9HC52	CBX8_HUMAN	CBX8	Chromobox protein homolog 8	0.586536	-0.298547	ns
Q08722	CD47_HUMAN	CD47	Leukocyte surface antigen CD47	2.13456	-0.297391	ns
P67936	TPM4_HUMAN	TPM4	Tropomyosin alpha-4 chain	2.47798	-0.297351	ns
Q9UJX4	APC5_HUMAN	ANAPC5	Anaphase-promoting complex subunit 5	1.15968	-0.297283	ns
P31151	S10A7_HUMAN	S100A7	Protein S100-A7	0.367361	-0.297159	ns
Q9BXS4	TMM59_HUMAN	TMEM59	Transmembrane protein 59	1.27162	-0.296404	ns
P52655	TF2AA_HUMAN	GTF2A1	Transcription initiation factor IIA subunit 1	0.433556	-0.296401	ns
Q99576	T22D3_HUMAN	TSC22D3	TSC22 domain family protein 3	0.63368	-0.295976	ns
Q96BJ8	ELMO3_HUMAN	ELMO3	Engulfment and cell motility protein 3	1.15097	-0.295802	ns
Q9NRN9	METL5_HUMAN	METTL5	rRNA N6-adenosine-methyltransferase METTL5	0.408183	-0.295611	ns
Q6PEY2	TBA1A_HUMAN;TBA3C_HUMAN;TBA3D_HUMAN;TBA3E_HUMAN	TUBA1A;TUBA3C;TUBA3D;TUBA3E	Tubulin alpha-3C chain	0.673217	-0.295602	ns
Q9UKN8	TF3C4_HUMAN	GTF3C4	General transcription factor 3C polypeptide 4	0.946799	-0.295061	ns
Q75QN2	INT8_HUMAN	INTS8	Integrator complex subunit 8	1.21774	-0.294566	ns
Q5BJH7	YIF1B_HUMAN	YIF1B	Protein YIF1B	0.959449	-0.294007	ns
P42892	ECE1_HUMAN	ECE1	Endothelin-converting enzyme 1	1.57469	-0.293746	ns
Q8NBZ7	UXS1_HUMAN	UXS1	UDP-glucuronic acid decarboxylase 1	1.04505	-0.293248	ns
Q86XA9	HTR5A_HUMAN	HEATR5A	HEAT repeat-containing protein 5A	0.471481	-0.293196	ns
Q96B70	LENG9_HUMAN	LENG9	Leukocyte receptor cluster member 9	1.26018	-0.292986	ns
Q9Y2L9	LRCH1_HUMAN	LRCH1	Leucine-rich repeat and calponin homology domain-containing protein 1	1.62693	-0.292846	ns
Q9H3P2	NELFA_HUMAN	NELFA	Negative elongation factor A	0.966318	-0.292493	ns
Q9UKM7	MA1B1_HUMAN	MAN1B1	Endoplasmic reticulum mannosyl-oligosaccharide 1,2-alpha-mannosidase	0.981887	-0.292134	ns
Q9Y5B8	NDK7_HUMAN	NME7	Nucleoside diphosphate kinase 7	0.76706	-0.291825	ns
Q14257	RCN2_HUMAN	RCN2	Reticulocalbin-2	2.40699	-0.291782	ns
Q15024	EXOS7_HUMAN	EXOSC7	Exosome complex component RRP42	0.730089	-0.29163	ns
Q9UKZ9	PCOC2_HUMAN	PCOLCE2	Procollagen C-endopeptidase enhancer 2	1.92215	-0.29055	ns
O14908	GIPC1_HUMAN	GIPC1	PDZ domain-containing protein GIPC1	2.80274	-0.290448	ns
Q9HCD5	NCOA5_HUMAN	NCOA5	Nuclear receptor coactivator 5	0.923547	-0.289636	ns
Q0PNE2	ELP6_HUMAN	ELP6	Elongator complex protein 6	0.91077	-0.2896	ns
Q16798	MAON_HUMAN	ME3	NADP-dependent malic enzyme, mitochondrial	0.381972	-0.28956	ns
M0QZ67	A0A494BZY7_HUMAN;M0QZ67_HUMAN	EEF1AKMT2	EEF1A lysine methyltransferase 2	0.521501	-0.288974	ns
Q8TB72	PUM1_HUMAN	PUM1	Pumilio homolog 1	0.971607	-0.288795	ns
O00506	STK25_HUMAN	STK25	Serine/threonine-protein kinase 25	1.09735	-0.288537	ns
Q9BZJ0	CRNL1_HUMAN	CRNKL1	Crooked neck-like protein 1	1.02807	-0.288519	ns
Q9UGQ3	GTR6_HUMAN	SLC2A6	Solute carrier family 2, facilitated glucose transporter member 6	1.11489	-0.288213	ns
Q9Y6D0	SELK_HUMAN	SELENOK	Selenoprotein K	0.532971	-0.288114	ns
P08709	FA7_HUMAN	F7	Coagulation factor VII	0.0955443	-0.288056	ns
Q6I9Y2	THOC7_HUMAN	THOC7	THO complex subunit 7 homolog	1.15968	-0.287957	ns
Q7Z6M4	MTEF4_HUMAN	MTERF4	Transcription termination factor 4, mitochondrial	0.345158	-0.287722	ns
Q14690	RRP5_HUMAN	PDCD11	Protein RRP5 homolog	3.16946	-0.287168	ns
Q8IWA0	WDR75_HUMAN	WDR75	WD repeat-containing protein 75	1.17144	-0.287071	ns
Q9P260	RELCH_HUMAN	RELCH	RAB11-binding protein RELCH	1.20925	-0.286497	ns
Q9BQ49	SMIM7_HUMAN	SMIM7	Small integral membrane protein 7	1.033	-0.286396	ns
O75616	ERAL1_HUMAN	ERAL1	GTPase Era, mitochondrial	2.10566	-0.286362	ns
O75534	CSDE1_HUMAN	CSDE1	Cold shock domain-containing protein E1	2.94331	-0.285604	ns
P26196	DDX6_HUMAN	DDX6	Probable ATP-dependent RNA helicase DDX6	3.85523	-0.284918	ns
P56282	DPOE2_HUMAN	POLE2	DNA polymerase epsilon subunit 2	0.441063	-0.284209	ns
P85037	FOXK1_HUMAN	FOXK1	Forkhead box protein K1	0.734584	-0.283679	ns
Q9H2D1	MFTC_HUMAN	SLC25A32	Mitochondrial folate transporter/carrier	0.256383	-0.283452	ns
Q96RF0	SNX18_HUMAN	SNX18	Sorting nexin-18	2.36706	-0.283172	ns
Q86SE5	RALYL_HUMAN	RALYL	RNA-binding Raly-like protein	0.912891	-0.282661	ns
Q9HAV4	XPO5_HUMAN	XPO5	Exportin-5	1.37827	-0.282626	ns
P33260	CP2CI_HUMAN	CYP2C18	Cytochrome P450 2C18	0.570222	-0.282266	ns
Q8IWT6	LRC8A_HUMAN	LRRC8A	Volume-regulated anion channel subunit LRRC8A	2.82587	-0.282115	ns
O94851	MICA2_HUMAN	MICAL2	[F-actin]-monooxygenase MICAL2	0.8752	-0.2821	ns
O14967	CLGN_HUMAN	CLGN	Calmegin	2.01832	-0.281974	ns
Q6NUQ1	RINT1_HUMAN	RINT1	RAD50-interacting protein 1	0.696283	-0.281305	ns
Q7Z3J3	RGPD3_HUMAN;RGPD4_HUMAN	RGPD3;RGPD4	RanBP2-like and GRIP domain-containing protein 3	0.304742	-0.281302	ns
Q460N5	PAR14_HUMAN	PARP14	Protein mono-ADP-ribosyltransferase PARP14	2.07716	-0.280998	ns
Q96B26	EXOS8_HUMAN	EXOSC8	Exosome complex component RRP43	2.00244	-0.280637	ns
Q15942	ZYX_HUMAN	ZYX	Zyxin	2.30728	-0.280586	ns
P48775	T23O_HUMAN	TDO2	Tryptophan 2,3-dioxygenase	1.44278	-0.279968	ns
P08910	ABHD2_HUMAN	ABHD2	Monoacylglycerol lipase ABHD2	2.02066	-0.27948	ns
Q9UPU9	SMAG1_HUMAN	SAMD4A	Protein Smaug homolog 1	0.878967	-0.278419	ns
Q9Y672	ALG6_HUMAN	ALG6	Dolichyl pyrophosphate Man9GlcNAc2 alpha-1,3-glucosyltransferase	1.02161	-0.278413	ns
Q6Y7W6	GGYF2_HUMAN	GIGYF2	GRB10-interacting GYF protein 2	1.45905	-0.278093	ns
Q9BT22	ALG1_HUMAN	ALG1	Chitobiosyldiphosphodolichol beta-mannosyltransferase	2.50372	-0.277888	ns
Q13163	MP2K5_HUMAN	MAP2K5	Dual specificity mitogen-activated protein kinase kinase 5	0.850091	-0.277882	ns
Q9H3U5	MFSD1_HUMAN	MFSD1	Major facilitator superfamily domain-containing protein 1	1.15968	-0.277494	ns
Q7LBC6	KDM3B_HUMAN	KDM3B	Lysine-specific demethylase 3B	0.631505	-0.277292	ns
Q92581	SL9A6_HUMAN	SLC9A6	Sodium/hydrogen exchanger 6	0.403456	-0.277085	ns
Q96LL9	DJC30_HUMAN	DNAJC30	DnaJ homolog subfamily C member 30, mitochondrial	1.81141	-0.276257	ns
P56385	ATP5I_HUMAN	ATP5ME	ATP synthase subunit e, mitochondrial	2.28734	-0.275743	ns
P62070	RRAS2_HUMAN	RRAS2	Ras-related protein R-Ras2	2.84228	-0.275422	ns
P54710	ATNG_HUMAN	FXYD2	Sodium/potassium-transporting ATPase subunit gamma	0.67651	-0.275369	ns
Q9C0J8	WDR33_HUMAN	WDR33	pre-mRNA 3' end processing protein WDR33	1.97998	-0.274474	ns
Q38SD2	LRRK1_HUMAN	LRRK1	Leucine-rich repeat serine/threonine-protein kinase 1	0.829886	-0.274089	ns
O60231	DHX16_HUMAN	DHX16	Pre-mRNA-splicing factor ATP-dependent RNA helicase DHX16	1.96025	-0.273842	ns
Q9BTM1	H2A1B_HUMAN;H2A1C_HUMAN;H2A1D_HUMAN;H2A1H_HUMAN;H2A1J_HUMAN;H2A1_HUMAN;H2A2A_HUMAN;H2A2C_HUMAN;H2A3_HUMAN;H2AJ_HUMAN	H2AC11;H2AC12;H2AC14;H2AC18;H2AC20;H2AC4;H2AC6;H2AC7;H2AJ;H2AW	Histone H2A type 1-B/E	2.24812	-0.273687	ns
P54709	AT1B3_HUMAN	ATP1B3	Sodium/potassium-transporting ATPase subunit beta-3	2.11507	-0.273219	ns
Q8TF74	WIPF2_HUMAN	WIPF2	WAS/WASL-interacting protein family member 2	1.50408	-0.273052	ns
P31944	CASPE_HUMAN	CASP14	Caspase-14	0.729301	-0.272822	ns
Q92615	LAR4B_HUMAN	LARP4B	La-related protein 4B	1.57599	-0.272745	ns
Q96JJ7	TMX3_HUMAN	TMX3	Protein disulfide-isomerase TMX3	1.30653	-0.272743	ns
Q9NX76	CKLF6_HUMAN	CMTM6	CKLF-like MARVEL transmembrane domain-containing protein 6	0.479381	-0.27272	ns
Q9HD89	RETN_HUMAN	RETN	Resistin	1.03929	-0.272099	ns
Q05823	RN5A_HUMAN	RNASEL	2-5A-dependent ribonuclease	0.528096	-0.271905	ns
Q9ULQ1	TPC1_HUMAN	TPCN1	Two pore calcium channel protein 1	0.50571	-0.271727	ns
Q7LGA3	HS2ST_HUMAN	HS2ST1	Heparan sulfate 2-O-sulfotransferase 1	0.69785	-0.271162	ns
P08579	RU2B_HUMAN	SNRPB2	U2 small nuclear ribonucleoprotein B''	0.515866	-0.270938	ns
Q12913	PTPRJ_HUMAN	PTPRJ	Receptor-type tyrosine-protein phosphatase eta	0.281718	-0.270694	ns
Q16540	RM23_HUMAN	MRPL23	39S ribosomal protein L23, mitochondrial	1.81263	-0.27055	ns
Q8WW52	F151A_HUMAN	FAM151A	Protein FAM151A	2.21297	-0.270333	ns
L0R6Q1	S35U4_HUMAN	SLC35A4	SLC35A4 upstream open reading frame protein	1.82692	-0.270293	ns
Q9NR30	DDX21_HUMAN	DDX21	Nucleolar RNA helicase 2	2.78159	-0.270072	ns
P14384	CBPM_HUMAN	CPM	Carboxypeptidase M	2.49119	-0.267739	ns
Q9NXF1	TEX10_HUMAN	TEX10	Testis-expressed protein 10	2.08197	-0.2673	ns
Q9NZP8	C1RL_HUMAN	C1RL	Complement C1r subcomponent-like protein	0.935335	-0.267233	ns
Q6RW13	ATRAP_HUMAN	AGTRAP	Type-1 angiotensin II receptor-associated protein	1.49397	-0.267122	ns
Q70CQ3	UBP30_HUMAN	USP30	Ubiquitin carboxyl-terminal hydrolase 30	0.280565	-0.266967	ns
Q9BTV4	TMM43_HUMAN	TMEM43	Transmembrane protein 43	2.49119	-0.266919	ns
Q4LDG9	DNAL1_HUMAN	DNAL1	Dynein light chain 1, axonemal	0.490859	-0.26682	ns
O75955	FLOT1_HUMAN	FLOT1	Flotillin-1	3.16045	-0.266747	ns
O60678	ANM3_HUMAN	PRMT3	Protein arginine N-methyltransferase 3	0.729696	-0.266386	ns
P78316	NOP14_HUMAN	NOP14	Nucleolar protein 14	1.0028	-0.265854	ns
Q07065	CKAP4_HUMAN	CKAP4	Cytoskeleton-associated protein 4	4.01376	-0.265079	ns
Q8WXI9	P66B_HUMAN	GATAD2B	Transcriptional repressor p66-beta	0.83079	-0.264995	ns
Q9UGY1	NOL12_HUMAN	NOL12	Nucleolar protein 12	0.523082	-0.264962	ns
Q5T5U3	RHG21_HUMAN	ARHGAP21	Rho GTPase-activating protein 21	0.776071	-0.264854	ns
O75882	ATRN_HUMAN	ATRN	Attractin	1.43255	-0.26453	ns
Q9Y4F3	MARF1_HUMAN	MARF1	Meiosis regulator and mRNA stability factor 1	0.533809	-0.264519	ns
Q7Z7H8	RM10_HUMAN	MRPL10	39S ribosomal protein L10, mitochondrial	1.39069	-0.264054	ns
Q9P0M9	RM27_HUMAN	MRPL27	39S ribosomal protein L27, mitochondrial	0.855035	-0.26374	ns
Q9NRX1	PNO1_HUMAN	PNO1	RNA-binding protein PNO1	1.05018	-0.263729	ns
P03952	KLKB1_HUMAN	KLKB1	Plasma kallikrein	0.234189	-0.263362	ns
Q4VXU2	PABP1_HUMAN	PABPC1	Polyadenylate-binding protein 1	3.13176	-0.263272	ns
Q6VVB1	NHLC1_HUMAN	NHLRC1	E3 ubiquitin-protein ligase NHLRC1	0.45408	-0.262751	ns
Q14919	NC2A_HUMAN	DRAP1	Dr1-associated corepressor	0.862729	-0.262518	ns
Q9H4I3	TRABD_HUMAN	TRABD	TraB domain-containing protein	2.60365	-0.262505	ns
Q96EU7	C1GLC_HUMAN	C1GALT1C1	C1GALT1-specific chaperone 1	1.06903	-0.261729	ns
Q9UNX4	WDR3_HUMAN	WDR3	WD repeat-containing protein 3	1.8955	-0.261691	ns
Q01968	OCRL_HUMAN	OCRL	Inositol polyphosphate 5-phosphatase OCRL	0.692414	-0.261206	ns
Q9BY50	SC11C_HUMAN	SEC11C	Signal peptidase complex catalytic subunit SEC11C	2.12337	-0.261154	ns
Q59GN2	R39L5_HUMAN;RL39_HUMAN	RPL39;RPL39P5	60S ribosomal protein L39	0.404577	-0.26109	ns
Q9Y666	S12A7_HUMAN	SLC12A7	Solute carrier family 12 member 7	2.61789	-0.260925	ns
P30793	GCH1_HUMAN	GCH1	GTP cyclohydrolase 1	0.899105	-0.260016	ns
O15118	NPC1_HUMAN	NPC1	NPC intracellular cholesterol transporter 1	2.33944	-0.259744	ns
O75607	NPM3_HUMAN	NPM3	Nucleoplasmin-3	0.706162	-0.259712	ns
Q96ND0	F210A_HUMAN	FAM210A	Protein FAM210A	1.24284	-0.259695	ns
Q86VP1	TAXB1_HUMAN	TAX1BP1	Tax1-binding protein 1	1.06447	-0.259473	ns
Q96RU2	UBP28_HUMAN	USP28	Ubiquitin carboxyl-terminal hydrolase 28	0.696067	-0.258559	ns
Q7RTP6	MICA3_HUMAN	MICAL3	[F-actin]-monooxygenase MICAL3	2.59967	-0.258422	ns
Q9Y4C8	RBM19_HUMAN	RBM19	Probable RNA-binding protein 19	0.859084	-0.25786	ns
O15121	DEGS1_HUMAN	DEGS1	Sphingolipid delta(4)-desaturase DES1	1.17299	-0.257712	ns
P0CG38	POTEJ_HUMAN	POTEJ	POTE ankyrin domain family member J	0.936069	-0.257135	ns
O95297	MPZL1_HUMAN	MPZL1	Myelin protein zero-like protein 1	1.2653	-0.257092	ns
O76095	JTB_HUMAN	JTB	Protein JTB	0.86676	-0.256939	ns
Q9BZF9	UACA_HUMAN	UACA	Uveal autoantigen with coiled-coil domains and ankyrin repeats	0.772088	-0.256923	ns
Q9NUQ3	TXLNG_HUMAN	TXLNG	Gamma-taxilin	0.329137	-0.256736	ns
P67809	YBOX1_HUMAN	YBX1	Y-box-binding protein 1	2.88463	-0.256411	ns
Q9UHP3	UBP25_HUMAN	USP25	Ubiquitin carboxyl-terminal hydrolase 25	1.4285	-0.256118	ns
Q10570	CPSF1_HUMAN	CPSF1	Cleavage and polyadenylation specificity factor subunit 1	2.5934	-0.256082	ns
P78356	PI42B_HUMAN	PIP4K2B	Phosphatidylinositol 5-phosphate 4-kinase type-2 beta	0.695473	-0.25591	ns
O14662	STX16_HUMAN	STX16	Syntaxin-16	1.23571	-0.255888	ns
A0AV96	RBM47_HUMAN	RBM47	RNA-binding protein 47	2.22488	-0.255662	ns
Q9BZK7	TBL1R_HUMAN	TBL1XR1	F-box-like/WD repeat-containing protein TBL1XR1	1.02545	-0.255399	ns
P16403	H14_HUMAN	H1-4	Histone H1.4	1.08232	-0.254632	ns
P07948	LYN_HUMAN	LYN	Tyrosine-protein kinase Lyn	2.77275	-0.254301	ns
Q6P087	RUSD3_HUMAN	RPUSD3	Mitochondrial mRNA pseudouridine synthase RPUSD3	1.45073	-0.254129	ns
P40616	ARL1_HUMAN	ARL1	ADP-ribosylation factor-like protein 1	1.9221	-0.253791	ns
Q9H425	CA198_HUMAN	C1orf198	Uncharacterized protein C1orf198	0.520442	-0.253708	ns
Q5T0D9	TPRGL_HUMAN	TPRG1L	Tumor protein p63-regulated gene 1-like protein	1.49021	-0.253663	ns
Q06587	RING1_HUMAN	RING1	E3 ubiquitin-protein ligase RING1	1.13482	-0.253079	ns
P20929	NEBU_HUMAN	NEB	Nebulin	0.284488	-0.253069	ns
Q86V85	GP180_HUMAN	GPR180	Integral membrane protein GPR180	0.742985	-0.252963	ns
Q9H0J9	PAR12_HUMAN	PARP12	Protein mono-ADP-ribosyltransferase PARP12	1.92391	-0.252904	ns
O14979	HNRDL_HUMAN	HNRNPDL	Heterogeneous nuclear ribonucleoprotein D-like	2.45118	-0.252408	ns
Q12888	TP53B_HUMAN	TP53BP1	TP53-binding protein 1	0.563123	-0.252304	ns
P51798	CLCN7_HUMAN	CLCN7	H(+)/Cl(-) exchange transporter 7	1.61233	-0.251761	ns
P01834	IGKC_HUMAN	IGKC	Immunoglobulin kappa constant	0.268383	-0.251169	ns
Q12933	TRAF2_HUMAN	TRAF2	TNF receptor-associated factor 2	1.28715	-0.250497	ns
Q8WVM0	TFB1M_HUMAN	TFB1M	Dimethyladenosine transferase 1, mitochondrial	2.15469	-0.250411	ns
Q5VW38	GP107_HUMAN	GPR107	Protein GPR107	1.2702	-0.250091	ns
Q05932	FOLC_HUMAN	FPGS	Folylpolyglutamate synthase, mitochondrial	0.683207	-0.249912	ns
Q587I9	SFT2C_HUMAN	SFT2D3	Vesicle transport protein SFT2C	0.792246	-0.249856	ns
Q6NYC8	PPR18_HUMAN	PPP1R18	Phostensin	1.06039	-0.249676	ns
Q7Z417	NUFP2_HUMAN	NUFIP2	Nuclear fragile X mental retardation-interacting protein 2	2.0766	-0.249157	ns
P16401	H15_HUMAN	H1-5	Histone H1.5	0.648289	-0.249147	ns
Q08431	MFGM_HUMAN	MFGE8	Lactadherin	2.63398	-0.249099	ns
A0A1W2PPF8	A0A140T8W8_HUMAN;A0A140T975_HUMAN;A0A1W2PPF8_HUMAN;A0A1W2PS39_HUMAN	HLA-A	HLA class I histocompatibility antigen, A alpha chain	0.902404	-0.249088	ns
Q15286	RAB35_HUMAN	RAB35	Ras-related protein Rab-35	2.19785	-0.249046	ns
Q9H4G4	GAPR1_HUMAN	GLIPR2	Golgi-associated plant pathogenesis-related protein 1	0.827994	-0.249022	ns
Q9BV38	WDR18_HUMAN	WDR18	WD repeat-containing protein 18	1.77702	-0.248937	ns
O95602	RPA1_HUMAN	POLR1A	DNA-directed RNA polymerase I subunit RPA1	1.60325	-0.24877	ns
Q9H0A0	NAT10_HUMAN	NAT10	RNA cytidine acetyltransferase	3.55504	-0.248583	ns
Q8IV50	LYSM2_HUMAN	LYSMD2	LysM and putative peptidoglycan-binding domain-containing protein 2	0.3357	-0.248265	ns
Q8IUC4	RHPN2_HUMAN	RHPN2	Rhophilin-2	1.15097	-0.24813	ns
P61587	RND3_HUMAN	RND3	Rho-related GTP-binding protein RhoE	0.58555	-0.248126	ns
P41743	KPCI_HUMAN	PRKCI	Protein kinase C iota type	1.06543	-0.248024	ns
Q6UXN9	WDR82_HUMAN	WDR82	WD repeat-containing protein 82	0.901572	-0.247951	ns
O00571	DDX3X_HUMAN	DDX3X	ATP-dependent RNA helicase DDX3X	1.9141	-0.24788	ns
P04035	HMDH_HUMAN	HMGCR	3-hydroxy-3-methylglutaryl-coenzyme A reductase	1.22206	-0.247672	ns
Q8TB61	S35B2_HUMAN	SLC35B2	Adenosine 3'-phospho 5'-phosphosulfate transporter 1	2.74504	-0.247482	ns
Q8WXR4	MYO3B_HUMAN	MYO3B	Myosin-IIIb	0.535383	-0.247286	ns
P58557	YBEY_HUMAN	YBEY	Endoribonuclease YbeY	0.696067	-0.246673	ns
Q96AQ8	MCUR1_HUMAN	MCUR1	Mitochondrial calcium uniporter regulator 1	1.36224	-0.246656	ns
Q53GG5	PDLI3_HUMAN	PDLIM3	PDZ and LIM domain protein 3	0.714534	-0.246249	ns
CAS2_BOVIN	CAS2_BOVIN	CAS2_BOVIN	CAS2_BOVIN	0.131581	-0.245892	ns
P01040	CYTA_HUMAN	CSTA	Cystatin-A	0.946799	-0.245816	ns
O00161	SNP23_HUMAN	SNAP23	Synaptosomal-associated protein 23	1.89389	-0.245725	ns
Q9H792	PEAK1_HUMAN	PEAK1	Inactive tyrosine-protein kinase PEAK1	0.635428	-0.245648	ns
Q2M2I8	AAK1_HUMAN	AAK1	AP2-associated protein kinase 1	1.78637	-0.245609	ns
P43121	MUC18_HUMAN	MCAM	Cell surface glycoprotein MUC18	2.39459	-0.24539	ns
Q9C0D9	EPT1_HUMAN	SELENOI	Ethanolaminephosphotransferase 1	0.33427	-0.245304	ns
Q9UKM9	RALY_HUMAN	RALY	RNA-binding protein Raly	2.59654	-0.245267	ns
Q9Y580	RBM7_HUMAN	RBM7	RNA-binding protein 7	0.671009	-0.244715	ns
Q9UKF6	CPSF3_HUMAN	CPSF3	Cleavage and polyadenylation specificity factor subunit 3	1.75162	-0.244413	ns
P05114	HMGN1_HUMAN	HMGN1	Non-histone chromosomal protein HMG-14	0.187106	-0.244183	ns
Q9Y3B3	TMED7_HUMAN	TMED7	Transmembrane emp24 domain-containing protein 7	2.39889	-0.24411	ns
Q00653	NFKB2_HUMAN	NFKB2	Nuclear factor NF-kappa-B p100 subunit	3.41196	-0.244087	ns
Q9UBK8	MTRR_HUMAN	MTRR	Methionine synthase reductase	1.88356	-0.244077	ns
Q9NYR9	KBRS2_HUMAN	NKIRAS2	NF-kappa-B inhibitor-interacting Ras-like protein 2	0.534954	-0.243929	ns
Q14344	GNA13_HUMAN	GNA13	Guanine nucleotide-binding protein subunit alpha-13	2.49336	-0.243757	ns
Q93062	RBPMS_HUMAN	RBPMS	RNA-binding protein with multiple splicing	0.8752	-0.243493	ns
P62314	SMD1_HUMAN	SNRPD1	Small nuclear ribonucleoprotein Sm D1	1.40078	-0.243418	ns
P20226	TBPL2_HUMAN;TBP_HUMAN	TBP;TBPL2	TATA-box-binding protein	0.257491	-0.243066	ns
Q9NUL3	STAU2_HUMAN	STAU2	Double-stranded RNA-binding protein Staufen homolog 2	0.478894	-0.243022	ns
Q8NB49	AT11C_HUMAN	ATP11C	Phospholipid-transporting ATPase IG	2.59967	-0.242996	ns
Q5VYS8	TUT7_HUMAN	TUT7	Terminal uridylyltransferase 7	2.17015	-0.242933	ns
P57678	GEMI4_HUMAN	GEMIN4	Gem-associated protein 4	0.662997	-0.242677	ns
Q8N5J2	MINY1_HUMAN	MINDY1	Ubiquitin carboxyl-terminal hydrolase MINDY-1	1.24435	-0.24258	ns
O75531	BAF_HUMAN	BANF1	Barrier-to-autointegration factor	1.30653	-0.242436	ns
Q9H089	LSG1_HUMAN	LSG1	Large subunit GTPase 1 homolog	1.47934	-0.24238	ns
P05556	ITB1_HUMAN	ITGB1	Integrin beta-1	2.48113	-0.242064	ns
Q96RE7	NACC1_HUMAN	NACC1	Nucleus accumbens-associated protein 1	1.35112	-0.242044	ns
O14763	TR10B_HUMAN	TNFRSF10B	Tumor necrosis factor receptor superfamily member 10B	1.22129	-0.241932	ns
Q9NX62	IMPA3_HUMAN	BPNT2	Golgi-resident adenosine 3',5'-bisphosphate 3'-phosphatase	1.94843	-0.241829	ns
P11387	TOP1_HUMAN	TOP1	DNA topoisomerase 1	2.26901	-0.241719	ns
Q9UHY1	NRBP_HUMAN	NRBP1	Nuclear receptor-binding protein	1.71996	-0.241621	ns
K7EMQ3	K7EMQ3_HUMAN	DNM2	Dynamin-2 (Fragment)	0.899105	-0.241411	ns
Q8NC56	LEMD2_HUMAN	LEMD2	LEM domain-containing protein 2	2.91348	-0.24136	ns
Q96C36	P5CR2_HUMAN	PYCR2	Pyrroline-5-carboxylate reductase 2	1.2692	-0.241287	ns
Q15061	WDR43_HUMAN	WDR43	WD repeat-containing protein 43	2.00864	-0.24126	ns
O75110	ATP9A_HUMAN	ATP9A	Probable phospholipid-transporting ATPase IIA	1.48658	-0.241212	ns
O60264	SMCA5_HUMAN	SMARCA5	SWI/SNF-related matrix-associated actin-dependent regulator of chromatin subfamily A member 5	2.69744	-0.240898	ns
Q9NYV6	RRN3_HUMAN	RRN3	RNA polymerase I-specific transcription initiation factor RRN3	0.234632	-0.24073	ns
Q9H583	HEAT1_HUMAN	HEATR1	HEAT repeat-containing protein 1	2.88158	-0.240279	ns
Q9BU89	DOHH_HUMAN	DOHH	Deoxyhypusine hydroxylase	0.653199	-0.240166	ns
P19388	RPAB1_HUMAN	POLR2E	DNA-directed RNA polymerases I, II, and III subunit RPABC1	1.36412	-0.239784	ns
Q99541	PLIN2_HUMAN	PLIN2	Perilipin-2	1.16025	-0.239522	ns
Q03135	CAV1_HUMAN	CAV1	Caveolin-1	2.2813	-0.238151	ns
P45880	VDAC2_HUMAN	VDAC2	Voltage-dependent anion-selective channel protein 2	2.12708	-0.23807	ns
P04439	HLAA_HUMAN	HLA-A	HLA class I histocompatibility antigen, A alpha chain	1.8198	-0.23791	ns
Q92539	LPIN2_HUMAN	LPIN2	Phosphatidate phosphatase LPIN2	2.41314	-0.237897	ns
A8CG34	P121C_HUMAN	POM121C	Nuclear envelope pore membrane protein POM 121C	0.392151	-0.237729	ns
Q9Y282	ERGI3_HUMAN	ERGIC3	Endoplasmic reticulum-Golgi intermediate compartment protein 3	2.09966	-0.237468	ns
Q9NPF5	DMAP1_HUMAN	DMAP1	DNA methyltransferase 1-associated protein 1	0.648276	-0.23745	ns
Q8IXT5	RB12B_HUMAN	RBM12B	RNA-binding protein 12B	0.827994	-0.237295	ns
Q15035	TRAM2_HUMAN	TRAM2	Translocating chain-associated membrane protein 2	0.576976	-0.237133	ns
Q6WCQ1	MPRIP_HUMAN	MPRIP	Myosin phosphatase Rho-interacting protein	2.3067	-0.236741	ns
Q9H1E5	TMX4_HUMAN	TMX4	Thioredoxin-related transmembrane protein 4	1.06099	-0.236499	ns
O15270	SPTC2_HUMAN	SPTLC2	Serine palmitoyltransferase 2	0.603743	-0.236458	ns
O75140	DEPD5_HUMAN	DEPDC5	GATOR complex protein DEPDC5	0.117088	-0.236405	ns
P16949	STMN1_HUMAN	STMN1	Stathmin	0.694373	-0.236189	ns
P49662	CASP4_HUMAN	CASP4	Caspase-4	1.3276	-0.235778	ns
Q7KZI7	MARK2_HUMAN	MARK2	Serine/threonine-protein kinase MARK2	1.10028	-0.235758	ns
Q9P2I0	CPSF2_HUMAN	CPSF2	Cleavage and polyadenylation specificity factor subunit 2	1.92667	-0.23561	ns
Q8IXH7	NELFD_HUMAN	NELFCD	Negative elongation factor C/D	1.06043	-0.23555	ns
Q71RC2	LARP4_HUMAN	LARP4	La-related protein 4	1.8198	-0.235481	ns
Q9P2K8	E2AK4_HUMAN	EIF2AK4	eIF-2-alpha kinase GCN2	0.395664	-0.235435	ns
Q13636	RB22A_HUMAN	RAB22A	Ras-related protein Rab-22A	2.25074	-0.235358	ns
Q6UW63	PLGT2_HUMAN	POGLUT2	Protein O-glucosyltransferase 2	0.906105	-0.234801	ns
P13646	K1C13_HUMAN	KRT13	Keratin, type I cytoskeletal 13	0.138752	-0.234603	ns
O60476	MA1A2_HUMAN	MAN1A2	Mannosyl-oligosaccharide 1,2-alpha-mannosidase IB	1.35194	-0.234519	ns
Q3YBM2	T176B_HUMAN	TMEM176B	Transmembrane protein 176B	0.779738	-0.234152	ns
Q96N67	DOCK7_HUMAN	DOCK7	Dedicator of cytokinesis protein 7	3.14807	-0.233772	ns
Q6NZY4	ZCHC8_HUMAN	ZCCHC8	Zinc finger CCHC domain-containing protein 8	0.713579	-0.233501	ns
Q92520	FAM3C_HUMAN	FAM3C	Protein FAM3C	1.92435	-0.233421	ns
Q9HBR0	S38AA_HUMAN	SLC38A10	Putative sodium-coupled neutral amino acid transporter 10	1.98634	-0.233259	ns
Q9BVK2	ALG8_HUMAN	ALG8	Probable dolichyl pyrophosphate Glc1Man9GlcNAc2 alpha-1,3-glucosyltransferase	0.849453	-0.232696	ns
O43252	PAPS1_HUMAN	PAPSS1	Bifunctional 3'-phosphoadenosine 5'-phosphosulfate synthase 1	1.34292	-0.23239	ns
F8W914	F8W914_HUMAN	RTN4	Reticulon	0.571897	-0.231861	ns
Q8WXF1	PSPC1_HUMAN	PSPC1	Paraspeckle component 1	1.85934	-0.231819	ns
H0YAA0	B7Z645_HUMAN	SYNCRIP	Heterogeneous nuclear ribonucleoprotein Q	0.863142	-0.231468	ns
Q96GC5	RM48_HUMAN	MRPL48	39S ribosomal protein L48, mitochondrial	1.73427	-0.231388	ns
P57740	NU107_HUMAN	NUP107	Nuclear pore complex protein Nup107	1.97487	-0.23119	ns
Q8N4S9	MALD2_HUMAN	MARVELD2	MARVEL domain-containing protein 2	0.677994	-0.230622	ns
Q9BVJ6	UT14A_HUMAN	UTP14A	U3 small nucleolar RNA-associated protein 14 homolog A	1.1704	-0.230565	ns
Q9P275	UBP36_HUMAN	USP36	Ubiquitin carboxyl-terminal hydrolase 36	0.302696	-0.230481	ns
Q5BKZ1	ZN326_HUMAN	ZNF326	DBIRD complex subunit ZNF326	0.757306	-0.230458	ns
Q9NWC5	TM45A_HUMAN	TMEM45A	Transmembrane protein 45A	0.603265	-0.230237	ns
Q16594	TAF9B_HUMAN;TAF9_HUMAN	TAF9;TAF9B	Transcription initiation factor TFIID subunit 9	0.493768	-0.23021	ns
Q13895	BYST_HUMAN	BYSL	Bystin	1.19134	-0.230022	ns
P26045	PTN3_HUMAN	PTPN3	Tyrosine-protein phosphatase non-receptor type 3	0.336705	-0.229841	ns
Q9NPD3	EXOS4_HUMAN	EXOSC4	Exosome complex component RRP41	0.874572	-0.229338	ns
P35610	SOAT1_HUMAN	SOAT1	Sterol O-acyltransferase 1	0.410616	-0.229211	ns
Q8NB90	AFG2H_HUMAN	SPATA5	ATPase family protein 2 homolog	1.33286	-0.229189	ns
P16104	H2A2B_HUMAN	H2AC21	Histone H2A type 2-B	0.674096	-0.228797	ns
P78314	3BP2_HUMAN	SH3BP2	SH3 domain-binding protein 2	0.527851	-0.228311	ns
P61421	VA0D1_HUMAN	ATP6V0D1	V-type proton ATPase subunit d 1	2.16774	-0.2283	ns
Q9UJY4	GGA2_HUMAN	GGA2	ADP-ribosylation factor-binding protein GGA2	0.527851	-0.228249	ns
Q969X5	ERGI1_HUMAN	ERGIC1	Endoplasmic reticulum-Golgi intermediate compartment protein 1	1.92739	-0.228236	ns
Q9Y314	NOSIP_HUMAN	NOSIP	Nitric oxide synthase-interacting protein	0.731473	-0.227995	ns
Q8NEW0	ZNT7_HUMAN	SLC30A7	Zinc transporter 7	1.73427	-0.22765	ns
O14828	SCAM3_HUMAN	SCAMP3	Secretory carrier-associated membrane protein 3	2.49507	-0.22764	ns
Q9UJX5	APC4_HUMAN	ANAPC4	Anaphase-promoting complex subunit 4	0.560023	-0.227481	ns
Q6ZVM7	TM1L2_HUMAN	TOM1L2	TOM1-like protein 2	1.89525	-0.22723	ns
P02763	A1AG1_HUMAN	ORM1	Alpha-1-acid glycoprotein 1	1.97776	-0.227001	ns
Q9BZD2	S29A3_HUMAN	SLC29A3	Equilibrative nucleoside transporter 3	0.237899	-0.226554	ns
Q9NWU5	RM22_HUMAN	MRPL22	39S ribosomal protein L22, mitochondrial	1.64388	-0.226503	ns
Q14146	URB2_HUMAN	URB2	Unhealthy ribosome biogenesis protein 2 homolog	1.54936	-0.226443	ns
Q8N8J7	F241A_HUMAN	FAM241A	Uncharacterized protein FAM241A	0.68648	-0.225968	ns
P11166	GTR1_HUMAN	SLC2A1	Solute carrier family 2, facilitated glucose transporter member 1	0.894426	-0.225313	ns
Q6P4E1	GOLM2_HUMAN	GOLM2	Protein GOLM2	1.78637	-0.225167	ns
Q12929	EPS8_HUMAN	EPS8	Epidermal growth factor receptor kinase substrate 8	1.76787	-0.224624	ns
A6NGU5	GGT1_HUMAN	GGT1	Glutathione hydrolase 1 proenzyme	1.53589	-0.224367	ns
Q92604	LGAT1_HUMAN	LPGAT1	Acyl-CoA:lysophosphatidylglycerol acyltransferase 1	2.3107	-0.224033	ns
Q9BQ67	GRWD1_HUMAN	GRWD1	Glutamate-rich WD repeat-containing protein 1	2.08613	-0.224025	ns
P11233	RALA_HUMAN	RALA	Ras-related protein Ral-A	2.82509	-0.223922	ns
O15321	TM9S1_HUMAN	TM9SF1	Transmembrane 9 superfamily member 1	1.26729	-0.223849	ns
Q8NBN3	TM87A_HUMAN	TMEM87A	Transmembrane protein 87A	0.662704	-0.223691	ns
Q6DRA6	H2B2C_HUMAN;H2B2D_HUMAN	H2BC19P;H2BC20P	Putative histone H2B type 2-C	0.981887	-0.223651	ns
D6RC41	D6RC41_HUMAN	FAM169A	Soluble lamin-associated protein of 75 kDa (Fragment)	0.353847	-0.223638	ns
O95340	PAPS2_HUMAN	PAPSS2	Bifunctional 3'-phosphoadenosine 5'-phosphosulfate synthase 2	2.39459	-0.223605	ns
Q96JJ3	ELMO2_HUMAN	ELMO2	Engulfment and cell motility protein 2	0.384518	-0.22351	ns
Q5JTH9	RRP12_HUMAN	RRP12	RRP12-like protein	1.79236	-0.223446	ns
Q9NX20	RM16_HUMAN	MRPL16	39S ribosomal protein L16, mitochondrial	2.00864	-0.223397	ns
O60487	MPZL2_HUMAN	MPZL2	Myelin protein zero-like protein 2	0.860744	-0.22297	ns
O43493	TGON2_HUMAN	TGOLN2	Trans-Golgi network integral membrane protein 2	1.86403	-0.222841	ns
P54855	UDB15_HUMAN	UGT2B15	UDP-glucuronosyltransferase 2B15	0.81814	-0.222746	ns
P51114	FXR1_HUMAN	FXR1	Fragile X mental retardation syndrome-related protein 1	2.60587	-0.222531	ns
P43304	GPDM_HUMAN	GPD2	Glycerol-3-phosphate dehydrogenase, mitochondrial	2.88319	-0.222337	ns
Q13393	PLD1_HUMAN	PLD1	Phospholipase D1	0.739048	-0.22188	ns
Q3SXM5	HSDL1_HUMAN	HSDL1	Inactive hydroxysteroid dehydrogenase-like protein 1	1.36755	-0.221804	ns
Q92508	PIEZ1_HUMAN	PIEZO1	Piezo-type mechanosensitive ion channel component 1	2.31769	-0.221712	ns
Q8IZQ5	SELH_HUMAN	SELENOH	Selenoprotein H	0.867783	-0.221621	ns
P13984	T2FB_HUMAN	GTF2F2	General transcription factor IIF subunit 2	0.752126	-0.221587	ns
Q9BVI4	NOC4L_HUMAN	NOC4L	Nucleolar complex protein 4 homolog	1.54912	-0.22156	ns
Q9Y4C2	TCAF1_HUMAN	TCAF1	TRPM8 channel-associated factor 1	1.35292	-0.221523	ns
O15523	DDX3Y_HUMAN	DDX3Y	ATP-dependent RNA helicase DDX3Y	1.93422	-0.221468	ns
P78509	RELN_HUMAN	RELN	Reelin	0.872214	-0.220979	ns
Q9H8M1	CQ10B_HUMAN	COQ10B	Coenzyme Q-binding protein COQ10 homolog B, mitochondrial	1.59568	-0.22077	ns
Q9P206	K1522_HUMAN	KIAA1522	Uncharacterized protein KIAA1522	0.726242	-0.220054	ns
P78344	IF4G2_HUMAN	EIF4G2	Eukaryotic translation initiation factor 4 gamma 2	3.02189	-0.219881	ns
Q9UN37	VPS4A_HUMAN	VPS4A	Vacuolar protein sorting-associated protein 4A	1.90422	-0.219658	ns
O75818	RPP40_HUMAN	RPP40	Ribonuclease P protein subunit p40	0.988626	-0.219254	ns
Q7Z4I7	LIMS2_HUMAN	LIMS2	LIM and senescent cell antigen-like-containing domain protein 2	0.130784	-0.218988	ns
Q9Y6Y8	S23IP_HUMAN	SEC23IP	SEC23-interacting protein	1.89389	-0.218464	ns
Q8TEM1	PO210_HUMAN	NUP210	Nuclear pore membrane glycoprotein 210	2.14353	-0.217974	ns
P51571	SSRD_HUMAN	SSR4	Translocon-associated protein subunit delta	1.81294	-0.217654	ns
P10114	RAP2A_HUMAN	RAP2A	Ras-related protein Rap-2a	0.369115	-0.217603	ns
Q5VT25	MRCKA_HUMAN	CDC42BPA	Serine/threonine-protein kinase MRCK alpha	0.224414	-0.217546	ns
O75164	KDM4A_HUMAN	KDM4A	Lysine-specific demethylase 4A	0.403371	-0.217519	ns
A0A6Q8PH57	A0A6Q8PFA6_HUMAN;A0A6Q8PH57_HUMAN	KIF2A	Kinesin-like protein KIF2A	0.358404	-0.21742	ns
Q8TEW0	PARD3_HUMAN	PARD3	Partitioning defective 3 homolog	0.962792	-0.217312	ns
P20585	MSH3_HUMAN	MSH3	DNA mismatch repair protein Msh3	0.474818	-0.216894	ns
Q9NQG6	MID51_HUMAN	MIEF1	Mitochondrial dynamics protein MID51	0.26338	-0.216767	ns
O43719	HTSF1_HUMAN	HTATSF1	HIV Tat-specific factor 1	1.02689	-0.216745	ns
Q9NRA2	S17A5_HUMAN	SLC17A5	Sialin	2.01187	-0.216626	ns
Q5VWQ0	RSBN1_HUMAN	RSBN1	Lysine-specific demethylase 9	0.586894	-0.216164	ns
Q15853	USF1_HUMAN;USF2_HUMAN	USF1;USF2	Upstream stimulatory factor 1	0.497202	-0.215946	ns
E9PL71	E9PL71_HUMAN;E9PN91_HUMAN	EEF1D	Elongation factor 1-delta (Fragment)	0.618036	-0.21587	ns
Q9H1C7	CYTM1_HUMAN	CYSTM1	Cysteine-rich and transmembrane domain-containing protein 1	0.930295	-0.21583	ns
P20340	RAB6A_HUMAN	RAB6A	Ras-related protein Rab-6A	1.36224	-0.215814	ns
Q9H0K1	SIK2_HUMAN	SIK2	Serine/threonine-protein kinase SIK2	0.462159	-0.215552	ns
O14569	C56D2_HUMAN	CYB561D2	Cytochrome b561 domain-containing protein 2	0.950763	-0.215361	ns
O43293	DAPK3_HUMAN	DAPK3	Death-associated protein kinase 3	0.63871	-0.215335	ns
Q8TEQ6	GEMI5_HUMAN	GEMIN5	Gem-associated protein 5	1.39075	-0.215044	ns
P27448	MARK3_HUMAN	MARK3	MAP/microtubule affinity-regulating kinase 3	0.977557	-0.214889	ns
P06756	ITAV_HUMAN	ITGAV	Integrin alpha-V	2.67357	-0.21476	ns
Q8N1F7	NUP93_HUMAN	NUP93	Nuclear pore complex protein Nup93	2.07886	-0.214479	ns
O75592	MYCB2_HUMAN	MYCBP2	E3 ubiquitin-protein ligase MYCBP2	0.221668	-0.214466	ns
Q6GQQ9	OTU7B_HUMAN	OTUD7B	OTU domain-containing protein 7B	1.02184	-0.214414	ns
Q14142	TRI14_HUMAN	TRIM14	Tripartite motif-containing protein 14	0.913028	-0.214413	ns
Q9BSR8	YIPF4_HUMAN	YIPF4	Protein YIPF4	0.730608	-0.214327	ns
M0QZM1	M0QZM1_HUMAN	HNRNPM	Heterogeneous nuclear ribonucleoprotein M (Fragment)	0.551988	-0.214319	ns
Q9NXE4	NSMA3_HUMAN	SMPD4	Sphingomyelin phosphodiesterase 4	1.73943	-0.214216	ns
Q9Y5N5	N6MT1_HUMAN	N6AMT1	Methyltransferase N6AMT1	1.02519	-0.214132	ns
Q86XT9	TM219_HUMAN	TMEM219	Insulin-like growth factor-binding protein 3 receptor	0.65352	-0.213626	ns
O94925	GLSK_HUMAN	GLS	Glutaminase kidney isoform, mitochondrial	1.51065	-0.212967	ns
Q6UN15	FIP1_HUMAN	FIP1L1	Pre-mRNA 3'-end-processing factor FIP1	1.37497	-0.212553	ns
Q92552	RT27_HUMAN	MRPS27	28S ribosomal protein S27, mitochondrial	2.92246	-0.212164	ns
Q92797	SYMPK_HUMAN	SYMPK	Symplekin	1.01374	-0.211984	ns
Q03701	CEBPZ_HUMAN	CEBPZ	CCAAT/enhancer-binding protein zeta	1.61411	-0.211601	ns
Q08AF3	SLFN5_HUMAN	SLFN5	Schlafen family member 5	1.26563	-0.21146	ns
P11234	RALB_HUMAN	RALB	Ras-related protein Ral-B	1.12633	-0.211315	ns
Q99880	H2B1C_HUMAN;H2B1D_HUMAN;H2B1H_HUMAN;H2B1K_HUMAN;H2B1L_HUMAN;H2B1M_HUMAN;H2B1N_HUMAN;H2B2F_HUMAN	H2BC12;H2BC13;H2BC14;H2BC15;H2BC18;H2BC4;H2BC5;H2BC9	Histone H2B type 1-K	1.66095	-0.211289	ns
P05067	A4_HUMAN	APP	Amyloid-beta precursor protein	0.434788	-0.211207	ns
A0A1W2PQS8	A0A1W2PQS8_HUMAN;B0UXQ0_HUMAN	HLA-A	HLA class I histocompatibility antigen, A alpha chain	0.977711	-0.211105	ns
Q9Y3A2	UTP11_HUMAN	UTP11	Probable U3 small nucleolar RNA-associated protein 11	0.57201	-0.210999	ns
Q92896	GSLG1_HUMAN	GLG1	Golgi apparatus protein 1	2.28734	-0.210938	ns
Q6NZI2	CAVN1_HUMAN	CAVIN1	Caveolae-associated protein 1	3.02189	-0.210926	ns
Q9P2E3	ZNFX1_HUMAN	ZNFX1	NFX1-type zinc finger-containing protein 1	0.388782	-0.210784	ns
P43897	EFTS_HUMAN	TSFM	Elongation factor Ts, mitochondrial	2.59327	-0.210289	ns
Q15653	IKBB_HUMAN	NFKBIB	NF-kappa-B inhibitor beta	0.9989	-0.210241	ns
Q58WW2	DCAF6_HUMAN	DCAF6	DDB1- and CUL4-associated factor 6	0.234632	-0.210174	ns
Q13077	TRAF1_HUMAN	TRAF1	TNF receptor-associated factor 1	0.744313	-0.209988	ns
P56381	AT5EL_HUMAN;ATP5E_HUMAN	ATP5F1E;ATP5F1EP2	ATP synthase subunit epsilon, mitochondrial	0.224578	-0.209697	ns
Q9NWH9	SLTM_HUMAN	SLTM	SAFB-like transcription modulator	1.40539	-0.209509	ns
Q9H4M9	EHD1_HUMAN	EHD1	EH domain-containing protein 1	3.42895	-0.209276	ns
Q01780	EXOSX_HUMAN	EXOSC10	Exosome component 10	1.39037	-0.209035	ns
B3KTU4	A0A1B0GVP5_HUMAN;B3KTU4_HUMAN;H0Y695_HUMAN	AMT	Aminomethyltransferase	0.460691	-0.209022	ns
Q9UKY7	CDV3_HUMAN	CDV3	Protein CDV3 homolog	1.31697	-0.208953	ns
O95273	CCDB1_HUMAN	CCNDBP1	Cyclin-D1-binding protein 1	0.583922	-0.208927	ns
Q9H6F5	CCD86_HUMAN	CCDC86	Coiled-coil domain-containing protein 86	0.676942	-0.208902	ns
Q13084	RM28_HUMAN	MRPL28	39S ribosomal protein L28, mitochondrial	1.27074	-0.208764	ns
Q14839	CHD4_HUMAN	CHD4	Chromodomain-helicase-DNA-binding protein 4	0.887014	-0.208579	ns
Q71UI9	H2AV_HUMAN;H2AZ_HUMAN	H2AZ1;H2AZ2	Histone H2A.Z	1.30579	-0.208421	ns
Q5RKV6	EXOS6_HUMAN	EXOSC6	Exosome complex component MTR3	1.06562	-0.207948	ns
Q13608	PEX6_HUMAN	PEX6	Peroxisome assembly factor 2	1.6458	-0.2079	ns
Q6ZXV5	TMTC3_HUMAN	TMTC3	Protein O-mannosyl-transferase TMTC3	1.85908	-0.207889	ns
Q9Y3A0	COQ4_HUMAN	COQ4	Ubiquinone biosynthesis protein COQ4 homolog, mitochondrial	1.39093	-0.207512	ns
Q96FS4	SIPA1_HUMAN	SIPA1	Signal-induced proliferation-associated protein 1	1.05743	-0.207434	ns
Q8NAN2	MIGA1_HUMAN	MIGA1	Mitoguardin 1	0.204672	-0.207423	ns
Q15283	RASA2_HUMAN	RASA2	Ras GTPase-activating protein 2	0.81814	-0.207195	ns
P16070	CD44_HUMAN	CD44	CD44 antigen	1.76296	-0.207166	ns
Q5ZPR3	CD276_HUMAN	CD276	CD276 antigen	1.95276	-0.207035	ns
P46087	NOP2_HUMAN	NOP2	Probable 28S rRNA (cytosine(4447)-C(5))-methyltransferase	2.56959	-0.206928	ns
O00116	ADAS_HUMAN	AGPS	Alkyldihydroxyacetonephosphate synthase, peroxisomal	3.53983	-0.206233	ns
Q9UNI6	DUS12_HUMAN	DUSP12	Dual specificity protein phosphatase 12	0.279058	-0.206151	ns
O75879	GATB_HUMAN	GATB	Glutamyl-tRNA(Gln) amidotransferase subunit B, mitochondrial	1.78802	-0.205855	ns
Q9ULT8	HECD1_HUMAN	HECTD1	E3 ubiquitin-protein ligase HECTD1	3.68677	-0.205635	ns
Q8N201	INT1_HUMAN	INTS1	Integrator complex subunit 1	1.54176	-0.205479	ns
Q9NVH0	EXD2_HUMAN	EXD2	Exonuclease 3'-5' domain-containing protein 2	1.41263	-0.205459	ns
J3KTD8	J3KTD8_HUMAN	CBFB	Core-binding factor subunit beta (Fragment)	0.312432	-0.205419	ns
TAU_HUMAN	TAU_HUMAN	MAPT	Microtubule-associated protein tau	0.903484	-0.205262	ns
Q9Y5Q0	FADS3_HUMAN	FADS3	Fatty acid desaturase 3	0.705554	-0.20517	ns
Q6ZRP7	QSOX2_HUMAN	QSOX2	Sulfhydryl oxidase 2	0.888784	-0.205072	ns
P58335	ANTR2_HUMAN	ANTXR2	Anthrax toxin receptor 2	0.81814	-0.205052	ns
Q9UBT7	CTNL1_HUMAN	CTNNAL1	Alpha-catulin	1.78993	-0.2049	ns
Q86U90	YRDC_HUMAN	YRDC	YrdC domain-containing protein, mitochondrial	0.747223	-0.204876	ns
Q8NHQ9	DDX55_HUMAN	DDX55	ATP-dependent RNA helicase DDX55	0.388611	-0.204733	ns
Q9P0S9	TM14C_HUMAN	TMEM14C	Transmembrane protein 14C	0.287222	-0.204606	ns
Q9H2V7	SPNS1_HUMAN	SPNS1	Protein spinster homolog 1	0.885492	-0.204412	ns
Q9H9J2	RM44_HUMAN	MRPL44	39S ribosomal protein L44, mitochondrial	2.23726	-0.204297	ns
Q9BW60	ELOV1_HUMAN	ELOVL1	Elongation of very long chain fatty acids protein 1	0.753812	-0.204224	ns
A0A0J9YXF2	A0A0J9YXF2_HUMAN	PON2	Paraoxonase 2, isoform CRA_a	0.6516	-0.204052	ns
Q15517	CDSN_HUMAN	CDSN	Corneodesmosin	0.285629	-0.203696	ns
Q9BYD2	RM09_HUMAN	MRPL9	39S ribosomal protein L9, mitochondrial	1.37823	-0.203626	ns
Q9Y3S2	ZN330_HUMAN	ZNF330	Zinc finger protein 330	0.376782	-0.203518	ns
P08183	MDR1_HUMAN	ABCB1	ATP-dependent translocase ABCB1	2.08197	-0.203451	ns
Q9H0L4	CSTF2_HUMAN	CSTF2	Cleavage stimulation factor subunit 2	2.07067	-0.203368	ns
Q12769	NU160_HUMAN	NUP160	Nuclear pore complex protein Nup160	2.05347	-0.203305	ns
O00469	PLOD2_HUMAN	PLOD2	Procollagen-lysine,2-oxoglutarate 5-dioxygenase 2	1.3279	-0.203094	ns
P31942	HNRH3_HUMAN	HNRNPH3	Heterogeneous nuclear ribonucleoprotein H3	1.45879	-0.20307	ns
Q13480	GAB1_HUMAN	GAB1	GRB2-associated-binding protein 1	0.60675	-0.202892	ns
Q5XXA6	ANO1_HUMAN	ANO1	Anoctamin-1	0.533674	-0.202789	ns
P36897	TGFR1_HUMAN	TGFBR1	TGF-beta receptor type-1	0.339715	-0.202704	ns
Q7Z5G4	GOGA7_HUMAN	GOLGA7	Golgin subfamily A member 7	1.388	-0.202685	ns
A0A0U1RQC7	A0A0U1RQC7_HUMAN	CFAP99	Cilia- and flagella-associated protein 99	0.438172	-0.202639	ns
P07437	TBB5_HUMAN	TUBB	Tubulin beta chain	2.1239	-0.202562	ns
Q96A35	RM24_HUMAN	MRPL24	39S ribosomal protein L24, mitochondrial	1.33384	-0.202544	ns
Q9UFW8	CGBP1_HUMAN	CGGBP1	CGG triplet repeat-binding protein 1	0.806215	-0.201806	ns
Q7Z4S6	KI21A_HUMAN	KIF21A	Kinesin-like protein KIF21A	1.70093	-0.20145	ns
P62875	RPAB5_HUMAN	POLR2L	DNA-directed RNA polymerases I, II, and III subunit RPABC5	0.381439	-0.201387	ns
Q8NCR9	CLRN3_HUMAN	CLRN3	Clarin-3	1.46056	-0.200893	ns
P09132	SRP19_HUMAN	SRP19	Signal recognition particle 19 kDa protein	1.24534	-0.200727	ns
P04792	HSPB1_HUMAN	HSPB1	Heat shock protein beta-1	2.36201	-0.20051	ns
Q9BUI4	RPC3_HUMAN	POLR3C	DNA-directed RNA polymerase III subunit RPC3	0.724274	-0.200411	ns
P24386	RAE1_HUMAN	CHM	Rab proteins geranylgeranyltransferase component A 1	0.260549	-0.200179	ns
Q14254	FLOT2_HUMAN	FLOT2	Flotillin-2	2.31769	-0.19998	ns
Q15643	TRIPB_HUMAN	TRIP11	Thyroid receptor-interacting protein 11	1.37355	-0.199909	ns
O75964	ATP5L_HUMAN	ATP5MG	ATP synthase subunit g, mitochondrial	1.8198	-0.199825	ns
O15162	PLS1_HUMAN	PLSCR1	Phospholipid scramblase 1	0.753812	-0.199612	ns
O14672	ADA10_HUMAN	ADAM10	Disintegrin and metalloproteinase domain-containing protein 10	1.97998	-0.199513	ns
P48634	PRC2A_HUMAN	PRRC2A	Protein PRRC2A	1.7625	-0.199358	ns
Q29RF7	PDS5A_HUMAN	PDS5A	Sister chromatid cohesion protein PDS5 homolog A	1.11261	-0.199352	ns
Q15637	SF01_HUMAN	SF1	Splicing factor 1	1.37827	-0.199051	ns
H0YCW7	H0YCW7_HUMAN	VWA3B	von Willebrand factor A domain-containing protein 3B (Fragment)	0.390256	-0.198923	ns
Q12980	NPRL3_HUMAN	NPRL3	GATOR complex protein NPRL3	0.369209	-0.198773	ns
Q0VDF9	HSP7E_HUMAN	HSPA14	Heat shock 70 kDa protein 14	1.8198	-0.198718	ns
Q9BVQ7	SPA5L_HUMAN	SPATA5L1	Spermatogenesis-associated protein 5-like protein 1	0.283539	-0.198589	ns
Q9UJX3	APC7_HUMAN	ANAPC7	Anaphase-promoting complex subunit 7	1.60458	-0.197856	ns
P22303	ACES_HUMAN	ACHE	Acetylcholinesterase	0.379105	-0.19776	ns
Q96ME1	FXL18_HUMAN	FBXL18	F-box/LRR-repeat protein 18	0.836138	-0.197738	ns
Q53R41	FAKD1_HUMAN	FASTKD1	FAST kinase domain-containing protein 1, mitochondrial	0.809843	-0.197548	ns
Q13438	OS9_HUMAN	OS9	Protein OS-9	1.82228	-0.197499	ns
E9PLY5	E9PLY5_HUMAN	MACF1	Microtubule-actin cross-linking factor 1, isoforms 1/2/3/5 (Fragment)	0.335723	-0.197384	ns
Q8NBF6	AVL9_HUMAN	AVL9	Late secretory pathway protein AVL9 homolog	0.915429	-0.197244	ns
Q14444	CAPR1_HUMAN	CAPRIN1	Caprin-1	2.01812	-0.197137	ns
Q9HD42	CHM1A_HUMAN	CHMP1A	Charged multivesicular body protein 1a	0.43702	-0.197034	ns
P23246	SFPQ_HUMAN	SFPQ	Splicing factor, proline- and glutamine-rich	1.5602	-0.196956	ns
O94906	PRP6_HUMAN	PRPF6	Pre-mRNA-processing factor 6	1.67961	-0.19688	ns
P52657	T2AG_HUMAN	GTF2A2	Transcription initiation factor IIA subunit 2	0.489515	-0.196703	ns
Q96CD2	COAC_HUMAN	PPCDC	Phosphopantothenoylcysteine decarboxylase	0.546043	-0.196383	ns
Q9BWU0	NADAP_HUMAN	SLC4A1AP	Kanadaptin	0.767117	-0.196381	ns
Q12996	CSTF3_HUMAN	CSTF3	Cleavage stimulation factor subunit 3	0.874572	-0.196361	ns
Q9UKE5	M4K4_HUMAN	MAP4K4	Mitogen-activated protein kinase kinase kinase kinase 4	1.26721	-0.196216	ns
Q9NVM9	INT13_HUMAN	INTS13	Integrator complex subunit 13	0.84177	-0.19584	ns
Q07817	B2CL1_HUMAN	BCL2L1	Bcl-2-like protein 1	1.36224	-0.195822	ns
Q7Z3V4	UBE3B_HUMAN	UBE3B	Ubiquitin-protein ligase E3B	0.257241	-0.195814	ns
P50750	CDK9_HUMAN	CDK9	Cyclin-dependent kinase 9	1.17997	-0.195724	ns
Q9H469	FXL15_HUMAN	FBXL15	F-box/LRR-repeat protein 15	0.661123	-0.19565	ns
Q9NYH9	UTP6_HUMAN	UTP6	U3 small nucleolar RNA-associated protein 6 homolog	0.532793	-0.195508	ns
P53701	CCHL_HUMAN	HCCS	Cytochrome c-type heme lyase	1.46639	-0.195498	ns
Q7L8L6	FAKD5_HUMAN	FASTKD5	FAST kinase domain-containing protein 5, mitochondrial	2.01618	-0.194948	ns
Q8TDZ2	MICA1_HUMAN	MICAL1	[F-actin]-monooxygenase MICAL1	0.763449	-0.194912	ns
X1WI27	X1WI27_HUMAN	PIGV	GPI mannosyltransferase 2	0.207832	-0.194745	ns
D9J307	A0A140T953_HUMAN;A0A140TA13_HUMAN;D9J307_HUMAN	HLA-B	HLA class I histocompatibility antigen, B alpha chain (Fragment)	1.24561	-0.194682	ns
Q9HBB8	CDHR5_HUMAN	CDHR5	Cadherin-related family member 5	0.517866	-0.194481	ns
Q9ULZ3	ASC_HUMAN	PYCARD	Apoptosis-associated speck-like protein containing a CARD	1.78855	-0.194125	ns
P51991	ROA3_HUMAN	HNRNPA3	Heterogeneous nuclear ribonucleoprotein A3	2.45196	-0.193998	ns
Q8IVM0	CCD50_HUMAN	CCDC50	Coiled-coil domain-containing protein 50	0.388611	-0.193762	ns
Q9NYL4	FKB11_HUMAN	FKBP11	Peptidyl-prolyl cis-trans isomerase FKBP11	1.82164	-0.193339	ns
Q8WVT3	TPC12_HUMAN	TRAPPC12	Trafficking protein particle complex subunit 12	2.1896	-0.193126	ns
Q8NFH4	NUP37_HUMAN	NUP37	Nucleoporin Nup37	1.59568	-0.193051	ns
Q9BYD6	RM01_HUMAN	MRPL1	39S ribosomal protein L1, mitochondrial	1.6588	-0.192989	ns
P35626	ARBK1_HUMAN	GRK2	Beta-adrenergic receptor kinase 1	1.03583	-0.192905	ns
P26572	MGAT1_HUMAN	MGAT1	Alpha-1,3-mannosyl-glycoprotein 2-beta-N-acetylglucosaminyltransferase	2.48023	-0.192394	ns
Q8NC42	RN149_HUMAN	RNF149	E3 ubiquitin-protein ligase RNF149	0.90707	-0.192384	ns
Q9Y496	KIF3A_HUMAN	KIF3A	Kinesin-like protein KIF3A	0.981672	-0.192125	ns
Q16651	PRSS8_HUMAN	PRSS8	Prostasin	0.694373	-0.192051	ns
Q96AE4	FUBP1_HUMAN	FUBP1	Far upstream element-binding protein 1	2.36201	-0.191998	ns
O95816	BAG2_HUMAN	BAG2	BAG family molecular chaperone regulator 2	1.92215	-0.191903	ns
P82914	RT15_HUMAN	MRPS15	28S ribosomal protein S15, mitochondrial	1.69018	-0.191419	ns
O14776	TCRG1_HUMAN	TCERG1	Transcription elongation regulator 1	1.22735	-0.191415	ns
Q9BYK8	HELZ2_HUMAN	HELZ2	Helicase with zinc finger domain 2	1.07679	-0.19135	ns
E2QRB9	E2QRB9_HUMAN	TXNRD1	Thioredoxin-disulfide reductase	0.298191	-0.191218	ns
Q8N6R0	EFNMT_HUMAN	EEF1AKNMT	eEF1A lysine and N-terminal methyltransferase	0.716564	-0.190896	ns
Q3MHD2	LSM12_HUMAN	LSM12	Protein LSM12 homolog	1.26668	-0.190845	ns
O60524	NEMF_HUMAN	NEMF	Nuclear export mediator factor NEMF	1.44278	-0.190822	ns
Q30154	DRB5_HUMAN	HLA-DRB5	HLA class II histocompatibility antigen, DR beta 5 chain	0.307908	-0.190763	ns
A8MWD9	RUXGL_HUMAN;RUXG_HUMAN	SNRPG;SNRPGP15	Putative small nuclear ribonucleoprotein G-like protein 15	0.706975	-0.190578	ns
Q9BVM2	DPCD_HUMAN	DPCD	Protein DPCD	0.544277	-0.190551	ns
O43318	M3K7_HUMAN	MAP3K7	Mitogen-activated protein kinase kinase kinase 7	0.334256	-0.190391	ns
Q86UP8	GTD2A_HUMAN;GTD2B_HUMAN	GTF2IRD2;GTF2IRD2B	General transcription factor II-I repeat domain-containing protein 2B	0.210478	-0.190322	ns
Q7L7X3	TAOK1_HUMAN	TAOK1	Serine/threonine-protein kinase TAO1	0.596891	-0.190316	ns
P04899	GNAI2_HUMAN	GNAI2	Guanine nucleotide-binding protein G(i) subunit alpha-2	2.67577	-0.190264	ns
Q9Y6X2	PIAS3_HUMAN	PIAS3	E3 SUMO-protein ligase PIAS3	0.640055	-0.190195	ns
Q9NP77	SSU72_HUMAN	SSU72	RNA polymerase II subunit A C-terminal domain phosphatase SSU72	0.269863	-0.190014	ns
Q13637	RAB32_HUMAN	RAB32	Ras-related protein Rab-32	1.77685	-0.189981	ns
Q9H490	PIGU_HUMAN	PIGU	Phosphatidylinositol glycan anchor biosynthesis class U protein	0.800636	-0.189897	ns
Q96JK2	DCAF5_HUMAN	DCAF5	DDB1- and CUL4-associated factor 5	0.336666	-0.189877	ns
Q9H1C4	UN93B_HUMAN	UNC93B1	Protein unc-93 homolog B1	0.481696	-0.189776	ns
Q9BUD6	SPON2_HUMAN	SPON2	Spondin-2	0.360217	-0.189623	ns
O75157	T22D2_HUMAN	TSC22D2	TSC22 domain family protein 2	0.614334	-0.189596	ns
O75525	KHDR3_HUMAN	KHDRBS3	KH domain-containing, RNA-binding, signal transduction-associated protein 3	1.38682	-0.189328	ns
Q9H5N1	RABE2_HUMAN	RABEP2	Rab GTPase-binding effector protein 2	0.616254	-0.189277	ns
P10321	HLAC_HUMAN	HLA-C	HLA class I histocompatibility antigen, C alpha chain	1.20865	-0.189155	ns
P02511	CRYAB_HUMAN	CRYAB	Alpha-crystallin B chain	0.23923	-0.189124	ns
Q9UG63	ABCF2_HUMAN	ABCF2	ATP-binding cassette sub-family F member 2	1.1026	-0.188478	ns
H0Y4K8	H0Y4K8_HUMAN	FN1	Fibronectin (Fragment)	0.17265	-0.188406	ns
P61026	RAB10_HUMAN	RAB10	Ras-related protein Rab-10	1.32818	-0.188339	ns
Q96T37	RBM15_HUMAN	RBM15	RNA-binding protein 15	1.00776	-0.188289	ns
P82664	RT10_HUMAN	MRPS10	28S ribosomal protein S10, mitochondrial	0.557333	-0.187889	ns
Q14498	RBM39_HUMAN	RBM39	RNA-binding protein 39	2.43232	-0.187879	ns
Q9Y639	NPTN_HUMAN	NPTN	Neuroplastin	1.53595	-0.187851	ns
P17568	NDUB7_HUMAN	NDUFB7	NADH dehydrogenase [ubiquinone] 1 beta subcomplex subunit 7	1.21108	-0.187378	ns
Q5SRE5	NU188_HUMAN	NUP188	Nucleoporin NUP188	1.38687	-0.187357	ns
Q96IX5	ATPMD_HUMAN	ATP5MD	ATP synthase membrane subunit DAPIT, mitochondrial	1.7062	-0.187336	ns
Q9BZE4	NOG1_HUMAN	GTPBP4	Nucleolar GTP-binding protein 1	1.6209	-0.187125	ns
Q9Y6M4	KC1G1_HUMAN;KC1G2_HUMAN;KC1G3_HUMAN	CSNK1G1;CSNK1G2;CSNK1G3	Casein kinase I isoform gamma-2	0.444388	-0.187025	ns
Q99685	MGLL_HUMAN	MGLL	Monoglyceride lipase	1.96743	-0.186553	ns
Q9NVN3	RIC8A_HUMAN	RIC8A	Synembryn-A	2.11331	-0.186528	ns
Q6P2E9	EDC4_HUMAN	EDC4	Enhancer of mRNA-decapping protein 4	1.4363	-0.186441	ns
P22087	FBRL_HUMAN	FBL	rRNA 2'-O-methyltransferase fibrillarin	2.00584	-0.186403	ns
Q7Z2W9	RM21_HUMAN	MRPL21	39S ribosomal protein L21, mitochondrial	1.12475	-0.186224	ns
P43243	MATR3_HUMAN	MATR3	Matrin-3	2.36822	-0.186142	ns
Q8WUM0	NU133_HUMAN	NUP133	Nuclear pore complex protein Nup133	1.39075	-0.186014	ns
P28715	ERCC5_HUMAN	ERCC5	DNA repair protein complementing XP-G cells	0.438326	-0.185755	ns
Q6ZRV2	FA83H_HUMAN	FAM83H	Protein FAM83H	1.73505	-0.185692	ns
P62341	SELT_HUMAN	SELENOT	Thioredoxin reductase-like selenoprotein T	0.783528	-0.18569	ns
Q01804	OTUD4_HUMAN	OTUD4	OTU domain-containing protein 4	0.741695	-0.185519	ns
Q00839	HNRPU_HUMAN	HNRNPU	Heterogeneous nuclear ribonucleoprotein U	2.40479	-0.185412	ns
P29992	GNA11_HUMAN	GNA11	Guanine nucleotide-binding protein subunit alpha-11	2.49692	-0.185119	ns
Q9H8Y5	ANKZ1_HUMAN	ANKZF1	Ankyrin repeat and zinc finger domain-containing protein 1	1.28715	-0.184948	ns
O43657	TSN6_HUMAN	TSPAN6	Tetraspanin-6	0.953869	-0.184922	ns
Q96BI3	APH1A_HUMAN	APH1A	Gamma-secretase subunit APH-1A	0.326296	-0.184878	ns
Q8TBF2	PXL2B_HUMAN	PRXL2B	Prostamide/prostaglandin F synthase	0.533674	-0.184733	ns
Q96BQ5	CC127_HUMAN	CCDC127	Coiled-coil domain-containing protein 127	1.10028	-0.184518	ns
Q9H7D0	DOCK5_HUMAN	DOCK5	Dedicator of cytokinesis protein 5	0.960965	-0.184026	ns
Q8IUX4	ABC3F_HUMAN	APOBEC3F	DNA dC->dU-editing enzyme APOBEC-3F	0.489779	-0.184012	ns
Q6NSJ0	MYORG_HUMAN	MYORG	Myogenesis-regulating glycosidase	1.11674	-0.183959	ns
O60573	IF4E2_HUMAN	EIF4E2	Eukaryotic translation initiation factor 4E type 2	1.27101	-0.183937	ns
O75382	TRIM3_HUMAN	TRIM3	Tripartite motif-containing protein 3	0.560404	-0.183825	ns
Q9P2N6	KANL3_HUMAN	KANSL3	KAT8 regulatory NSL complex subunit 3	0.294508	-0.183576	ns
Q96P47	AGAP3_HUMAN	AGAP3	Arf-GAP with GTPase, ANK repeat and PH domain-containing protein 3	1.09345	-0.183445	ns
Q5T9S5	CCD18_HUMAN	CCDC18	Coiled-coil domain-containing protein 18	0.184829	-0.183196	ns
Q15269	PWP2_HUMAN	PWP2	Periodic tryptophan protein 2 homolog	1.72931	-0.18315	ns
Q13148	TADBP_HUMAN	TARDBP	TAR DNA-binding protein 43	1.67913	-0.183137	ns
Q8WUP2	FBLI1_HUMAN	FBLIM1	Filamin-binding LIM protein 1	0.281718	-0.183117	ns
Q92616	GCN1_HUMAN	GCN1	eIF-2-alpha kinase activator GCN1	2.29067	-0.183091	ns
Q9UI43	MRM2_HUMAN	MRM2	rRNA methyltransferase 2, mitochondrial	0.452945	-0.183074	ns
Q9HB21	PKHA1_HUMAN	PLEKHA1	Pleckstrin homology domain-containing family A member 1	1.61179	-0.18274	ns
Q01201	RELB_HUMAN	RELB	Transcription factor RelB	0.508772	-0.182683	ns
Q70UQ0	IKIP_HUMAN	IKBIP	Inhibitor of nuclear factor kappa-B kinase-interacting protein	1.54071	-0.182598	ns
Q5T0I0	Q5T0I0_HUMAN	GSN	Actin-depolymerizing factor (Fragment)	0.409188	-0.182215	ns
A6NIH7	U119B_HUMAN	UNC119B	Protein unc-119 homolog B	0.841154	-0.182101	ns
J3KN66	J3KN66_HUMAN	TOR1AIP1	Torsin-1A-interacting protein 1	0.488719	-0.182052	ns
E9PPH7	E9PPH7_HUMAN	QRICH2	Glutamine-rich protein 2 (Fragment)	0.259717	-0.181923	ns
O60333	KIF1B_HUMAN	KIF1B	Kinesin-like protein KIF1B	1.38562	-0.181833	ns
Q96LD4	TRI47_HUMAN	TRIM47	E3 ubiquitin-protein ligase TRIM47	1.38682	-0.181806	ns
P78345	RPP38_HUMAN	RPP38	Ribonuclease P protein subunit p38	0.588794	-0.181738	ns
Q9BZI7	REN3B_HUMAN	UPF3B	Regulator of nonsense transcripts 3B	0.439745	-0.181606	ns
Q9BWM7	SFXN3_HUMAN	SFXN3	Sideroflexin-3	2.4443	-0.181488	ns
P20338	RAB4A_HUMAN	RAB4A	Ras-related protein Rab-4A	1.69744	-0.181409	ns
P82663	RT25_HUMAN	MRPS25	28S ribosomal protein S25, mitochondrial	1.38853	-0.181356	ns
Q969X1	LFG3_HUMAN	TMBIM1	Protein lifeguard 3	0.951198	-0.18127	ns
Q9Y375	CIA30_HUMAN	NDUFAF1	Complex I intermediate-associated protein 30, mitochondrial	0.681013	-0.181242	ns
O75410	TACC1_HUMAN	TACC1	Transforming acidic coiled-coil-containing protein 1	0.473598	-0.181094	ns
P00533	EGFR_HUMAN	EGFR	Epidermal growth factor receptor	1.99066	-0.181045	ns
O60244	MED14_HUMAN	MED14	Mediator of RNA polymerase II transcription subunit 14	0.406792	-0.18073	ns
P00846	ATP6_HUMAN	MT-ATP6	ATP synthase subunit a	0.377738	-0.180479	ns
Q8TAA5	GRPE2_HUMAN	GRPEL2	GrpE protein homolog 2, mitochondrial	0.989218	-0.180468	ns
Q9BVS5	TR61B_HUMAN	TRMT61B	tRNA (adenine(58)-N(1))-methyltransferase, mitochondrial	0.366404	-0.180046	ns
P30536	TSPO_HUMAN	TSPO	Translocator protein	0.872912	-0.179812	ns
Q15233	NONO_HUMAN	NONO	Non-POU domain-containing octamer-binding protein	0.914806	-0.179676	ns
Q6P4A8	PLBL1_HUMAN	PLBD1	Phospholipase B-like 1	0.302719	-0.179573	ns
Q86TG7	PEG10_HUMAN	PEG10	Retrotransposon-derived protein PEG10	0.0661132	-0.179567	ns
C9JI87	C9JI87_HUMAN	VDAC1	Voltage-dependent anion-selective channel protein 1 (Fragment)	0.300241	-0.179443	ns
O43280	TREA_HUMAN	TREH	Trehalase	0.336671	-0.179424	ns
P30260	CDC27_HUMAN	CDC27	Cell division cycle protein 27 homolog	0.215117	-0.179251	ns
O00124	UBXN8_HUMAN	UBXN8	UBX domain-containing protein 8	0.417461	-0.178732	ns
Q8TD30	ALAT2_HUMAN	GPT2	Alanine aminotransferase 2	1.7842	-0.178639	ns
Q9BZQ6	EDEM3_HUMAN	EDEM3	ER degradation-enhancing alpha-mannosidase-like protein 3	1.49637	-0.178545	ns
Q68E01	INT3_HUMAN	INTS3	Integrator complex subunit 3	0.479796	-0.178509	ns
A0A3B3IUC1	A0A3B3IUC1_HUMAN	NEDD4	E3 ubiquitin-protein ligase NEDD4	0.470365	-0.178464	ns
O60603	TLR2_HUMAN	TLR2	Toll-like receptor 2	0.901572	-0.178264	ns
Q9NRX5	SERC1_HUMAN	SERINC1	Serine incorporator 1	0.59901	-0.178202	ns
Q6IQ23	PKHA7_HUMAN	PLEKHA7	Pleckstrin homology domain-containing family A member 7	0.479857	-0.178176	ns
O43292	GPAA1_HUMAN	GPAA1	Glycosylphosphatidylinositol anchor attachment 1 protein	0.664456	-0.177733	ns
Q93074	MED12_HUMAN	MED12	Mediator of RNA polymerase II transcription subunit 12	0.316711	-0.177715	ns
Q8TAD4	ZNT5_HUMAN	SLC30A5	Zinc transporter 5	0.514677	-0.177596	ns
Q9UH62	ARMX3_HUMAN	ARMCX3	Armadillo repeat-containing X-linked protein 3	2.34146	-0.177234	ns
Q86TU7	SETD3_HUMAN	SETD3	Actin-histidine N-methyltransferase	0.613235	-0.177201	ns
O00148	DX39A_HUMAN	DDX39A	ATP-dependent RNA helicase DDX39A	0.81814	-0.17712	ns
GELS_HUMAN	GELS_HUMAN	GSN	Gelsolin	1.60325	-0.176985	ns
Q9HB90	RRAGC_HUMAN	RRAGC	Ras-related GTP-binding protein C	1.43039	-0.176905	ns
Q7Z3T8	ZFY16_HUMAN	ZFYVE16	Zinc finger FYVE domain-containing protein 16	0.535885	-0.176885	ns
O95379	TFIP8_HUMAN	TNFAIP8	Tumor necrosis factor alpha-induced protein 8	1.03526	-0.176607	ns
Q9BQE3	TBA1C_HUMAN	TUBA1C	Tubulin alpha-1C chain	2.09284	-0.176498	ns
Q6PML9	ZNT9_HUMAN	SLC30A9	Zinc transporter 9	0.591886	-0.176477	ns
P26368	U2AF2_HUMAN	U2AF2	Splicing factor U2AF 65 kDa subunit	2.19554	-0.176445	ns
Q07617	SPAG1_HUMAN	SPAG1	Sperm-associated antigen 1	1.46922	-0.176386	ns
Q8N6M3	FITM2_HUMAN	FITM2	Fat storage-inducing transmembrane protein 2	0.81814	-0.176267	ns
P35637	FUS_HUMAN	FUS	RNA-binding protein FUS	1.11456	-0.176157	ns
Q96RP9	EFGM_HUMAN	GFM1	Elongation factor G, mitochondrial	2.03236	-0.175998	ns
Q12962	TAF10_HUMAN	TAF10	Transcription initiation factor TFIID subunit 10	0.259068	-0.175906	ns
P30876	RPB2_HUMAN	POLR2B	DNA-directed RNA polymerase II subunit RPB2	1.6706	-0.175855	ns
Q7Z3C6	ATG9A_HUMAN	ATG9A	Autophagy-related protein 9A	1.13745	-0.175803	ns
Q9NVH2	INT7_HUMAN	INTS7	Integrator complex subunit 7	0.360959	-0.175452	ns
P20823	HNF1A_HUMAN	HNF1A	Hepatocyte nuclear factor 1-alpha	0.161218	-0.175323	ns
P04156	PRIO_HUMAN	PRNP	Major prion protein	1.06421	-0.175181	ns
Q7Z2K6	ERMP1_HUMAN	ERMP1	Endoplasmic reticulum metallopeptidase 1	1.45363	-0.174946	ns
Q9BZG8	DPH1_HUMAN	DPH1	2-(3-amino-3-carboxypropyl)histidine synthase subunit 1	1.02689	-0.174876	ns
Q12800	TFCP2_HUMAN	TFCP2	Alpha-globin transcription factor CP2	0.600094	-0.174782	ns
Q5SSJ5	HP1B3_HUMAN	HP1BP3	Heterochromatin protein 1-binding protein 3	1.20865	-0.174722	ns
Q8WUF5	IASPP_HUMAN	PPP1R13L	RelA-associated inhibitor	1.92984	-0.174708	ns
Q9H223	EHD4_HUMAN	EHD4	EH domain-containing protein 4	2.7723	-0.17452	ns
P35240	MERL_HUMAN	NF2	Merlin	0.594267	-0.174491	ns
Q9P0V3	SH3B4_HUMAN	SH3BP4	SH3 domain-binding protein 4	1.24435	-0.174399	ns
O15258	RER1_HUMAN	RER1	Protein RER1	1.39688	-0.174398	ns
Q99873	ANM1_HUMAN	PRMT1	Protein arginine N-methyltransferase 1	1.74825	-0.174388	ns
Q92544	TM9S4_HUMAN	TM9SF4	Transmembrane 9 superfamily member 4	1.85887	-0.174369	ns
Q9P2N5	RBM27_HUMAN	RBM27	RNA-binding protein 27	0.591909	-0.174341	ns
Q86YS6	RAB43_HUMAN	RAB43	Ras-related protein Rab-43	1.17319	-0.174199	ns
P48382	RFX5_HUMAN	RFX5	DNA-binding protein RFX5	0.16356	-0.174138	ns
Q86YH6	DLP1_HUMAN	PDSS2	All trans-polyprenyl-diphosphate synthase PDSS2	1.26809	-0.174086	ns
Q13951	PEBB_HUMAN	CBFB	Core-binding factor subunit beta	0.386908	-0.174028	ns
Q8NEJ9	NGDN_HUMAN	NGDN	Neuroguidin	0.596281	-0.173804	ns
O76031	CLPX_HUMAN	CLPX	ATP-dependent Clp protease ATP-binding subunit clpX-like, mitochondrial	1.77113	-0.173764	ns
P39656	OST48_HUMAN	DDOST	Dolichyl-diphosphooligosaccharide--protein glycosyltransferase 48 kDa subunit	1.60306	-0.173465	ns
P57737	CORO7_HUMAN	CORO7	Coronin-7	1.95781	-0.173273	ns
O15160	RPAC1_HUMAN	POLR1C	DNA-directed RNA polymerases I and III subunit RPAC1	1.71771	-0.173242	ns
Q9C0H9	SRCN1_HUMAN	SRCIN1	SRC kinase signaling inhibitor 1	0.500782	-0.173239	ns
Q9BRJ2	RM45_HUMAN	MRPL45	39S ribosomal protein L45, mitochondrial	1.6821	-0.172951	ns
Q9BVL2	NUP58_HUMAN	NUP58	Nucleoporin p58/p45	0.848698	-0.17295	ns
Q8IW35	CEP97_HUMAN	CEP97	Centrosomal protein of 97 kDa	0.211548	-0.172712	ns
O75352	MPU1_HUMAN	MPDU1	Mannose-P-dolichol utilization defect 1 protein	0.991238	-0.17268	ns
Q99439	CNN2_HUMAN	CNN2	Calponin-2	1.86403	-0.172522	ns
P82675	RT05_HUMAN	MRPS5	28S ribosomal protein S5, mitochondrial	1.87038	-0.172412	ns
Q9ULT0	TTC7A_HUMAN	TTC7A	Tetratricopeptide repeat protein 7A	0.243475	-0.172231	ns
P51636	CAV2_HUMAN	CAV2	Caveolin-2	0.729852	-0.171704	ns
Q92925	SMRD2_HUMAN	SMARCD2	SWI/SNF-related matrix-associated actin-dependent regulator of chromatin subfamily D member 2	0.815202	-0.171547	ns
P53365	ARFP2_HUMAN	ARFIP2	Arfaptin-2	0.881727	-0.171532	ns
O14495	PLPP3_HUMAN	PLPP3	Phospholipid phosphatase 3	0.687225	-0.171302	ns
Q93050	VPP1_HUMAN	ATP6V0A1	V-type proton ATPase 116 kDa subunit a1	1.95696	-0.171277	ns
Q9NZD2	GLTP_HUMAN	GLTP	Glycolipid transfer protein	0.622118	-0.171229	ns
Q6ZMG9	CERS6_HUMAN	CERS6	Ceramide synthase 6	0.358132	-0.170936	ns
Q9BRP1	PDD2L_HUMAN	PDCD2L	Programmed cell death protein 2-like	0.404618	-0.170673	ns
Q14966	ZN638_HUMAN	ZNF638	Zinc finger protein 638	1.36354	-0.170651	ns
H0YCG2	H0YCG2_HUMAN	LAMP2	Lysosome-associated membrane glycoprotein 2 (Fragment)	0.508772	-0.170615	ns
Q9H2U1	DHX36_HUMAN	DHX36	ATP-dependent DNA/RNA helicase DHX36	0.714895	-0.170251	ns
Q76LX8	ATS13_HUMAN	ADAMTS13	A disintegrin and metalloproteinase with thrombospondin motifs 13	0.11298	-0.170144	ns
Q8N335	GPD1L_HUMAN	GPD1L	Glycerol-3-phosphate dehydrogenase 1-like protein	0.932211	-0.170108	ns
Q9Y2L1	RRP44_HUMAN	DIS3	Exosome complex exonuclease RRP44	2.27652	-0.169998	ns
Q6NUS8	UD3A1_HUMAN	UGT3A1	UDP-glucuronosyltransferase 3A1	0.430314	-0.169969	ns
Q14241	ELOA1_HUMAN	ELOA	Elongin-A	0.837509	-0.169875	ns
P31751	AKT1_HUMAN	AKT1	RAC-alpha serine/threonine-protein kinase	1.5373	-0.169734	ns
Q5EB52	MEST_HUMAN	MEST	Mesoderm-specific transcript homolog protein	0.435711	-0.169645	ns
Q14156	EFR3A_HUMAN	EFR3A	Protein EFR3 homolog A	1.69446	-0.169232	ns
Q9HD26	GOPC_HUMAN	GOPC	Golgi-associated PDZ and coiled-coil motif-containing protein	0.915429	-0.16886	ns
Q9H0U6	RM18_HUMAN	MRPL18	39S ribosomal protein L18, mitochondrial	1.20865	-0.168708	ns
Q9BVA1	TBB2A_HUMAN	TUBB2A	Tubulin beta-2A chain	1.59435	-0.1687	ns
Q9BY89	K1671_HUMAN	KIAA1671	Uncharacterized protein KIAA1671	0.395103	-0.168566	ns
O43521	B2L11_HUMAN	BCL2L11	Bcl-2-like protein 11	0.306175	-0.168458	ns
P27105	STOM_HUMAN	STOM	Stomatin	1.92395	-0.168441	ns
Q68D91	MBLC2_HUMAN	MBLAC2	Metallo-beta-lactamase domain-containing protein 2	1.36412	-0.168248	ns
P10646	TFPI1_HUMAN	TFPI	Tissue factor pathway inhibitor	0.413129	-0.168246	ns
Q8IZ73	RUSD2_HUMAN	RPUSD2	RNA pseudouridylate synthase domain-containing protein 2	0.205842	-0.168186	ns
Q99567	NUP88_HUMAN	NUP88	Nuclear pore complex protein Nup88	1.06945	-0.168048	ns
Q8IX12	CCAR1_HUMAN	CCAR1	Cell division cycle and apoptosis regulator protein 1	2.30529	-0.168021	ns
P07451	CAH3_HUMAN	CA3	Carbonic anhydrase 3	0.369034	-0.167887	ns
Q5TC63	GRTP1_HUMAN	GRTP1	Growth hormone-regulated TBC protein 1	0.306714	-0.167851	ns
P42285	MTREX_HUMAN	MTREX	Exosome RNA helicase MTR4	1.97998	-0.167826	ns
P05026	AT1B1_HUMAN	ATP1B1	Sodium/potassium-transporting ATPase subunit beta-1	2.1618	-0.16769	ns
Q14847	LASP1_HUMAN	LASP1	LIM and SH3 domain protein 1	1.82228	-0.167645	ns
Q8TBQ9	KISHA_HUMAN	TMEM167A	Protein kish-A	0.706923	-0.167578	ns
O95476	CNEP1_HUMAN	CTDNEP1	CTD nuclear envelope phosphatase 1	0.426785	-0.167535	ns
Q13490	BIRC2_HUMAN	BIRC2	Baculoviral IAP repeat-containing protein 2	0.727832	-0.167054	ns
Q9NXU5	ARL15_HUMAN	ARL15	ADP-ribosylation factor-like protein 15	0.493768	-0.166759	ns
Q9NRD1	FBX6_HUMAN	FBXO6	F-box only protein 6	1.45862	-0.166681	ns
O95786	DDX58_HUMAN	DDX58	Antiviral innate immune response receptor RIG-I	2.88881	-0.166624	ns
O15533	TPSN_HUMAN	TAPBP	Tapasin	0.815202	-0.166494	ns
P05362	ICAM1_HUMAN	ICAM1	Intercellular adhesion molecule 1	1.72298	-0.166386	ns
Q9H0M0	WWP1_HUMAN	WWP1	NEDD4-like E3 ubiquitin-protein ligase WWP1	0.263502	-0.166378	ns
O75179	ANR17_HUMAN	ANKRD17	Ankyrin repeat domain-containing protein 17	0.506485	-0.166304	ns
Q96BM9	ARL8A_HUMAN	ARL8A	ADP-ribosylation factor-like protein 8A	0.314289	-0.166248	ns
P19474	RO52_HUMAN	TRIM21	E3 ubiquitin-protein ligase TRIM21	1.75864	-0.166247	ns
Q53GS7	GLE1_HUMAN	GLE1	Nucleoporin GLE1	0.455832	-0.166189	ns
O75844	FACE1_HUMAN	ZMPSTE24	CAAX prenyl protease 1 homolog	2.01805	-0.166026	ns
Q13439	GOGA4_HUMAN	GOLGA4	Golgin subfamily A member 4	0.726242	-0.165996	ns
Q9BTU6	P4K2A_HUMAN	PI4K2A	Phosphatidylinositol 4-kinase type 2-alpha	2.19399	-0.165897	ns
Q5VT79	ANXA8_HUMAN;AXA81_HUMAN	ANXA8;ANXA8L1	Annexin A8	0.215117	-0.165715	ns
Q9UMY1	NOL7_HUMAN	NOL7	Nucleolar protein 7	0.560023	-0.165624	ns
Q9Y2R9	RT07_HUMAN	MRPS7	28S ribosomal protein S7, mitochondrial	1.37129	-0.165402	ns
O95639	CPSF4_HUMAN	CPSF4	Cleavage and polyadenylation specificity factor subunit 4	0.519879	-0.165354	ns
O95563	MPC2_HUMAN	MPC2	Mitochondrial pyruvate carrier 2	1.20744	-0.165282	ns
Q7Z739	YTHD3_HUMAN	YTHDF3	YTH domain-containing family protein 3	1.26978	-0.165042	ns
P35503	UD13_HUMAN	UGT1A3	UDP-glucuronosyltransferase 1A3	1.66418	-0.165022	ns
Q9BZL6	KPCD2_HUMAN	PRKD2	Serine/threonine-protein kinase D2	0.369115	-0.164831	ns
Q9Y6I8	PXMP4_HUMAN	PXMP4	Peroxisomal membrane protein 4	0.797918	-0.164794	ns
P21796	VDAC1_HUMAN	VDAC1	Voltage-dependent anion-selective channel protein 1	1.65705	-0.164786	ns
P49366	DHYS_HUMAN	DHPS	Deoxyhypusine synthase	0.661673	-0.164605	ns
Q9H299	SH3L3_HUMAN	SH3BGRL3	SH3 domain-binding glutamic acid-rich-like protein 3	0.864587	-0.164562	ns
O76094	SRP72_HUMAN	SRP72	Signal recognition particle subunit SRP72	2.11364	-0.164505	ns
P62304	RUXE_HUMAN	SNRPE	Small nuclear ribonucleoprotein E	0.668006	-0.164422	ns
Q9Y520	PRC2C_HUMAN	PRRC2C	Protein PRRC2C	1.78786	-0.164404	ns
Q9H0V9	LMA2L_HUMAN	LMAN2L	VIP36-like protein	1.58216	-0.164357	ns
O95628	CNOT4_HUMAN	CNOT4	CCR4-NOT transcription complex subunit 4	0.289295	-0.16435	ns
P52789	HXK2_HUMAN	HK2	Hexokinase-2	0.989336	-0.164244	ns
O75190	DNJB6_HUMAN	DNAJB6	DnaJ homolog subfamily B member 6	0.866705	-0.16424	ns
Q6PKC3	TXD11_HUMAN	TXNDC11	Thioredoxin domain-containing protein 11	0.310772	-0.164231	ns
Q9H6T3	RPAP3_HUMAN	RPAP3	RNA polymerase II-associated protein 3	0.819589	-0.164177	ns
P48065	S6A12_HUMAN	SLC6A12	Sodium- and chloride-dependent betaine transporter	0.339316	-0.164125	ns
P61009	SPCS3_HUMAN	SPCS3	Signal peptidase complex subunit 3	1.19604	-0.163931	ns
Q9BTD8	RBM42_HUMAN	RBM42	RNA-binding protein 42	0.892735	-0.163726	ns
O43677	NDUC1_HUMAN	NDUFC1	NADH dehydrogenase [ubiquinone] 1 subunit C1, mitochondrial	0.184322	-0.163718	ns
P09104	ENOG_HUMAN	ENO2	Gamma-enolase	0.910274	-0.163539	ns
P38159	RBMX_HUMAN	RBMX	RNA-binding motif protein, X chromosome	1.91048	-0.163146	ns
CRP_HUMAN	CRP_HUMAN	CRP	C-reactive protein	0.921028	-0.16307	ns
P18084	ITB5_HUMAN	ITGB5	Integrin beta-5	1.51963	-0.163055	ns
A0A087WTA5	A0A087WTA5_HUMAN	EIF2B4	Translation initiation factor eIF-2B subunit delta	0.461691	-0.162953	ns
P01893	A0A1W2PS56_HUMAN	HLA-C	HLA class I histocompatibility antigen, C alpha chain	1.2024	-0.162922	ns
O75694	NU155_HUMAN	NUP155	Nuclear pore complex protein Nup155	1.57018	-0.162829	ns
P21580	TNAP3_HUMAN	TNFAIP3	Tumor necrosis factor alpha-induced protein 3	2.0472	-0.162806	ns
Q92643	GPI8_HUMAN	PIGK	GPI-anchor transamidase	0.878315	-0.162728	ns
P08754	GNAI3_HUMAN	GNAI3	Guanine nucleotide-binding protein G(i) subunit alpha	1.76254	-0.162709	ns
Q92997	DVL2_HUMAN	DVL2	Segment polarity protein dishevelled homolog DVL-2	0.277888	-0.162641	ns
Q9ULG6	CCPG1_HUMAN	CCPG1	Cell cycle progression protein 1	0.204552	-0.162635	ns
Q08378	GOGA3_HUMAN	GOLGA3	Golgin subfamily A member 3	1.94545	-0.162545	ns
Q9UHX1	PUF60_HUMAN	PUF60	Poly(U)-binding-splicing factor PUF60	1.96058	-0.162541	ns
Q07075	AMPE_HUMAN	ENPEP	Glutamyl aminopeptidase	1.00835	-0.162326	ns
Q9H9Y6	RPA2_HUMAN	POLR1B	DNA-directed RNA polymerase I subunit RPA2	0.550351	-0.162314	ns
Q16630	CPSF6_HUMAN	CPSF6	Cleavage and polyadenylation specificity factor subunit 6	1.3276	-0.162303	ns
Q86TV6	TTC7B_HUMAN	TTC7B	Tetratricopeptide repeat protein 7B	0.152416	-0.162111	ns
P35250	RFC2_HUMAN	RFC2	Replication factor C subunit 2	1.10074	-0.161981	ns
Q9Y478	AAKB1_HUMAN	PRKAB1	5'-AMP-activated protein kinase subunit beta-1	0.957947	-0.16176	ns
H7BXI1	A0A499FIX8_HUMAN;H7BXI1_HUMAN	ESYT2	Extended synaptotagmin-2	0.423009	-0.161545	ns
Q9BRJ6	CG050_HUMAN	C7orf50	Uncharacterized protein C7orf50	0.957025	-0.161386	ns
Q9UNF1	MAGD2_HUMAN	MAGED2	Melanoma-associated antigen D2	0.751132	-0.161382	ns
O75936	BODG_HUMAN	BBOX1	Gamma-butyrobetaine dioxygenase	1.73427	-0.161309	ns
Q9BVP2	GNL3_HUMAN	GNL3	Guanine nucleotide-binding protein-like 3	1.81592	-0.161081	ns
O00308	WWP2_HUMAN	WWP2	NEDD4-like E3 ubiquitin-protein ligase WWP2	0.202745	-0.160758	ns
P18085	ARF4_HUMAN	ARF4	ADP-ribosylation factor 4	1.35117	-0.160681	ns
P52948	NUP98_HUMAN	NUP98	Nuclear pore complex protein Nup98-Nup96	1.86118	-0.160546	ns
O75127	PTCD1_HUMAN	PTCD1	Pentatricopeptide repeat-containing protein 1, mitochondrial	1.45262	-0.160533	ns
Q96DI7	SNR40_HUMAN	SNRNP40	U5 small nuclear ribonucleoprotein 40 kDa protein	1.23839	-0.160524	ns
Q9H999	PANK3_HUMAN	PANK3	Pantothenate kinase 3	0.619583	-0.160481	ns
Q13868	EXOS2_HUMAN	EXOSC2	Exosome complex component RRP4	0.942096	-0.160383	ns
Q08188	TGM3_HUMAN	TGM3	Protein-glutamine gamma-glutamyltransferase E	0.501761	-0.160372	ns
Q92685	ALG3_HUMAN	ALG3	Dol-P-Man:Man(5)GlcNAc(2)-PP-Dol alpha-1,3-mannosyltransferase	0.739569	-0.160322	ns
P61803	DAD1_HUMAN	DAD1	Dolichyl-diphosphooligosaccharide--protein glycosyltransferase subunit DAD1	1.24115	-0.160244	ns
Q8IUI8	CRLF3_HUMAN	CRLF3	Cytokine receptor-like factor 3	0.379409	-0.160179	ns
P49768	PSN1_HUMAN	PSEN1	Presenilin-1	0.904111	-0.160169	ns
Q86V21	AACS_HUMAN	AACS	Acetoacetyl-CoA synthetase	1.94442	-0.159898	ns
Q86Y82	STX12_HUMAN	STX12	Syntaxin-12	1.64354	-0.159753	ns
Q9Y223	GLCNE_HUMAN	GNE	Bifunctional UDP-N-acetylglucosamine 2-epimerase/N-acetylmannosamine kinase	2.54991	-0.159618	ns
O15269	SPTC1_HUMAN	SPTLC1	Serine palmitoyltransferase 1	0.452654	-0.159538	ns
Q03519	TAP2_HUMAN	TAP2	Antigen peptide transporter 2	1.35908	-0.159488	ns
P82650	RT22_HUMAN	MRPS22	28S ribosomal protein S22, mitochondrial	1.88773	-0.159256	ns
Q8TCT9	HM13_HUMAN	HM13	Minor histocompatibility antigen H13	1.79958	-0.159245	ns
Q96RN5	MED15_HUMAN	MED15	Mediator of RNA polymerase II transcription subunit 15	0.342314	-0.159053	ns
Q9NVV4	PAPD1_HUMAN	MTPAP	Poly(A) RNA polymerase, mitochondrial	0.705554	-0.159034	ns
Q13769	THOC5_HUMAN	THOC5	THO complex subunit 5 homolog	0.581528	-0.158901	ns
Q96CW5	GCP3_HUMAN	TUBGCP3	Gamma-tubulin complex component 3	0.866786	-0.158859	ns
Q8WWM7	ATX2L_HUMAN	ATXN2L	Ataxin-2-like protein	1.79078	-0.158857	ns
P50993	AT1A2_HUMAN	ATP1A2	Sodium/potassium-transporting ATPase subunit alpha-2	0.377457	-0.158846	ns
Q9ULD2	MTUS1_HUMAN	MTUS1	Microtubule-associated tumor suppressor 1	0.493768	-0.158756	ns
Q92968	PEX13_HUMAN	PEX13	Peroxisomal membrane protein PEX13	0.399883	-0.158659	ns
Q96MW5	COG8_HUMAN	COG8	Conserved oligomeric Golgi complex subunit 8	1.11674	-0.158581	ns
P06213	INSR_HUMAN	INSR	Insulin receptor	1.3279	-0.158484	ns
Q9GZT9	EGLN1_HUMAN	EGLN1	Egl nine homolog 1	1.3276	-0.158383	ns
Q9P032	NDUF4_HUMAN	NDUFAF4	NADH dehydrogenase [ubiquinone] 1 alpha subcomplex assembly factor 4	0.850521	-0.158259	ns
Q06265	EXOS9_HUMAN	EXOSC9	Exosome complex component RRP45	0.962792	-0.15824	ns
Q9H0D6	XRN2_HUMAN	XRN2	5'-3' exoribonuclease 2	1.86894	-0.158239	ns
Q9UI26	IPO11_HUMAN	IPO11	Importin-11	0.724343	-0.15806	ns
Q16706	MA2A1_HUMAN	MAN2A1	Alpha-mannosidase 2	1.58217	-0.158056	ns
Q658P3	STEA3_HUMAN	STEAP3	Metalloreductase STEAP3	1.78802	-0.158035	ns
O95453	PARN_HUMAN	PARN	Poly(A)-specific ribonuclease PARN	0.608291	-0.157508	ns
Q96QE2	MYCT_HUMAN	SLC2A13	Proton myo-inositol cotransporter	0.705296	-0.156929	ns
Q5T890	ER6L2_HUMAN	ERCC6L2	DNA excision repair protein ERCC-6-like 2	0.266242	-0.156766	ns
Q86VM9	ZCH18_HUMAN	ZC3H18	Zinc finger CCCH domain-containing protein 18	0.439257	-0.156079	ns
P29728	OAS2_HUMAN	OAS2	2'-5'-oligoadenylate synthase 2	1.08053	-0.155956	ns
P31943	HNRH1_HUMAN	HNRNPH1	Heterogeneous nuclear ribonucleoprotein H	2.10566	-0.155949	ns
Q15750	TAB1_HUMAN	TAB1	TGF-beta-activated kinase 1 and MAP3K7-binding protein 1	0.635428	-0.155858	ns
Q14BN4	SLMAP_HUMAN	SLMAP	Sarcolemmal membrane-associated protein	0.742985	-0.155494	ns
P22352	GPX3_HUMAN	GPX3	Glutathione peroxidase 3	0.297371	-0.155429	ns
Q9Y2R4	DDX52_HUMAN	DDX52	Probable ATP-dependent RNA helicase DDX52	0.170978	-0.155335	ns
Q13445	TMED1_HUMAN	TMED1	Transmembrane emp24 domain-containing protein 1	1.00857	-0.155309	ns
Q86WR7	PRSR2_HUMAN	PROSER2	Proline and serine-rich protein 2	0.918962	-0.155127	ns
O95139	NDUB6_HUMAN	NDUFB6	NADH dehydrogenase [ubiquinone] 1 beta subcomplex subunit 6	0.316933	-0.155039	ns
Q8IWX8	CHERP_HUMAN	CHERP	Calcium homeostasis endoplasmic reticulum protein	0.701242	-0.154886	ns
Q05048	CSTF1_HUMAN	CSTF1	Cleavage stimulation factor subunit 1	0.535885	-0.154793	ns
Q9BY42	RTF2_HUMAN	RTF2	Replication termination factor 2	0.167318	-0.154708	ns
P27708	PYR1_HUMAN	CAD	CAD protein	1.5723	-0.154615	ns
Q9H1N7	S35B3_HUMAN	SLC35B3	Adenosine 3'-phospho 5'-phosphosulfate transporter 2	0.165313	-0.154352	ns
Q96DT5	DYH11_HUMAN	DNAH11	Dynein heavy chain 11, axonemal	0.316711	-0.154206	ns
O00267	SPT5H_HUMAN	SUPT5H	Transcription elongation factor SPT5	1.36597	-0.154075	ns
Q14320	FA50A_HUMAN	FAM50A	Protein FAM50A	0.714579	-0.153893	ns
C9JYN0	C9JYN0_HUMAN	SYPL1	Synaptophysin-like protein 1	0.432992	-0.153881	ns
Q9P0I2	EMC3_HUMAN	EMC3	ER membrane protein complex subunit 3	1.46293	-0.153835	ns
Q8IZH2	XRN1_HUMAN	XRN1	5'-3' exoribonuclease 1	1.30693	-0.153641	ns
Q9NUP1	BL1S4_HUMAN	BLOC1S4	Biogenesis of lysosome-related organelles complex 1 subunit 4	0.369034	-0.153607	ns
Q13595	TRA2A_HUMAN	TRA2A	Transformer-2 protein homolog alpha	0.696067	-0.153533	ns
P49674	KC1E_HUMAN	CSNK1E	Casein kinase I isoform epsilon	0.439963	-0.153508	ns
Q15057	ACAP2_HUMAN	ACAP2	Arf-GAP with coiled-coil, ANK repeat and PH domain-containing protein 2	0.840698	-0.153298	ns
P08254	MMP3_HUMAN	MMP3	Stromelysin-1	0.356006	-0.153279	ns
O15455	TLR3_HUMAN	TLR3	Toll-like receptor 3	1.56493	-0.153277	ns
P25686	DNJB2_HUMAN	DNAJB2	DnaJ homolog subfamily B member 2	0.743172	-0.152899	ns
P09382	LEG1_HUMAN	LGALS1	Galectin-1	1.05203	-0.152829	ns
P61106	RAB14_HUMAN	RAB14	Ras-related protein Rab-14	2.31769	-0.152825	ns
O94829	IPO13_HUMAN	IPO13	Importin-13	0.423017	-0.152791	ns
Q9Y3D8	KAD6_HUMAN	AK6	Adenylate kinase isoenzyme 6	0.648613	-0.152388	ns
O15243	OBRG_HUMAN	LEPROT	Leptin receptor gene-related protein	0.383724	-0.152187	ns
Q96RK0	CIC_HUMAN	CIC	Protein capicua homolog	0.109805	-0.152163	ns
Q9UBI6	GBG12_HUMAN	GNG12	Guanine nucleotide-binding protein G(I)/G(S)/G(O) subunit gamma-12	1.09093	-0.152115	ns
Q9H7J1	PPR3E_HUMAN	PPP1R3E	Protein phosphatase 1 regulatory subunit 3E	0.732047	-0.152025	ns
O95070	YIF1A_HUMAN	YIF1A	Protein YIF1A	0.786791	-0.152023	ns
Q3MIR4	CC50A_HUMAN	TMEM30A	Cell cycle control protein 50A	1.80944	-0.151969	ns
O95178	NDUB2_HUMAN	NDUFB2	NADH dehydrogenase [ubiquinone] 1 beta subcomplex subunit 2, mitochondrial	0.473749	-0.151771	ns
P56182	RRP1_HUMAN	RRP1	Ribosomal RNA processing protein 1 homolog A	1.06846	-0.151756	ns
Q7KZN9	COX15_HUMAN	COX15	Cytochrome c oxidase assembly protein COX15 homolog	0.904111	-0.151486	ns
O00299	CLIC1_HUMAN	CLIC1	Chloride intracellular channel protein 1	1.06665	-0.151469	ns
A0A0C4DFU4	A0A0C4DFU4_HUMAN	LY9	T-lymphocyte surface antigen Ly-9	0.173611	-0.151359	ns
A1X283	SPD2B_HUMAN	SH3PXD2B	SH3 and PX domain-containing protein 2B	0.860077	-0.151258	ns
Q9NQT4	EXOS5_HUMAN	EXOSC5	Exosome complex component RRP46	0.383353	-0.151019	ns
O95168	NDUB4_HUMAN	NDUFB4	NADH dehydrogenase [ubiquinone] 1 beta subcomplex subunit 4	1.23363	-0.150938	ns
P21333	FLNA_HUMAN	FLNA	Filamin-A	1.43532	-0.150933	ns
O43660	PLRG1_HUMAN	PLRG1	Pleiotropic regulator 1	0.462159	-0.15092	ns
Q10472	GALT1_HUMAN	GALNT1	Polypeptide N-acetylgalactosaminyltransferase 1	0.514379	-0.150902	ns
Q5VZE5	NAA35_HUMAN	NAA35	N-alpha-acetyltransferase 35, NatC auxiliary subunit	0.680566	-0.150861	ns
Q9Y3I1	FBX7_HUMAN	FBXO7	F-box only protein 7	0.6682	-0.150777	ns
Q9BVK6	TMED9_HUMAN	TMED9	Transmembrane emp24 domain-containing protein 9	1.11561	-0.150682	ns
Q5SY16	NOL9_HUMAN	NOL9	Polynucleotide 5'-hydroxyl-kinase NOL9	0.265089	-0.150661	ns
Q9H074	PAIP1_HUMAN	PAIP1	Polyadenylate-binding protein-interacting protein 1	0.930397	-0.150565	ns
Q14258	TRI25_HUMAN	TRIM25	E3 ubiquitin/ISG15 ligase TRIM25	1.3921	-0.150558	ns
P51398	RT29_HUMAN	DAP3	28S ribosomal protein S29, mitochondrial	1.99156	-0.150526	ns
P07360	CO8G_HUMAN	C8G	Complement component C8 gamma chain	0.1945	-0.150497	ns
O75907	DGAT1_HUMAN	DGAT1	Diacylglycerol O-acyltransferase 1	1.13006	-0.150457	ns
Q15019	SEPT2_HUMAN	SEPTIN2	Septin-2	2.48164	-0.150359	ns
Q4L180	FIL1L_HUMAN	FILIP1L	Filamin A-interacting protein 1-like	0.645311	-0.150192	ns
O43143	DHX15_HUMAN	DHX15	Pre-mRNA-splicing factor ATP-dependent RNA helicase DHX15	2.3449	-0.149938	ns
Q96EY1	DNJA3_HUMAN	DNAJA3	DnaJ homolog subfamily A member 3, mitochondrial	1.39967	-0.149793	ns
Q562R1	ACTBL_HUMAN	ACTBL2	Beta-actin-like protein 2	0.403106	-0.149752	ns
Q9H3Z4	DNJC5_HUMAN	DNAJC5	DnaJ homolog subfamily C member 5	0.774776	-0.149743	ns
O00487	PSDE_HUMAN	PSMD14	26S proteasome non-ATPase regulatory subunit 14	0.613169	-0.14968	ns
Q13310	PABP4_HUMAN	PABPC4	Polyadenylate-binding protein 4	2.2648	-0.14966	ns
Q9NRG9	AAAS_HUMAN	AAAS	Aladin	0.396901	-0.149307	ns
P20645	MPRD_HUMAN	M6PR	Cation-dependent mannose-6-phosphate receptor	1.16393	-0.149028	ns
A5YKK6	CNOT1_HUMAN	CNOT1	CCR4-NOT transcription complex subunit 1	2.14851	-0.148955	ns
O60506	HNRPQ_HUMAN	SYNCRIP	Heterogeneous nuclear ribonucleoprotein Q	2.46493	-0.148873	ns
Q9P2B2	FPRP_HUMAN	PTGFRN	Prostaglandin F2 receptor negative regulator	2.14851	-0.148836	ns
P00156	CYB_HUMAN	MT-CYB	Cytochrome b	0.245516	-0.148826	ns
P49406	RM19_HUMAN	MRPL19	39S ribosomal protein L19, mitochondrial	1.04106	-0.148821	ns
Q9NWQ8	PHAG1_HUMAN	PAG1	Phosphoprotein associated with glycosphingolipid-enriched microdomains 1	0.196862	-0.148723	ns
Q03591	FHR1_HUMAN	CFHR1	Complement factor H-related protein 1	0.76706	-0.148532	ns
O95425	SVIL_HUMAN	SVIL	Supervillin	1.57327	-0.148529	ns
Q8N3F8	MILK1_HUMAN	MICALL1	MICAL-like protein 1	0.316417	-0.148522	ns
Q6P2Q9	PRP8_HUMAN	PRPF8	Pre-mRNA-processing-splicing factor 8	2.33779	-0.148323	ns
Q96RT1	ERBIN_HUMAN	ERBIN	Erbin	0.8752	-0.14824	ns
K7EJ20	K7EJ20_HUMAN	GPX4	Glutathione peroxidase	0.175596	-0.148193	ns
O94915	FRYL_HUMAN	FRYL	Protein furry homolog-like	1.12602	-0.148139	ns
O60306	AQR_HUMAN	AQR	RNA helicase aquarius	0.483119	-0.148072	ns
Q9Y2Z2	MTO1_HUMAN	MTO1	Protein MTO1 homolog, mitochondrial	0.495253	-0.147732	ns
Q6NUK4	REEP3_HUMAN	REEP3	Receptor expression-enhancing protein 3	0.442852	-0.14769	ns
Q16204	CCDC6_HUMAN	CCDC6	Coiled-coil domain-containing protein 6	1.20025	-0.147591	ns
Q99653	CHP1_HUMAN	CHP1	Calcineurin B homologous protein 1	1.05107	-0.147514	ns
Q8NBJ5	GT251_HUMAN	COLGALT1	Procollagen galactosyltransferase 1	1.77407	-0.147476	ns
P84095	RHOG_HUMAN	RHOG	Rho-related GTP-binding protein RhoG	1.63905	-0.147403	ns
Q8N5G2	MACOI_HUMAN	MACO1	Macoilin	0.515898	-0.147398	ns
Q96JB2	COG3_HUMAN	COG3	Conserved oligomeric Golgi complex subunit 3	1.61475	-0.147337	ns
Q9UBL6	CPNE7_HUMAN	CPNE7	Copine-7	0.170003	-0.147297	ns
P35249	RFC4_HUMAN	RFC4	Replication factor C subunit 4	0.752048	-0.147288	ns
Q92620	PRP16_HUMAN	DHX38	Pre-mRNA-splicing factor ATP-dependent RNA helicase PRP16	0.543834	-0.147237	ns
P49756	RBM25_HUMAN	RBM25	RNA-binding protein 25	1.35292	-0.147234	ns
A0A0B4J1R6	A0A0B4J1R6_HUMAN	TKT	Transketolase	0.432369	-0.147184	ns
Q6UXT9	ABH15_HUMAN	ABHD15	Protein ABHD15	0.578439	-0.147102	ns
P50552	VASP_HUMAN	VASP	Vasodilator-stimulated phosphoprotein	1.22988	-0.146906	ns
P21980	TGM2_HUMAN	TGM2	Protein-glutamine gamma-glutamyltransferase 2	1.76938	-0.146888	ns
Q9Y3T9	NOC2L_HUMAN	NOC2L	Nucleolar complex protein 2 homolog	1.18291	-0.146645	ns
Q9GZR7	DDX24_HUMAN	DDX24	ATP-dependent RNA helicase DDX24	0.653526	-0.146614	ns
Q12774	ARHG5_HUMAN	ARHGEF5	Rho guanine nucleotide exchange factor 5	1.17144	-0.146438	ns
Q15208	STK38_HUMAN	STK38	Serine/threonine-protein kinase 38	0.711365	-0.146319	ns
Q9NYM9	BET1L_HUMAN	BET1L	BET1-like protein	0.234208	-0.146169	ns
Q4G0I0	CSMT1_HUMAN	CCSMST1	Protein CCSMST1	0.657001	-0.146028	ns
Q9UBV2	SE1L1_HUMAN	SEL1L	Protein sel-1 homolog 1	1.42759	-0.145849	ns
Q9BYE9	CDHR2_HUMAN	CDHR2	Cadherin-related family member 2	0.309097	-0.145718	ns
Q9Y265	RUVB1_HUMAN	RUVBL1	RuvB-like 1	2.39317	-0.145481	ns
Q8N6L1	KTAP2_HUMAN	KRTCAP2	Keratinocyte-associated protein 2	0.577208	-0.145262	ns
P11279	LAMP1_HUMAN	LAMP1	Lysosome-associated membrane glycoprotein 1	1.75211	-0.145117	ns
Q6ZNJ1	NBEL2_HUMAN	NBEAL2	Neurobeachin-like protein 2	0.124836	-0.145084	ns
Q14161	GIT2_HUMAN	GIT2	ARF GTPase-activating protein GIT2	1.44278	-0.144898	ns
P21926	CD9_HUMAN	CD9	CD9 antigen	0.981342	-0.144777	ns
Q16799	RTN1_HUMAN	RTN1	Reticulon-1	0.199236	-0.14459	ns
Q14790	CASP8_HUMAN	CASP8	Caspase-8	1.59383	-0.144339	ns
A0A096LP07	A0A096LP07_HUMAN;A0A096LPJ3_HUMAN;A8K070_HUMAN	GPS1	COP9 signalosome complex subunit 1	0.242182	-0.144203	ns
Q9UGJ0	AAKG2_HUMAN	PRKAG2	5'-AMP-activated protein kinase subunit gamma-2	1.28123	-0.144195	ns
Q8WX92	NELFB_HUMAN	NELFB	Negative elongation factor B	0.975156	-0.144187	ns
Q9BRX2	PELO_HUMAN	PELO	Protein pelota homolog	0.747223	-0.143709	ns
Q96AA3	RFT1_HUMAN	RFT1	Protein RFT1 homolog	0.821007	-0.143617	ns
P17706	PTN2_HUMAN	PTPN2	Tyrosine-protein phosphatase non-receptor type 2	0.369034	-0.143327	ns
Q9HAN9	NMNA1_HUMAN	NMNAT1	Nicotinamide/nicotinic acid mononucleotide adenylyltransferase 1	1.8019	-0.14324	ns
Q92979	NEP1_HUMAN	EMG1	Ribosomal RNA small subunit methyltransferase NEP1	0.533727	-0.143205	ns
P35658	NU214_HUMAN	NUP214	Nuclear pore complex protein Nup214	1.11868	-0.143163	ns
O43299	AP5Z1_HUMAN	AP5Z1	AP-5 complex subunit zeta-1	0.66757	-0.143038	ns
Q8TCJ2	STT3B_HUMAN	STT3B	Dolichyl-diphosphooligosaccharide--protein glycosyltransferase subunit STT3B	1.78637	-0.143017	ns
Q96PU8	QKI_HUMAN	QKI	Protein quaking	0.809843	-0.1429	ns
Q9H6Y2	WDR55_HUMAN	WDR55	WD repeat-containing protein 55	0.0991874	-0.142874	ns
Q7Z7A3	CTU1_HUMAN	CTU1	Cytoplasmic tRNA 2-thiolation protein 1	0.350512	-0.14286	ns
P42345	MTOR_HUMAN	MTOR	Serine/threonine-protein kinase mTOR	1.39739	-0.142735	ns
Q7L523	RRAGA_HUMAN	RRAGA	Ras-related GTP-binding protein A	1.11868	-0.142589	ns
Q9Y6D9	MD1L1_HUMAN	MAD1L1	Mitotic spindle assembly checkpoint protein MAD1	0.484503	-0.142503	ns
P0C7P4	UCRI_HUMAN	UQCRFS1	Cytochrome b-c1 complex subunit Rieske, mitochondrial	1.84825	-0.14247	ns
Q9H3H5	GPT_HUMAN	DPAGT1	UDP-N-acetylglucosamine--dolichyl-phosphate N-acetylglucosaminephosphotransferase	0.421673	-0.142071	ns
P09601	HMOX1_HUMAN	HMOX1	Heme oxygenase 1	1.26043	-0.141941	ns
Q9Y2K2	SIK3_HUMAN	SIK3	Serine/threonine-protein kinase SIK3	0.21134	-0.141854	ns
P17405	ASM_HUMAN	SMPD1	Sphingomyelin phosphodiesterase	1.13514	-0.141844	ns
O75367	H2AY_HUMAN	MACROH2A1	Core histone macro-H2A.1	2.03723	-0.141753	ns
Q14137	BOP1_HUMAN	BOP1	Ribosome biogenesis protein BOP1	1.42196	-0.14171	ns
Q96K37	S35E1_HUMAN	SLC35E1	Solute carrier family 35 member E1	0.394349	-0.141614	ns
Q9H9A5	CNO10_HUMAN	CNOT10	CCR4-NOT transcription complex subunit 10	0.535885	-0.141536	ns
Q96EQ0	SGTB_HUMAN	SGTB	Small glutamine-rich tetratricopeptide repeat-containing protein beta	0.545544	-0.141536	ns
Q13425	SNTB2_HUMAN	SNTB2	Beta-2-syntrophin	0.766745	-0.141516	ns
Q5NDL2	EOGT_HUMAN	EOGT	EGF domain-specific O-linked N-acetylglucosamine transferase	0.347153	-0.141426	ns
Q6VY07	PACS1_HUMAN	PACS1	Phosphofurin acidic cluster sorting protein 1	1.1919	-0.141399	ns
Q92743	HTRA1_HUMAN	HTRA1	Serine protease HTRA1	1.54176	-0.141325	ns
Q4KMQ1	TPRN_HUMAN	TPRN	Taperin	0.310238	-0.141288	ns
Q96EC8	YIPF6_HUMAN	YIPF6	Protein YIPF6	0.537844	-0.141223	ns
Q6KCM7	SCMC2_HUMAN	SLC25A25	Calcium-binding mitochondrial carrier protein SCaMC-2	0.256215	-0.141106	ns
Q12849	GRSF1_HUMAN	GRSF1	G-rich sequence factor 1	1.11674	-0.141086	ns
Q7Z3F1	GP155_HUMAN	GPR155	Integral membrane protein GPR155	0.274534	-0.141064	ns
P14618	KPYM_HUMAN	PKM	Pyruvate kinase PKM	1.74825	-0.140986	ns
Q9UQ88	CD11B_HUMAN	CDK11B	Cyclin-dependent kinase 11B	0.790191	-0.140939	ns
P80217	IN35_HUMAN	IFI35	Interferon-induced 35 kDa protein	0.826747	-0.140908	ns
Q8TF05	PP4R1_HUMAN	PPP4R1	Serine/threonine-protein phosphatase 4 regulatory subunit 1	1.26809	-0.140882	ns
O00443	P3C2A_HUMAN	PIK3C2A	Phosphatidylinositol 4-phosphate 3-kinase C2 domain-containing subunit alpha	0.981719	-0.140742	ns
O60869	EDF1_HUMAN	EDF1	Endothelial differentiation-related factor 1	0.555053	-0.140575	ns
Q6VN20	RBP10_HUMAN	RANBP10	Ran-binding protein 10	1.08981	-0.140368	ns
P52272	HNRPM_HUMAN	HNRNPM	Heterogeneous nuclear ribonucleoprotein M	1.033	-0.140144	ns
P09651	ROA1_HUMAN	HNRNPA1	Heterogeneous nuclear ribonucleoprotein A1	1.59497	-0.140092	ns
P46934	NEDD4_HUMAN	NEDD4	E3 ubiquitin-protein ligase NEDD4	2.16313	-0.139998	ns
Q9NS18	GLRX2_HUMAN	GLRX2	Glutaredoxin-2, mitochondrial	0.561759	-0.139887	ns
O95248	MTMR5_HUMAN	SBF1	Myotubularin-related protein 5	1.74366	-0.139866	ns
Q96D46	NMD3_HUMAN	NMD3	60S ribosomal export protein NMD3	1.58373	-0.13953	ns
Q9NZB2	F120A_HUMAN	FAM120A	Constitutive coactivator of PPAR-gamma-like protein 1	1.84825	-0.139518	ns
Q9P0V9	SEP10_HUMAN	SEPTIN10	Septin-10	1.75864	-0.139487	ns
Q2VPK5	CTU2_HUMAN	CTU2	Cytoplasmic tRNA 2-thiolation protein 2	0.10852	-0.139288	ns
Q8IXQ6	PARP9_HUMAN	PARP9	Protein mono-ADP-ribosyltransferase PARP9	1.0245	-0.139268	ns
O75570	RF1M_HUMAN	MTRF1	Peptide chain release factor 1, mitochondrial	0.298492	-0.139082	ns
P30511	HLAF_HUMAN	HLA-F	HLA class I histocompatibility antigen, alpha chain F	0.337437	-0.138792	ns
Q7Z4Q2	HEAT3_HUMAN	HEATR3	HEAT repeat-containing protein 3	0.941968	-0.138681	ns
Q969M1	TM40L_HUMAN	TOMM40L	Mitochondrial import receptor subunit TOM40B	0.526352	-0.138491	ns
Q92783	STAM1_HUMAN	STAM	Signal transducing adapter molecule 1	0.852048	-0.13836	ns
Q9H0S4	DDX47_HUMAN	DDX47	Probable ATP-dependent RNA helicase DDX47	0.857853	-0.138178	ns
Q9Y230	RUVB2_HUMAN	RUVBL2	RuvB-like 2	2.0748	-0.138151	ns
P50148	GNAQ_HUMAN	GNAQ	Guanine nucleotide-binding protein G(q) subunit alpha	0.914495	-0.138148	ns
P05186	PPBT_HUMAN	ALPL	Alkaline phosphatase, tissue-nonspecific isozyme	1.01054	-0.138126	ns
Q9UP83	COG5_HUMAN	COG5	Conserved oligomeric Golgi complex subunit 5	1.09189	-0.137794	ns
Q9NVE5	UBP40_HUMAN	USP40	Ubiquitin carboxyl-terminal hydrolase 40	0.216168	-0.137766	ns
Q96EY7	PTCD3_HUMAN	PTCD3	Pentatricopeptide repeat domain-containing protein 3, mitochondrial	1.3921	-0.137715	ns
Q9HAV0	GBB4_HUMAN	GNB4	Guanine nucleotide-binding protein subunit beta-4	0.291843	-0.137561	ns
P41235	HNF4A_HUMAN	HNF4A	Hepatocyte nuclear factor 4-alpha	0.544723	-0.137289	ns
Q8IYS2	K2013_HUMAN	KIAA2013	Uncharacterized protein KIAA2013	1.51065	-0.137256	ns
P09493	TPM1_HUMAN	TPM1	Tropomyosin alpha-1 chain	1.33406	-0.137036	ns
Q9BV81	EMC6_HUMAN	EMC6	ER membrane protein complex subunit 6	0.549884	-0.136818	ns
Q86U42	PABP2_HUMAN	PABPN1	Polyadenylate-binding protein 2	1.10512	-0.136724	ns
O95183	VAMP5_HUMAN	VAMP5	Vesicle-associated membrane protein 5	0.138752	-0.136561	ns
O15111	IKKA_HUMAN	CHUK	Inhibitor of nuclear factor kappa-B kinase subunit alpha	0.45408	-0.136531	ns
O43933	PEX1_HUMAN	PEX1	Peroxisome biogenesis factor 1	1.10675	-0.13653	ns
Q86UD5	SL9B2_HUMAN	SLC9B2	Sodium/hydrogen exchanger 9B2	0.892735	-0.136454	ns
Q9H814	PHAX_HUMAN	PHAX	Phosphorylated adapter RNA export protein	0.466217	-0.136378	ns
Q8N511	TM199_HUMAN	TMEM199	Transmembrane protein 199	0.343424	-0.136331	ns
O15498	YKT6_HUMAN	YKT6	Synaptobrevin homolog YKT6	0.726242	-0.13631	ns
P56556	NDUA6_HUMAN	NDUFA6	NADH dehydrogenase [ubiquinone] 1 alpha subcomplex subunit 6	0.824855	-0.136258	ns
Q96F24	NRBF2_HUMAN	NRBF2	Nuclear receptor-binding factor 2	0.510757	-0.136229	ns
P63092	GNAS1_HUMAN;GNAS2_HUMAN	GNAS	Guanine nucleotide-binding protein G(s) subunit alpha isoforms short	1.75254	-0.136207	ns
Q9Y2Z4	SYYM_HUMAN	YARS2	Tyrosine--tRNA ligase, mitochondrial	1.53288	-0.136143	ns
M0R2Q6	M0R2K9_HUMAN;M0R2Q6_HUMAN	FKBP8	Peptidylprolyl isomerase (Fragment)	0.410801	-0.135865	ns
O75150	BRE1B_HUMAN	RNF40	E3 ubiquitin-protein ligase BRE1B	0.246625	-0.135841	ns
Q5BJD5	TM41B_HUMAN	TMEM41B	Transmembrane protein 41B	0.144987	-0.135778	ns
Q15036	SNX17_HUMAN	SNX17	Sorting nexin-17	0.460691	-0.135718	ns
P82673	RT35_HUMAN	MRPS35	28S ribosomal protein S35, mitochondrial	1.17997	-0.13563	ns
Q92769	HDAC2_HUMAN	HDAC2	Histone deacetylase 2	0.215993	-0.135565	ns
Q00325	MPCP_HUMAN	SLC25A3	Phosphate carrier protein, mitochondrial	1.15115	-0.135405	ns
Q9NVH1	DJC11_HUMAN	DNAJC11	DnaJ homolog subfamily C member 11	2.27825	-0.135318	ns
Q92990	GLMN_HUMAN	GLMN	Glomulin	0.542364	-0.135275	ns
O43760	SNG2_HUMAN	SYNGR2	Synaptogyrin-2	0.685321	-0.135264	ns
Q01831	XPC_HUMAN	XPC	DNA repair protein complementing XP-C cells	0.428602	-0.135166	ns
Q4KMQ2	ANO6_HUMAN	ANO6	Anoctamin-6	1.75864	-0.135153	ns
Q9NPI6	DCP1A_HUMAN	DCP1A	mRNA-decapping enzyme 1A	0.282072	-0.135142	ns
Q9H2I8	LRMDA_HUMAN	LRMDA	Leucine-rich melanocyte differentiation-associated protein	0.443604	-0.134954	ns
Q7L0Y3	TM10C_HUMAN	TRMT10C	tRNA methyltransferase 10 homolog C	2.01975	-0.134943	ns
P06702	S10A9_HUMAN	S100A9	Protein S100-A9	0.0737424	-0.13493	ns
Q8N3V7	SYNPO_HUMAN	SYNPO	Synaptopodin	1.69587	-0.134766	ns
P19525	E2AK2_HUMAN	EIF2AK2	Interferon-induced, double-stranded RNA-activated protein kinase	1.36016	-0.13474	ns
Q13601	KRR1_HUMAN	KRR1	KRR1 small subunit processome component homolog	0.672466	-0.134599	ns
Q8IWE4	DCNL3_HUMAN	DCUN1D3	DCN1-like protein 3	0.517461	-0.134268	ns
P01009	A1AT_HUMAN	SERPINA1	Alpha-1-antitrypsin	0.947818	-0.134041	ns
Q15006	EMC2_HUMAN	EMC2	ER membrane protein complex subunit 2	1.00322	-0.134019	ns
Q96S99	PKHF1_HUMAN	PLEKHF1	Pleckstrin homology domain-containing family F member 1	0.581128	-0.133938	ns
Q9NRQ2	PLS4_HUMAN	PLSCR4	Phospholipid scramblase 4	0.462393	-0.133928	ns
Q330K2	NDUF6_HUMAN	NDUFAF6	NADH dehydrogenase (ubiquinone) complex I, assembly factor 6	0.658848	-0.133903	ns
Q9Y5B6	PAXB1_HUMAN	PAXBP1	PAX3- and PAX7-binding protein 1	0.309418	-0.133565	ns
Q9BRR6	ADPGK_HUMAN	ADPGK	ADP-dependent glucokinase	1.28715	-0.133465	ns
Q8IVL1	NAV2_HUMAN	NAV2	Neuron navigator 2	0.545596	-0.133386	ns
P53985	MOT1_HUMAN	SLC16A1	Monocarboxylate transporter 1	1.35194	-0.133289	ns
Q92734	TFG_HUMAN	TFG	Protein TFG	0.957025	-0.13316	ns
Q8NFH3	NUP43_HUMAN	NUP43	Nucleoporin Nup43	0.8768	-0.13278	ns
P51151	RAB9A_HUMAN	RAB9A	Ras-related protein Rab-9A	1.34302	-0.132624	ns
P61221	ABCE1_HUMAN	ABCE1	ATP-binding cassette sub-family E member 1	1.92391	-0.132618	ns
Q04941	PLP2_HUMAN	PLP2	Proteolipid protein 2	0.343221	-0.132323	ns
Q96S15	WDR24_HUMAN	WDR24	GATOR complex protein WDR24	0.509842	-0.132216	ns
Q96BW1	UPP_HUMAN	UPRT	Uracil phosphoribosyltransferase homolog	0.210478	-0.132113	ns
Q96KA5	CLP1L_HUMAN	CLPTM1L	Cleft lip and palate transmembrane protein 1-like protein	1.05579	-0.131909	ns
P47224	MSS4_HUMAN	RABIF	Guanine nucleotide exchange factor MSS4	0.440763	-0.131902	ns
O43809	CPSF5_HUMAN	NUDT21	Cleavage and polyadenylation specificity factor subunit 5	1.06085	-0.131882	ns
ANXA5_HUMAN	ANXA5_HUMAN	ANXA5	Annexin A5	1.93365	-0.13164	ns
P39210	MPV17_HUMAN	MPV17	Protein Mpv17	0.262249	-0.131598	ns
Q9Y3D7	TIM16_HUMAN	PAM16	Mitochondrial import inner membrane translocase subunit TIM16	0.628335	-0.131597	ns
O14732	IMPA2_HUMAN	IMPA2	Inositol monophosphatase 2	0.362729	-0.131491	ns
Q9UP65	PA24C_HUMAN	PLA2G4C	Cytosolic phospholipase A2 gamma	0.288162	-0.131436	ns
Q99547	MPH6_HUMAN	MPHOSPH6	M-phase phosphoprotein 6	0.0855738	-0.131363	ns
P60842	IF4A1_HUMAN	EIF4A1	Eukaryotic initiation factor 4A-I	1.22666	-0.131298	ns
Q96DP5	FMT_HUMAN	MTFMT	Methionyl-tRNA formyltransferase, mitochondrial	0.439912	-0.13124	ns
P51809	VAMP7_HUMAN	VAMP7	Vesicle-associated membrane protein 7	0.708422	-0.131005	ns
Q9Y606	TRUA_HUMAN	PUS1	tRNA pseudouridine synthase A	1.9082	-0.130905	ns
Q96KC8	DNJC1_HUMAN	DNAJC1	DnaJ homolog subfamily C member 1	1.06503	-0.130815	ns
Q14157	UBP2L_HUMAN	UBAP2L	Ubiquitin-associated protein 2-like	1.32727	-0.130793	ns
Q92900	RENT1_HUMAN	UPF1	Regulator of nonsense transcripts 1	1.65612	-0.130766	ns
Q12802	AKP13_HUMAN	AKAP13	A-kinase anchor protein 13	1.64354	-0.130696	ns
Q05519	SRS11_HUMAN	SRSF11	Serine/arginine-rich splicing factor 11	0.453062	-0.13061	ns
Q96J66	ABCCB_HUMAN	ABCC11	ATP-binding cassette sub-family C member 11	0.326296	-0.130596	ns
P49755	TMEDA_HUMAN	TMED10	Transmembrane emp24 domain-containing protein 10	1.33406	-0.130385	ns
P42356	PI4KA_HUMAN	PI4KA	Phosphatidylinositol 4-kinase alpha	0.897951	-0.130299	ns
Q9NTZ6	RBM12_HUMAN	RBM12	RNA-binding protein 12	0.786187	-0.130268	ns
Q13509	TBB3_HUMAN	TUBB3	Tubulin beta-3 chain	0.327846	-0.130158	ns
Q969E2	SCAM4_HUMAN	SCAMP4	Secretory carrier-associated membrane protein 4	0.29561	-0.130046	ns
Q8N2H4	SYS1_HUMAN	SYS1	Protein SYS1 homolog	0.537844	-0.130035	ns
Q9NWV8	BABA1_HUMAN	BABAM1	BRISC and BRCA1-A complex member 1	0.281975	-0.129909	ns
Q8N766	EMC1_HUMAN	EMC1	ER membrane protein complex subunit 1	1.62124	-0.129824	ns
O75323	NIPS2_HUMAN	NIPSNAP2	Protein NipSnap homolog 2	0.326296	-0.129819	ns
O75828	CBR3_HUMAN	CBR3	Carbonyl reductase [NADPH] 3	0.532746	-0.12978	ns
Q6PI78	TMM65_HUMAN	TMEM65	Transmembrane protein 65	0.716595	-0.129652	ns
Q69YN4	VIR_HUMAN	VIRMA	Protein virilizer homolog	0.227807	-0.129461	ns
O15551	CLD3_HUMAN	CLDN3	Claudin-3	0.459854	-0.129209	ns
Q6PJI9	WDR59_HUMAN	WDR59	GATOR complex protein WDR59	0.423855	-0.129128	ns
P49757	NUMB_HUMAN	NUMB	Protein numb homolog	1.52542	-0.129062	ns
P05164	PERM_HUMAN	MPO	Myeloperoxidase	0.582198	-0.128937	ns
Q9Y512	SAM50_HUMAN	SAMM50	Sorting and assembly machinery component 50 homolog	1.86118	-0.128825	ns
Q9H0U3	MAGT1_HUMAN	MAGT1	Magnesium transporter protein 1	1.08624	-0.128776	ns
Q96KR6	F210B_HUMAN	FAM210B	Protein FAM210B, mitochondrial	0.38685	-0.128487	ns
P60602	ROMO1_HUMAN	ROMO1	Reactive oxygen species modulator 1	0.206151	-0.128018	ns
Q96LW7	CAR19_HUMAN	CARD19	Caspase recruitment domain-containing protein 19	0.611454	-0.127956	ns
Q8N5N7	RM50_HUMAN	MRPL50	39S ribosomal protein L50, mitochondrial	0.629599	-0.127948	ns
Q14694	UBP10_HUMAN	USP10	Ubiquitin carboxyl-terminal hydrolase 10	1.17534	-0.127884	ns
P55209	NP1L1_HUMAN	NAP1L1	Nucleosome assembly protein 1-like 1	1.20316	-0.127847	ns
O75817	POP7_HUMAN	POP7	Ribonuclease P protein subunit p20	0.224903	-0.127762	ns
O14964	HGS_HUMAN	HGS	Hepatocyte growth factor-regulated tyrosine kinase substrate	1.4183	-0.127743	ns
P51116	FXR2_HUMAN	FXR2	Fragile X mental retardation syndrome-related protein 2	1.28949	-0.127713	ns
O75976	CBPD_HUMAN	CPD	Carboxypeptidase D	1.46591	-0.127705	ns
O00192	ARVC_HUMAN	ARVCF	Armadillo repeat protein deleted in velo-cardio-facial syndrome	1.6258	-0.127423	ns
Q15366	PCBP2_HUMAN	PCBP2	Poly(rC)-binding protein 2	1.37018	-0.127248	ns
Q13614	MTMR1_HUMAN	MTMR1	Myotubularin-related protein 1	0.868035	-0.127215	ns
Q14978	NOLC1_HUMAN	NOLC1	Nucleolar and coiled-body phosphoprotein 1	1.04065	-0.127027	ns
Q08174	PCDH1_HUMAN	PCDH1	Protocadherin-1	0.178499	-0.127005	ns
Q9NXH9	TRM1_HUMAN	TRMT1	tRNA (guanine(26)-N(2))-dimethyltransferase	0.479635	-0.12689	ns
A0A024R6I7	A0A024R6I7_HUMAN;A0A0G2JRN3_HUMAN	SERPINA1	Alpha-1-antitrypsin	0.467125	-0.126742	ns
Q9P2X3	IMPCT_HUMAN	IMPACT	Protein IMPACT	0.216167	-0.126641	ns
Q96D05	F241B_HUMAN	FAM241B	Protein FAM241B	0.343167	-0.126629	ns
P61978	HNRPK_HUMAN	HNRNPK	Heterogeneous nuclear ribonucleoprotein K	1.98754	-0.126391	ns
Q96DA6	TIM14_HUMAN	DNAJC19	Mitochondrial import inner membrane translocase subunit TIM14	0.897786	-0.12637	ns
Q9H871	RMD5A_HUMAN	RMND5A	E3 ubiquitin-protein transferase RMND5A	0.137839	-0.126362	ns
Q7KZ85	SPT6H_HUMAN	SUPT6H	Transcription elongation factor SPT6	0.602747	-0.126336	ns
P25705	ATPA_HUMAN	ATP5F1A	ATP synthase subunit alpha, mitochondrial	1.86156	-0.126073	ns
O95721	SNP29_HUMAN	SNAP29	Synaptosomal-associated protein 29	1.29069	-0.125952	ns
Q99674	CGRE1_HUMAN	CGREF1	Cell growth regulator with EF hand domain protein 1	0.205842	-0.125565	ns
Q9BSK2	S2533_HUMAN	SLC25A33	Solute carrier family 25 member 33	0.594267	-0.125462	ns
Q8N4H5	TOM5_HUMAN	TOMM5	Mitochondrial import receptor subunit TOM5 homolog	0.465062	-0.125423	ns
Q6UWV6	ENPP7_HUMAN	ENPP7	Ectonucleotide pyrophosphatase/phosphodiesterase family member 7	0.216168	-0.125404	ns
P04844	RPN2_HUMAN	RPN2	Dolichyl-diphosphooligosaccharide--protein glycosyltransferase subunit 2	1.3921	-0.125359	ns
Q96AJ9	VTI1A_HUMAN	VTI1A	Vesicle transport through interaction with t-SNAREs homolog 1A	0.274747	-0.125337	ns
P12931	SRC_HUMAN	SRC	Proto-oncogene tyrosine-protein kinase Src	0.288294	-0.125186	ns
Q07020	RL18_HUMAN	RPL18	60S ribosomal protein L18	0.544723	-0.125114	ns
P62699	YPEL5_HUMAN	YPEL5	Protein yippee-like 5	0.352943	-0.125037	ns
A0A494C0R8	A0A494C0R8_HUMAN;I3L2B0_HUMAN	CLUH	Clustered mitochondria protein homolog	0.463254	-0.125011	ns
Q96QZ7	MAGI1_HUMAN	MAGI1	Membrane-associated guanylate kinase, WW and PDZ domain-containing protein 1	0.576503	-0.124846	ns
Q9NY93	DDX56_HUMAN	DDX56	Probable ATP-dependent RNA helicase DDX56	0.640249	-0.124834	ns
E9PLR3	E9PLR3_HUMAN	PRG4	Proteoglycan 4 (Fragment)	0.263502	-0.124807	ns
Q8NBM4	UBAC2_HUMAN	UBAC2	Ubiquitin-associated domain-containing protein 2	0.432246	-0.124763	ns
Q9Y5M8	SRPRB_HUMAN	SRPRB	Signal recognition particle receptor subunit beta	1.43108	-0.124581	ns
O75843	AP1G2_HUMAN	AP1G2	AP-1 complex subunit gamma-like 2	0.635354	-0.124187	ns
Q9NY65	TBA8_HUMAN	TUBA8	Tubulin alpha-8 chain	0.26258	-0.124121	ns
Q53EP0	FND3B_HUMAN	FNDC3B	Fibronectin type III domain-containing protein 3B	1.16642	-0.123988	ns
P17735	ATTY_HUMAN	TAT	Tyrosine aminotransferase	0.408183	-0.123983	ns
Q9Y285	SYFA_HUMAN	FARSA	Phenylalanine--tRNA ligase alpha subunit	1.53288	-0.12398	ns
P29558	RBMS1_HUMAN;RBMS3_HUMAN	RBMS1;RBMS3	RNA-binding motif, single-stranded-interacting protein 1	0.283378	-0.123941	ns
Q5RI15	COX20_HUMAN	COX20	Cytochrome c oxidase assembly protein COX20, mitochondrial	0.954471	-0.123822	ns
Q9UKX7	NUP50_HUMAN	NUP50	Nuclear pore complex protein Nup50	0.772644	-0.123815	ns
P82930	RT34_HUMAN	MRPS34	28S ribosomal protein S34, mitochondrial	0.51234	-0.123801	ns
O60812	HNRC1_HUMAN;HNRC3_HUMAN;HNRC4_HUMAN	HNRNPCL1;HNRNPCL3;HNRNPCL4	Heterogeneous nuclear ribonucleoprotein C-like 3	0.23245	-0.123675	ns
Q8N8S7	ENAH_HUMAN	ENAH	Protein enabled homolog	0.709271	-0.123587	ns
Q14764	MVP_HUMAN	MVP	Major vault protein	1.01531	-0.123422	ns
Q7L014	DDX46_HUMAN	DDX46	Probable ATP-dependent RNA helicase DDX46	1.94987	-0.123064	ns
Q5T653	RM02_HUMAN	MRPL2	39S ribosomal protein L2, mitochondrial	0.756348	-0.123032	ns
P09874	PARP1_HUMAN	PARP1	Poly [ADP-ribose] polymerase 1	2.06568	-0.12281	ns
P78310	CXAR_HUMAN	CXADR	Coxsackievirus and adenovirus receptor	1.61949	-0.122768	ns
Q9Y4K1	CRBG1_HUMAN	CRYBG1	Beta/gamma crystallin domain-containing protein 1	0.414802	-0.12269	ns
Q96JG6	VPS50_HUMAN	VPS50	Syndetin	1.67225	-0.122564	ns
Q13795	ARFRP_HUMAN	ARFRP1	ADP-ribosylation factor-related protein 1	0.507881	-0.122503	ns
O75746	CMC1_HUMAN	SLC25A12	Calcium-binding mitochondrial carrier protein Aralar1	0.797651	-0.122492	ns
Q15029	U5S1_HUMAN	EFTUD2	116 kDa U5 small nuclear ribonucleoprotein component	1.72731	-0.122392	ns
Q9Y3F4	STRAP_HUMAN	STRAP	Serine-threonine kinase receptor-associated protein	1.61709	-0.122136	ns
O60518	RNBP6_HUMAN	RANBP6	Ran-binding protein 6	0.726309	-0.122089	ns
Q8N0Y7	PGAM4_HUMAN	PGAM4	Probable phosphoglycerate mutase 4	0.203235	-0.121984	ns
Q8IZA0	K319L_HUMAN	KIAA0319L	Dyslexia-associated protein KIAA0319-like protein	0.65598	-0.121752	ns
Q9BX95	SGPP1_HUMAN	SGPP1	Sphingosine-1-phosphate phosphatase 1	0.564718	-0.121715	ns
P19387	RPB3_HUMAN	POLR2C	DNA-directed RNA polymerase II subunit RPB3	0.38768	-0.121657	ns
Q8WTW3	COG1_HUMAN	COG1	Conserved oligomeric Golgi complex subunit 1	0.745769	-0.121562	ns
Q86Y07	VRK2_HUMAN	VRK2	Serine/threonine-protein kinase VRK2	0.342834	-0.121547	ns
Q9Y3Z3	SAMH1_HUMAN	SAMHD1	Deoxynucleoside triphosphate triphosphohydrolase SAMHD1	0.786791	-0.121396	ns
Q9H061	T126A_HUMAN	TMEM126A	Transmembrane protein 126A	1.28184	-0.121315	ns
P23634	AT2B1_HUMAN	ATP2B1	Plasma membrane calcium-transporting ATPase 1	1.75675	-0.121294	ns
Q92621	NU205_HUMAN	NUP205	Nuclear pore complex protein Nup205	0.957947	-0.121269	ns
Q9NX63	MIC19_HUMAN	CHCHD3	MICOS complex subunit MIC19	2.05802	-0.12118	ns
P49841	GSK3B_HUMAN	GSK3B	Glycogen synthase kinase-3 beta	1.27191	-0.12108	ns
Q8N3C0	ASCC3_HUMAN	ASCC3	Activating signal cointegrator 1 complex subunit 3	0.921913	-0.121072	ns
Q96CU9	FXRD1_HUMAN	FOXRED1	FAD-dependent oxidoreductase domain-containing protein 1	0.786187	-0.121061	ns
Q9Y2H0	DLGP4_HUMAN	DLGAP4	Disks large-associated protein 4	1.05167	-0.120945	ns
Q8IXM3	RM41_HUMAN	MRPL41	39S ribosomal protein L41, mitochondrial	0.714579	-0.120791	ns
Q96IG2	FXL20_HUMAN	FBXL20	F-box/LRR-repeat protein 20	0.679002	-0.120702	ns
P57772	SELB_HUMAN	EEFSEC	Selenocysteine-specific elongation factor	1.71996	-0.120613	ns
Q9Y5K6	CD2AP_HUMAN	CD2AP	CD2-associated protein	1.66649	-0.120609	ns
Q9Y6E2	BZW2_HUMAN	BZW2	Basic leucine zipper and W2 domain-containing protein 2	0.52248	-0.1206	ns
Q9UBU9	NXF1_HUMAN	NXF1	Nuclear RNA export factor 1	0.50958	-0.120598	ns
Q9Y4F5	C170B_HUMAN	CEP170B	Centrosomal protein of 170 kDa protein B	0.635428	-0.120542	ns
O15427	MOT4_HUMAN	SLC16A3	Monocarboxylate transporter 4	0.437637	-0.120398	ns
Q8IWV8	UBR2_HUMAN	UBR2	E3 ubiquitin-protein ligase UBR2	0.779738	-0.120331	ns
P49792	RBP2_HUMAN	RANBP2	E3 SUMO-protein ligase RanBP2	0.752545	-0.120312	ns
Q5HYI7	MTX3_HUMAN	MTX3	Metaxin-3	0.846416	-0.120236	ns
Q6DKI1	RL7L_HUMAN	RPL7L1	60S ribosomal protein L7-like 1	0.688547	-0.120171	ns
Q9NR77	PXMP2_HUMAN	PXMP2	Peroxisomal membrane protein 2	0.740991	-0.119951	ns
Q969V3	NCLN_HUMAN	NCLN	Nicalin	1.24571	-0.119812	ns
O95167	NDUA3_HUMAN	NDUFA3	NADH dehydrogenase [ubiquinone] 1 alpha subcomplex subunit 3	0.375905	-0.119549	ns
Q5T5P2	SKT_HUMAN	KIAA1217	Sickle tail protein homolog	0.896988	-0.119492	ns
O94887	FARP2_HUMAN	FARP2	FERM, ARHGEF and pleckstrin domain-containing protein 2	0.440919	-0.119481	ns
P05106	ITB3_HUMAN	ITGB3	Integrin beta-3	0.868279	-0.119309	ns
Q9Y217	MTMR6_HUMAN	MTMR6	Myotubularin-related protein 6	0.386869	-0.119266	ns
Q9NQS5	GPR84_HUMAN	GPR84	G-protein coupled receptor 84	0.0669926	-0.119257	ns
Q92878	RAD50_HUMAN	RAD50	DNA repair protein RAD50	1.59383	-0.118567	ns
P37198	NUP62_HUMAN	NUP62	Nuclear pore glycoprotein p62	0.83079	-0.118559	ns
Q06210	GFPT1_HUMAN	GFPT1	Glutamine--fructose-6-phosphate aminotransferase [isomerizing] 1	1.50001	-0.118553	ns
Q8WX93	PALLD_HUMAN	PALLD	Palladin	0.596387	-0.118252	ns
Q9BYD1	RM13_HUMAN	MRPL13	39S ribosomal protein L13, mitochondrial	0.901853	-0.11816	ns
Q9NYP7	ELOV5_HUMAN	ELOVL5	Elongation of very long chain fatty acids protein 5	0.291681	-0.118078	ns
O00399	DCTN6_HUMAN	DCTN6	Dynactin subunit 6	0.20944	-0.118045	ns
A6H8Y1	BDP1_HUMAN	BDP1	Transcription factor TFIIIB component B'' homolog	0.150771	-0.117907	ns
P49023	PAXI_HUMAN	PXN	Paxillin	0.452654	-0.117823	ns
P13639	EF2_HUMAN	EEF2	Elongation factor 2	1.78802	-0.11782	ns
Q969Z0	FAKD4_HUMAN	TBRG4	FAST kinase domain-containing protein 4	1.32811	-0.117768	ns
Q9P258	RCC2_HUMAN	RCC2	Protein RCC2	0.481837	-0.11773	ns
Q86WN2	IFNE_HUMAN	IFNE	Interferon epsilon	0.157604	-0.117709	ns
Q96EK5	KBP_HUMAN	KIFBP	KIF-binding protein	0.81814	-0.117578	ns
Q96I34	PP16A_HUMAN	PPP1R16A	Protein phosphatase 1 regulatory subunit 16A	0.325039	-0.117467	ns
E5RK69	E5RK69_HUMAN	ANXA6	Annexin	0.215544	-0.117409	ns
Q02928	CP4AB_HUMAN	CYP4A11	Cytochrome P450 4A11	1.25753	-0.117269	ns
Q8NCA5	FA98A_HUMAN	FAM98A	Protein FAM98A	1.4428	-0.117113	ns
Q96EP5	DAZP1_HUMAN	DAZAP1	DAZ-associated protein 1	0.952049	-0.117005	ns
Q8WVV9	HNRLL_HUMAN	HNRNPLL	Heterogeneous nuclear ribonucleoprotein L-like	0.462599	-0.116991	ns
O15226	NKRF_HUMAN	NKRF	NF-kappa-B-repressing factor	0.571206	-0.116974	ns
P67870	CSK2B_HUMAN	CSNK2B	Casein kinase II subunit beta	0.84942	-0.116954	ns
Q9H1A7	RPB11_HUMAN;RPB1B_HUMAN;RPB1C_HUMAN	POLR2J;POLR2J2;POLR2J3	DNA-directed RNA polymerase II subunit RPB11-a	0.147631	-0.116727	ns
Q9P0J7	KCMF1_HUMAN	KCMF1	E3 ubiquitin-protein ligase KCMF1	0.223745	-0.116692	ns
Q8IW41	MAPK5_HUMAN	MAPKAPK5	MAP kinase-activated protein kinase 5	0.393115	-0.11667	ns
Q9GZZ1	NAA50_HUMAN	NAA50	N-alpha-acetyltransferase 50	0.80266	-0.116655	ns
Q8IZ21	PHAR4_HUMAN	PHACTR4	Phosphatase and actin regulator 4	0.322496	-0.116595	ns
P46060	RAGP1_HUMAN	RANGAP1	Ran GTPase-activating protein 1	1.48854	-0.116588	ns
Q9NVA1	UQCC1_HUMAN	UQCC1	Ubiquinol-cytochrome-c reductase complex assembly factor 1	0.398734	-0.116482	ns
Q9BXJ9	NAA15_HUMAN	NAA15	N-alpha-acetyltransferase 15, NatA auxiliary subunit	1.72931	-0.116421	ns
Q8WWI5	CTL1_HUMAN	SLC44A1	Choline transporter-like protein 1	1.1324	-0.116237	ns
Q69YL0	NCAS2_HUMAN	NCBP2AS2	Protein NCBP2AS2	0.150771	-0.116161	ns
Q9HBL7	PLRKT_HUMAN	PLGRKT	Plasminogen receptor (KT)	0.28718	-0.116096	ns
Q2T9J0	TYSD1_HUMAN	TYSND1	Peroxisomal leader peptide-processing protease	0.227807	-0.116048	ns
P22695	QCR2_HUMAN	UQCRC2	Cytochrome b-c1 complex subunit 2, mitochondrial	1.48355	-0.116043	ns
Q04727	TLE1_HUMAN	TLE1	Transducin-like enhancer protein 1	0.502422	-0.115986	ns
Q9BYN8	RT26_HUMAN	MRPS26	28S ribosomal protein S26, mitochondrial	0.661123	-0.115954	ns
Q9NRJ5	PAPOA_HUMAN	PAPOLA	Poly(A) polymerase alpha	0.371535	-0.11589	ns
Q13188	STK3_HUMAN	STK3	Serine/threonine-protein kinase 3	0.399157	-0.115863	ns
Q01813	PFKAP_HUMAN	PFKP	ATP-dependent 6-phosphofructokinase, platelet type	0.826747	-0.115854	ns
P24539	AT5F1_HUMAN	ATP5PB	ATP synthase F(0) complex subunit B1, mitochondrial	1.00863	-0.115809	ns
O15228	GNPAT_HUMAN	GNPAT	Dihydroxyacetone phosphate acyltransferase	1.43532	-0.115535	ns
P68366	TBA4A_HUMAN	TUBA4A	Tubulin alpha-4A chain	1.26745	-0.115368	ns
Q9NQ29	LC7L2_HUMAN	LUC7L2	Putative RNA-binding protein Luc7-like 2	0.767943	-0.115225	ns
Q05639	EF1A2_HUMAN	EEF1A2	Elongation factor 1-alpha 2	1.61969	-0.115196	ns
Q9H0E2	TOLIP_HUMAN	TOLLIP	Toll-interacting protein	0.668646	-0.115136	ns
Q7Z2W4	ZCCHV_HUMAN	ZC3HAV1	Zinc finger CCCH-type antiviral protein 1	1.38485	-0.115103	ns
Q9NZN8	CNOT2_HUMAN	CNOT2	CCR4-NOT transcription complex subunit 2	0.318472	-0.115024	ns
Q9NQT8	KI13B_HUMAN	KIF13B	Kinesin-like protein KIF13B	0.837959	-0.114963	ns
P82933	RT09_HUMAN	MRPS9	28S ribosomal protein S9, mitochondrial	1.13514	-0.11484	ns
P49137	MAPK2_HUMAN	MAPKAPK2	MAP kinase-activated protein kinase 2	0.239844	-0.114792	ns
Q96T76	MMS19_HUMAN	MMS19	MMS19 nucleotide excision repair protein homolog	1.22988	-0.114565	ns
Q9UNL2	SSRG_HUMAN	SSR3	Translocon-associated protein subunit gamma	0.415357	-0.114378	ns
P48729	KC1A_HUMAN	CSNK1A1	Casein kinase I isoform alpha	0.451853	-0.11437	ns
Q92917	GPKOW_HUMAN	GPKOW	G-patch domain and KOW motifs-containing protein	0.453101	-0.114346	ns
P61619	S61A1_HUMAN	SEC61A1	Protein transport protein Sec61 subunit alpha isoform 1	0.983791	-0.114312	ns
Q9Y608	LRRF2_HUMAN	LRRFIP2	Leucine-rich repeat flightless-interacting protein 2	1.05713	-0.114251	ns
Q9NVZ3	NECP2_HUMAN	NECAP2	Adaptin ear-binding coat-associated protein 2	0.66709	-0.114248	ns
Q9Y2S7	PDIP2_HUMAN	POLDIP2	Polymerase delta-interacting protein 2	1.1026	-0.114159	ns
Q96GE9	DMAC1_HUMAN	DMAC1	Distal membrane-arm assembly complex protein 1	0.153186	-0.114053	ns
Q8NI36	WDR36_HUMAN	WDR36	WD repeat-containing protein 36	0.924836	-0.114036	ns
Q9Y276	BCS1_HUMAN	BCS1L	Mitochondrial chaperone BCS1	1.27751	-0.113986	ns
Q92600	CNOT9_HUMAN	CNOT9	CCR4-NOT transcription complex subunit 9	0.935834	-0.113818	ns
Q1KMD3	HNRL2_HUMAN	HNRNPUL2	Heterogeneous nuclear ribonucleoprotein U-like protein 2	1.44874	-0.113747	ns
Q8NBJ9	SIDT2_HUMAN	SIDT2	SID1 transmembrane family member 2	0.489144	-0.113723	ns
P35232	PHB_HUMAN	PHB	Prohibitin	1.4803	-0.113643	ns
P20674	COX5A_HUMAN	COX5A	Cytochrome c oxidase subunit 5A, mitochondrial	0.601295	-0.113557	ns
Q9Y2U8	MAN1_HUMAN	LEMD3	Inner nuclear membrane protein Man1	0.215691	-0.113546	ns
Q8N684	CPSF7_HUMAN	CPSF7	Cleavage and polyadenylation specificity factor subunit 7	1.05743	-0.113426	ns
Q13547	HDAC1_HUMAN	HDAC1	Histone deacetylase 1	0.417971	-0.113397	ns
Q5EBL8	PDZ11_HUMAN	PDZD11	PDZ domain-containing protein 11	0.21847	-0.113261	ns
Q15165	PON2_HUMAN	PON2	Serum paraoxonase/arylesterase 2	1.72976	-0.112965	ns
Q96P48	ARAP1_HUMAN	ARAP1	Arf-GAP with Rho-GAP domain, ANK repeat and PH domain-containing protein 1	0.222217	-0.112941	ns
P69849	NOMO1_HUMAN	NOMO1	Nodal modulator 1	1.7842	-0.112873	ns
Q15382	RHEB_HUMAN	RHEB	GTP-binding protein Rheb	0.650753	-0.112743	ns
P98175	RBM10_HUMAN	RBM10	RNA-binding protein 10	0.383032	-0.112725	ns
Q9GZL7	WDR12_HUMAN	WDR12	Ribosome biogenesis protein WDR12	0.510198	-0.112692	ns
Q9H190	SDCB2_HUMAN	SDCBP2	Syntenin-2	0.390118	-0.112579	ns
Q9BRZ2	TRI56_HUMAN	TRIM56	E3 ubiquitin-protein ligase TRIM56	0.685819	-0.112516	ns
Q58FF7	H90B3_HUMAN	HSP90AB3P	Putative heat shock protein HSP 90-beta-3	0.22124	-0.112445	ns
Q5SRD1	TIM23_HUMAN	TIMM23	Mitochondrial import inner membrane translocase subunit Tim23	0.62639	-0.112319	ns
O43324	MCA3_HUMAN	EEF1E1	Eukaryotic translation elongation factor 1 epsilon-1	0.797071	-0.112295	ns
Q9UMY4	SNX12_HUMAN	SNX12	Sorting nexin-12	0.565818	-0.112265	ns
Q12788	TBL3_HUMAN	TBL3	Transducin beta-like protein 3	0.883636	-0.112212	ns
P20815	CP3A5_HUMAN	CYP3A5	Cytochrome P450 3A5	1.21564	-0.112139	ns
Q16831	UPP1_HUMAN	UPP1	Uridine phosphorylase 1	0.571941	-0.112088	ns
P55884	EIF3B_HUMAN	EIF3B	Eukaryotic translation initiation factor 3 subunit B	1.39321	-0.111901	ns
Q5VZK9	CARL1_HUMAN	CARMIL1	F-actin-uncapping protein LRRC16A	0.817383	-0.111705	ns
Q9Y277	VDAC3_HUMAN	VDAC3	Voltage-dependent anion-selective channel protein 3	1.15111	-0.111297	ns
P13196	HEM1_HUMAN	ALAS1	5-aminolevulinate synthase, nonspecific, mitochondrial	1.14018	-0.11126	ns
P46977	STT3A_HUMAN	STT3A	Dolichyl-diphosphooligosaccharide--protein glycosyltransferase subunit STT3A	1.25907	-0.11117	ns
O75152	ZC11A_HUMAN	ZC3H11A	Zinc finger CCCH domain-containing protein 11A	0.365083	-0.111133	ns
Q9GZU7	CTDS1_HUMAN	CTDSP1	Carboxy-terminal domain RNA polymerase II polypeptide A small phosphatase 1	0.401892	-0.111058	ns
Q15392	DHC24_HUMAN	DHCR24	Delta(24)-sterol reductase	0.932994	-0.110892	ns
O43172	PRP4_HUMAN	PRPF4	U4/U6 small nuclear ribonucleoprotein Prp4	0.545852	-0.110883	ns
Q15041	AR6P1_HUMAN	ARL6IP1	ADP-ribosylation factor-like protein 6-interacting protein 1	0.169551	-0.110872	ns
Q8NHZ8	CDC26_HUMAN	CDC26	Anaphase-promoting complex subunit CDC26	0.207682	-0.110864	ns
Q92888	ARHG1_HUMAN	ARHGEF1	Rho guanine nucleotide exchange factor 1	1.07085	-0.110833	ns
Q16181	SEPT7_HUMAN	SEPTIN7	Septin-7	1.35517	-0.110712	ns
P50995	ANX11_HUMAN	ANXA11	Annexin A11	1.43039	-0.110649	ns
O00159	MYO1C_HUMAN	MYO1C	Unconventional myosin-Ic	1.19947	-0.110396	ns
P36542	ATPG_HUMAN	ATP5F1C	ATP synthase subunit gamma, mitochondrial	1.22615	-0.110373	ns
Q9UHQ1	NARF_HUMAN	NARF	Nuclear prelamin A recognition factor	0.284933	-0.110287	ns
O00442	RTCA_HUMAN	RTCA	RNA 3'-terminal phosphate cyclase	1.36755	-0.110265	ns
Q08J23	NSUN2_HUMAN	NSUN2	RNA cytosine C(5)-methyltransferase NSUN2	1.39176	-0.110235	ns
O75934	SPF27_HUMAN	BCAS2	Pre-mRNA-splicing factor SPF27	0.402861	-0.110229	ns
Q9Y6V7	DDX49_HUMAN	DDX49	Probable ATP-dependent RNA helicase DDX49	0.205544	-0.110131	ns
Q9H2M9	RBGPR_HUMAN	RAB3GAP2	Rab3 GTPase-activating protein non-catalytic subunit	1.82228	-0.110083	ns
Q13505	MTX1_HUMAN	MTX1	Metaxin-1	1.25365	-0.110054	ns
P11388	TOP2B_HUMAN	TOP2B	DNA topoisomerase 2-beta	1.14375	-0.109907	ns
Q13546	RIPK1_HUMAN	RIPK1	Receptor-interacting serine/threonine-protein kinase 1	1.09438	-0.109898	ns
P40222	TXLNA_HUMAN	TXLNA	Alpha-taxilin	0.66709	-0.109847	ns
Q8NC44	RETR2_HUMAN	RETREG2	Reticulophagy regulator 2	0.618036	-0.109789	ns
P53794	SC5A3_HUMAN	SLC5A3	Sodium/myo-inositol cotransporter	0.195752	-0.109606	ns
Q05193	DYN1_HUMAN	DNM1	Dynamin-1	0.308329	-0.109585	ns
O00203	AP3B1_HUMAN	AP3B1	AP-3 complex subunit beta-1	1.33286	-0.109565	ns
P98155	VLDLR_HUMAN	VLDLR	Very low-density lipoprotein receptor	0.878315	-0.109481	ns
Q9UHD8	SEPT9_HUMAN	SEPTIN9	Septin-9	1.77916	-0.10944	ns
P68104	EF1A1_HUMAN;EF1A3_HUMAN	EEF1A1;EEF1A1P5	Elongation factor 1-alpha 1	0.975177	-0.109427	ns
Q8IXI1	MIRO2_HUMAN	RHOT2	Mitochondrial Rho GTPase 2	1.51065	-0.10932	ns
Q6ZWL3	CP4V2_HUMAN	CYP4V2	Cytochrome P450 4V2	0.561759	-0.109312	ns
O95772	STR3N_HUMAN	STARD3NL	STARD3 N-terminal-like protein	0.245236	-0.109285	ns
O43148	MCES_HUMAN	RNMT	mRNA cap guanine-N7 methyltransferase	1.34657	-0.109075	ns
Q96M83	CCDC7_HUMAN	CCDC7	Coiled-coil domain-containing protein 7	0.247742	-0.109051	ns
Q9Y5R8	TPPC1_HUMAN	TRAPPC1	Trafficking protein particle complex subunit 1	0.726242	-0.108996	ns
Q96LZ7	RMD2_HUMAN	RMDN2	Regulator of microtubule dynamics protein 2	1.12806	-0.108986	ns
Q9H267	VP33B_HUMAN	VPS33B	Vacuolar protein sorting-associated protein 33B	1.57182	-0.108941	ns
Q5VTR2	BRE1A_HUMAN	RNF20	E3 ubiquitin-protein ligase BRE1A	0.409595	-0.108839	ns
Q9BUL8	PDC10_HUMAN	PDCD10	Programmed cell death protein 10	0.971662	-0.108822	ns
Q9H1Z4	WDR13_HUMAN	WDR13	WD repeat-containing protein 13	0.897604	-0.108637	ns
B2MG_HUMAN	B2MG_HUMAN	B2M	Beta-2-microglobulin	0.457037	-0.108468	ns
P09012	SNRPA_HUMAN	SNRPA	U1 small nuclear ribonucleoprotein A	0.942443	-0.108461	ns
Q9NR50	EI2BG_HUMAN	EIF2B3	Translation initiation factor eIF-2B subunit gamma	1.69047	-0.108388	ns
P43307	SSRA_HUMAN	SSR1	Translocon-associated protein subunit alpha	0.664456	-0.108369	ns
Q9P0J1	PDP1_HUMAN	PDP1	[Pyruvate dehydrogenase [acetyl-transferring]]-phosphatase 1, mitochondrial	0.430692	-0.108345	ns
Q6P996	PDXD1_HUMAN	PDXDC1	Pyridoxal-dependent decarboxylase domain-containing protein 1	0.429784	-0.108342	ns
O15355	PPM1G_HUMAN	PPM1G	Protein phosphatase 1G	0.795246	-0.108244	ns
Q10469	MGAT2_HUMAN	MGAT2	Alpha-1,6-mannosyl-glycoprotein 2-beta-N-acetylglucosaminyltransferase	0.601562	-0.108232	ns
Q9BU61	NDUF3_HUMAN	NDUFAF3	NADH dehydrogenase [ubiquinone] 1 alpha subcomplex assembly factor 3	0.424929	-0.107836	ns
Q12874	SF3A3_HUMAN	SF3A3	Splicing factor 3A subunit 3	0.979768	-0.107785	ns
Q6P3X3	TTC27_HUMAN	TTC27	Tetratricopeptide repeat protein 27	0.211548	-0.107639	ns
Q9UMS4	PRP19_HUMAN	PRPF19	Pre-mRNA-processing factor 19	1.42846	-0.107623	ns
Q5T160	SYRM_HUMAN	RARS2	Probable arginine--tRNA ligase, mitochondrial	0.84942	-0.107615	ns
Q9H936	GHC1_HUMAN	SLC25A22	Mitochondrial glutamate carrier 1	0.864587	-0.107318	ns
P49585	PCY1A_HUMAN	PCYT1A	Choline-phosphate cytidylyltransferase A	1.03015	-0.10731	ns
P41250	GARS_HUMAN	GARS1	Glycine--tRNA ligase	1.39654	-0.107305	ns
Q06481	APLP2_HUMAN	APLP2	Amyloid-like protein 2	0.233781	-0.107303	ns
Q7Z4R8	CF120_HUMAN	C6orf120	UPF0669 protein C6orf120	0.284933	-0.107245	ns
Q9Y2G8	DJC16_HUMAN	DNAJC16	DnaJ homolog subfamily C member 16	0.912891	-0.107038	ns
Q6NXT6	TAPT1_HUMAN	TAPT1	Transmembrane anterior posterior transformation protein 1 homolog	0.916447	-0.106994	ns
Q9H300	PARL_HUMAN	PARL	Presenilins-associated rhomboid-like protein, mitochondrial	0.506693	-0.106836	ns
Q8IXB1	DJC10_HUMAN	DNAJC10	DnaJ homolog subfamily C member 10	0.59553	-0.106757	ns
P26640	SYVC_HUMAN	VARS1	Valine--tRNA ligase	1.7435	-0.106612	ns
P35754	GLRX1_HUMAN	GLRX	Glutaredoxin-1	0.611774	-0.106367	ns
Q8WYP5	ELYS_HUMAN	AHCTF1	Protein ELYS	0.216177	-0.10636	ns
O00478	BT3A3_HUMAN	BTN3A3	Butyrophilin subfamily 3 member A3	0.48031	-0.106339	ns
Q16513	PKN2_HUMAN	PKN2	Serine/threonine-protein kinase N2	0.846416	-0.106204	ns
P78381	S35A2_HUMAN	SLC35A2	UDP-galactose translocator	0.242151	-0.106157	ns
Q86X55	CARM1_HUMAN	CARM1	Histone-arginine methyltransferase CARM1	0.783528	-0.106065	ns
P29692	EF1D_HUMAN	EEF1D	Elongation factor 1-delta	1.24242	-0.105978	ns
O75751	S22A3_HUMAN	SLC22A3	Solute carrier family 22 member 3	0.428017	-0.105688	ns
Q5JTD0	TJAP1_HUMAN	TJAP1	Tight junction-associated protein 1	0.463499	-0.105677	ns
O75947	ATP5H_HUMAN	ATP5PD	ATP synthase subunit d, mitochondrial	1.51034	-0.105595	ns
Q6P1Q0	LTMD1_HUMAN	LETMD1	LETM1 domain-containing protein 1	0.639968	-0.105481	ns
P23588	IF4B_HUMAN	EIF4B	Eukaryotic translation initiation factor 4B	1.21359	-0.105219	ns
Q04637	IF4G1_HUMAN	EIF4G1	Eukaryotic translation initiation factor 4 gamma 1	1.33259	-0.105034	ns
Q96CF2	CHM4C_HUMAN	CHMP4C	Charged multivesicular body protein 4c	0.254586	-0.10503	ns
O94776	MTA2_HUMAN	MTA2	Metastasis-associated protein MTA2	0.796036	-0.104973	ns
O00422	SAP18_HUMAN	SAP18	Histone deacetylase complex subunit SAP18	0.654959	-0.104893	ns
Q96KR1	ZFR_HUMAN	ZFR	Zinc finger RNA-binding protein	1.23915	-0.104845	ns
P35579	MYH9_HUMAN	MYH9	Myosin-9	1.16639	-0.104691	ns
O14530	TXND9_HUMAN	TXNDC9	Thioredoxin domain-containing protein 9	0.383897	-0.104658	ns
Q5VIR6	VPS53_HUMAN	VPS53	Vacuolar protein sorting-associated protein 53 homolog	0.702213	-0.104649	ns
Q99623	PHB2_HUMAN	PHB2	Prohibitin-2	1.17144	-0.104236	ns
Q9Y2I8	WDR37_HUMAN	WDR37	WD repeat-containing protein 37	0.566887	-0.104192	ns
Q15418	KS6A1_HUMAN	RPS6KA1	Ribosomal protein S6 kinase alpha-1	0.646851	-0.103817	ns
P20813	CP2B6_HUMAN	CYP2B6	Cytochrome P450 2B6	0.457146	-0.103785	ns
P24928	RPB1_HUMAN	POLR2A	DNA-directed RNA polymerase II subunit RPB1	0.434636	-0.103746	ns
P49959	MRE11_HUMAN	MRE11	Double-strand break repair protein MRE11	1.0245	-0.103733	ns
Q13470	TNK1_HUMAN	TNK1	Non-receptor tyrosine-protein kinase TNK1	0.177866	-0.103689	ns
P15529	MCP_HUMAN	CD46	Membrane cofactor protein	0.80367	-0.103582	ns
Q99816	TS101_HUMAN	TSG101	Tumor susceptibility gene 101 protein	1.07659	-0.103565	ns
Q96S52	PIGS_HUMAN	PIGS	GPI transamidase component PIG-S	1.07312	-0.103557	ns
Q9Y2R5	RT17_HUMAN	MRPS17	28S ribosomal protein S17, mitochondrial	0.363938	-0.10337	ns
Q5THJ4	VP13D_HUMAN	VPS13D	Vacuolar protein sorting-associated protein 13D	0.148651	-0.103262	ns
Q13724	MOGS_HUMAN	MOGS	Mannosyl-oligosaccharide glucosidase	1.01296	-0.103178	ns
Q8IZV2	CKLF8_HUMAN	CMTM8	CKLF-like MARVEL transmembrane domain-containing protein 8	0.156991	-0.102964	ns
Q9UHB9	SRP68_HUMAN	SRP68	Signal recognition particle subunit SRP68	1.56267	-0.102953	ns
P22102	PUR2_HUMAN	GART	Trifunctional purine biosynthetic protein adenosine-3	1.71996	-0.102896	ns
Q9BV10	ALG12_HUMAN	ALG12	Dol-P-Man:Man(7)GlcNAc(2)-PP-Dol alpha-1,6-mannosyltransferase	0.455228	-0.102865	ns
O75387	LAT3_HUMAN	SLC43A1	Large neutral amino acids transporter small subunit 3	0.458365	-0.102841	ns
A0A2R8Y783	A0A2R8Y783_HUMAN	EPB41	Protein 4.1 (Fragment)	0.191475	-0.102828	ns
O15155	BET1_HUMAN	BET1	BET1 homolog	0.186528	-0.102812	ns
Q8IUD2	RB6I2_HUMAN	ERC1	ELKS/Rab6-interacting/CAST family member 1	1.20623	-0.102774	ns
Q6PRD1	GP179_HUMAN	GPR179	Probable G-protein coupled receptor 179	0.0973937	-0.10274	ns
P53816	PLAT3_HUMAN	PLAAT3	Phospholipase A and acyltransferase 3	0.131719	-0.102735	ns
P05787	K2C8_HUMAN	KRT8	Keratin, type II cytoskeletal 8	0.668984	-0.102654	ns
O14657	TOR1B_HUMAN	TOR1B	Torsin-1B	0.378745	-0.102616	ns
Q9Y2X3	NOP58_HUMAN	NOP58	Nucleolar protein 58	1.72298	-0.102457	ns
Q9NYK5	RM39_HUMAN	MRPL39	39S ribosomal protein L39, mitochondrial	1.1704	-0.102379	ns
Q02978	M2OM_HUMAN	SLC25A11	Mitochondrial 2-oxoglutarate/malate carrier protein	0.722157	-0.102354	ns
P18583	SON_HUMAN	SON	Protein SON	0.39016	-0.102263	ns
Q12965	MYO1E_HUMAN	MYO1E	Unconventional myosin-Ie	1.04065	-0.102171	ns
Q6P1Q9	MET2B_HUMAN	METTL2B	tRNA N(3)-methylcytidine methyltransferase METTL2B	0.222082	-0.102148	ns
P36404	ARL2_HUMAN	ARL2	ADP-ribosylation factor-like protein 2	0.709271	-0.102103	ns
O43865	SAHH2_HUMAN	AHCYL1	S-adenosylhomocysteine hydrolase-like protein 1	0.916612	-0.101982	ns
P55196	AFAD_HUMAN	AFDN	Afadin	1.16907	-0.101957	ns
Q9BX59	TPSNR_HUMAN	TAPBPL	Tapasin-related protein	0.736124	-0.101949	ns
O43852	CALU_HUMAN	CALU	Calumenin	1.10632	-0.101939	ns
Q9H2K8	TAOK3_HUMAN	TAOK3	Serine/threonine-protein kinase TAO3	1.00844	-0.101934	ns
Q9UHB6	LIMA1_HUMAN	LIMA1	LIM domain and actin-binding protein 1	0.951596	-0.101794	ns
Q9H0X4	F234A_HUMAN	FAM234A	Protein FAM234A	0.857402	-0.101531	ns
Q9Y6D6	BIG1_HUMAN	ARFGEF1	Brefeldin A-inhibited guanine nucleotide-exchange protein 1	0.560023	-0.10152	ns
Q96EK7	F120B_HUMAN	FAM120B	Constitutive coactivator of peroxisome proliferator-activated receptor gamma	0.215484	-0.101379	ns
P12270	TPR_HUMAN	TPR	Nucleoprotein TPR	0.836138	-0.101303	ns
P82912	RT11_HUMAN	MRPS11	28S ribosomal protein S11, mitochondrial	0.414802	-0.101152	ns
Q53GL7	PAR10_HUMAN	PARP10	Protein mono-ADP-ribosyltransferase PARP10	0.856646	-0.100948	ns
Q9BW27	NUP85_HUMAN	NUP85	Nuclear pore complex protein Nup85	0.599767	-0.100938	ns
Q96KP1	EXOC2_HUMAN	EXOC2	Exocyst complex component 2	1.00863	-0.100904	ns
O14976	GAK_HUMAN	GAK	Cyclin-G-associated kinase	0.786187	-0.100874	ns
Q9NRK6	ABCBA_HUMAN	ABCB10	ATP-binding cassette sub-family B member 10, mitochondrial	1.20025	-0.100852	ns
Q9Y2V7	COG6_HUMAN	COG6	Conserved oligomeric Golgi complex subunit 6	0.500527	-0.100716	ns
Q14155	ARHG7_HUMAN	ARHGEF7	Rho guanine nucleotide exchange factor 7	0.625032	-0.100678	ns
A4D1E9	GTPBA_HUMAN	GTPBP10	GTP-binding protein 10	0.284933	-0.100412	ns
Q6P1L8	RM14_HUMAN	MRPL14	39S ribosomal protein L14, mitochondrial	0.436278	-0.100189	ns
P14136	GFAP_HUMAN	GFAP	Glial fibrillary acidic protein	0.0916257	-0.100178	ns
O14974	MYPT1_HUMAN	PPP1R12A	Protein phosphatase 1 regulatory subunit 12A	1.04707	-0.100157	ns
P27694	RFA1_HUMAN	RPA1	Replication protein A 70 kDa DNA-binding subunit	1.54176	-0.100135	ns
Q12846	STX4_HUMAN	STX4	Syntaxin-4	0.456729	-0.100118	ns
Q96B23	CR025_HUMAN	C18orf25	Uncharacterized protein C18orf25	0.0561887	-0.0999867	ns
Q66K74	MAP1S_HUMAN	MAP1S	Microtubule-associated protein 1S	1.11098	-0.0996814	ns
Q14160	SCRIB_HUMAN	SCRIB	Protein scribble homolog	1.24534	-0.0996053	ns
Q5VZ89	DEN4C_HUMAN	DENND4C	DENN domain-containing protein 4C	1.28728	-0.0995258	ns
Q5T9A4	H0Y2W2_HUMAN	ATAD3A	ATPase family AAA domain-containing protein 3A (Fragment)	0.257241	-0.0994968	ns
Q8ND04	SMG8_HUMAN	SMG8	Protein SMG8	0.220711	-0.0994604	ns
Q15121	PEA15_HUMAN	PEA15	Astrocytic phosphoprotein PEA-15	0.779923	-0.0992732	ns
Q92541	RTF1_HUMAN	RTF1	RNA polymerase-associated protein RTF1 homolog	0.672459	-0.0992231	ns
P31153	METK2_HUMAN	MAT2A	S-adenosylmethionine synthase isoform type-2	1.18203	-0.0992111	ns
E7EMF1	E7EMF1_HUMAN;E7ESP4_HUMAN;E9PB77_HUMAN	ITGA2	Integrin alpha-2	0.205996	-0.0990647	ns
P36959	GMPR1_HUMAN	GMPR	GMP reductase 1	0.422093	-0.0989319	ns
P48047	ATPO_HUMAN	ATP5PO	ATP synthase subunit O, mitochondrial	1.05099	-0.098875	ns
Q15070	OXA1L_HUMAN	OXA1L	Mitochondrial inner membrane protein OXA1L	1.05743	-0.0988461	ns
Q9NSD9	SYFB_HUMAN	FARSB	Phenylalanine--tRNA ligase beta subunit	1.28918	-0.0987763	ns
O15079	SYBU_HUMAN	SYBU	Syntabulin	0.283378	-0.0987533	ns
P49770	EI2BB_HUMAN	EIF2B2	Translation initiation factor eIF-2B subunit beta	0.787218	-0.0986026	ns
Q9NRW7	VPS45_HUMAN	VPS45	Vacuolar protein sorting-associated protein 45	1.12522	-0.0984581	ns
P42226	STAT6_HUMAN	STAT6	Signal transducer and activator of transcription 6	0.888799	-0.0982743	ns
Q969N2	PIGT_HUMAN	PIGT	GPI transamidase component PIG-T	0.339901	-0.0982693	ns
P28799	GRN_HUMAN	GRN	Progranulin	0.336815	-0.0982401	ns
Q9NW64	RBM22_HUMAN	RBM22	Pre-mRNA-splicing factor RBM22	0.278929	-0.0981872	ns
P56134	ATPK_HUMAN	ATP5MF	ATP synthase subunit f, mitochondrial	0.470886	-0.0981833	ns
Q9BWF3	RBM4_HUMAN	RBM4	RNA-binding protein 4	0.717903	-0.0981337	ns
Q16881	TRXR1_HUMAN	TXNRD1	Thioredoxin reductase 1, cytoplasmic	0.857531	-0.0979761	ns
Q9NVP1	DDX18_HUMAN	DDX18	ATP-dependent RNA helicase DDX18	0.88677	-0.0978274	ns
Q13151	ROA0_HUMAN	HNRNPA0	Heterogeneous nuclear ribonucleoprotein A0	0.901572	-0.0977048	ns
Q9UNH6	SNX7_HUMAN	SNX7	Sorting nexin-7	0.726242	-0.0975286	ns
P08621	RU17_HUMAN	SNRNP70	U1 small nuclear ribonucleoprotein 70 kDa	0.83079	-0.0975138	ns
Q7L576	CYFP1_HUMAN	CYFIP1	Cytoplasmic FMR1-interacting protein 1	1.57229	-0.0975073	ns
E9PAV3	NACAM_HUMAN	NACA	Nascent polypeptide-associated complex subunit alpha, muscle-specific form	0.736124	-0.0974684	ns
Q14534	ERG1_HUMAN	SQLE	Squalene monooxygenase	1.06846	-0.0973212	ns
O95832	CLD1_HUMAN	CLDN1	Claudin-1	0.787001	-0.0972541	ns
Q99961	SH3G1_HUMAN	SH3GL1	Endophilin-A2	0.646851	-0.097227	ns
P63096	GNAI1_HUMAN	GNAI1	Guanine nucleotide-binding protein G(i) subunit alpha-1	0.432369	-0.0972205	ns
Q15008	PSMD6_HUMAN	PSMD6	26S proteasome non-ATPase regulatory subunit 6	1.10632	-0.097008	ns
Q68DH5	LMBD2_HUMAN	LMBRD2	G-protein coupled receptor-associated protein LMBRD2	0.250717	-0.0969093	ns
Q9UJY5	GGA1_HUMAN	GGA1	ADP-ribosylation factor-binding protein GGA1	0.281851	-0.0968935	ns
Q14746	COG2_HUMAN	COG2	Conserved oligomeric Golgi complex subunit 2	0.731911	-0.0968637	ns
P05023	AT1A1_HUMAN	ATP1A1	Sodium/potassium-transporting ATPase subunit alpha-1	1.3693	-0.0966069	ns
Q5VV41	ARHGG_HUMAN	ARHGEF16	Rho guanine nucleotide exchange factor 16	0.193743	-0.0965753	ns
Q96ER9	MITOK_HUMAN	CCDC51	Mitochondrial potassium channel	0.985876	-0.0965497	ns
Q8TB24	RIN3_HUMAN	RIN3	Ras and Rab interactor 3	0.230689	-0.0965382	ns
Q9P0K7	RAI14_HUMAN	RAI14	Ankycorbin	1.36412	-0.0964011	ns
P02794	FRIH_HUMAN	FTH1	Ferritin heavy chain	0.139962	-0.0963823	ns
Q9Y305	ACOT9_HUMAN	ACOT9	Acyl-coenzyme A thioesterase 9, mitochondrial	1.07497	-0.0963078	ns
Q9Y587	AP4S1_HUMAN	AP4S1	AP-4 complex subunit sigma-1	0.260651	-0.096283	ns
Q9UL03	INT6_HUMAN	INTS6	Integrator complex subunit 6	0.144699	-0.0962727	ns
Q9BUE6	ISCA1_HUMAN	ISCA1	Iron-sulfur cluster assembly 1 homolog, mitochondrial	0.532233	-0.0962022	ns
Q8TB96	TIP_HUMAN	ITFG1	T-cell immunomodulatory protein	0.218197	-0.0961882	ns
Q13107	UBP4_HUMAN	USP4	Ubiquitin carboxyl-terminal hydrolase 4	0.464541	-0.0959926	ns
Q9Y3B7	RM11_HUMAN	MRPL11	39S ribosomal protein L11, mitochondrial	0.710328	-0.095532	ns
Q9UI09	NDUAC_HUMAN	NDUFA12	NADH dehydrogenase [ubiquinone] 1 alpha subcomplex subunit 12	0.879725	-0.0954859	ns
Q96ST3	SIN3A_HUMAN	SIN3A	Paired amphipathic helix protein Sin3a	0.174574	-0.0954586	ns
P51665	PSMD7_HUMAN	PSMD7	26S proteasome non-ATPase regulatory subunit 7	0.954471	-0.095172	ns
O14957	QCR10_HUMAN	UQCR11	Cytochrome b-c1 complex subunit 10	0.198796	-0.0950072	ns
Q14527	HLTF_HUMAN	HLTF	Helicase-like transcription factor	0.193531	-0.094834	ns
Q00610	CLH1_HUMAN	CLTC	Clathrin heavy chain 1	1.60661	-0.0948158	ns
Q93052	LPP_HUMAN	LPP	Lipoma-preferred partner	0.549884	-0.0947592	ns
Q9NP58	ABCB6_HUMAN	ABCB6	ATP-binding cassette sub-family B member 6, mitochondrial	1.26982	-0.0947531	ns
Q8N3R9	MPP5_HUMAN	MPP5	MAGUK p55 subfamily member 5	0.245236	-0.0945823	ns
Q7L2E3	DHX30_HUMAN	DHX30	ATP-dependent RNA helicase DHX30	1.20488	-0.0945752	ns
Q86WW8	COA5_HUMAN	COA5	Cytochrome c oxidase assembly factor 5	0.221958	-0.0945362	ns
O95302	FKBP9_HUMAN	FKBP9	Peptidyl-prolyl cis-trans isomerase FKBP9	0.316417	-0.094445	ns
S4R341	S4R341_HUMAN	NOLC1	Nucleolar and coiled-body phosphoprotein 1	0.210478	-0.0944432	ns
P19447	ERCC3_HUMAN	ERCC3	General transcription and DNA repair factor IIH helicase subunit XPB	0.214696	-0.0944172	ns
Q9NZ42	PEN2_HUMAN	PSENEN	Gamma-secretase subunit PEN-2	0.167393	-0.0943308	ns
Q96MV1	TLCD4_HUMAN	TLCD4	TLC domain-containing protein 4	0.368075	-0.0942737	ns
Q15007	FL2D_HUMAN	WTAP	Pre-mRNA-splicing regulator WTAP	0.259124	-0.0942693	ns
Q9UIK4	DAPK2_HUMAN	DAPK2	Death-associated protein kinase 2	0.135447	-0.0942624	ns
O15197	EPHB6_HUMAN	EPHB6	Ephrin type-B receptor 6	0.167393	-0.0942191	ns
Q16891	MIC60_HUMAN	IMMT	MICOS complex subunit MIC60	1.45363	-0.0941447	ns
O15031	PLXB2_HUMAN	PLXNB2	Plexin-B2	1.38199	-0.0940151	ns
Q14571	ITPR2_HUMAN	ITPR2	Inositol 1,4,5-trisphosphate receptor type 2	0.587412	-0.0938562	ns
Q96QE5	TEFM_HUMAN	TEFM	Transcription elongation factor, mitochondrial	0.24035	-0.0938218	ns
Q9BVG9	PTSS2_HUMAN	PTDSS2	Phosphatidylserine synthase 2	0.340751	-0.0936744	ns
Q15650	TRIP4_HUMAN	TRIP4	Activating signal cointegrator 1	0.207164	-0.0935741	ns
Q9Y6E0	STK24_HUMAN	STK24	Serine/threonine-protein kinase 24	0.85244	-0.0935708	ns
Q9Y6X5	ENPP4_HUMAN	ENPP4	Bis(5'-adenosyl)-triphosphatase ENPP4	0.667026	-0.0934879	ns
Q9P2W9	STX18_HUMAN	STX18	Syntaxin-18	0.372439	-0.0934598	ns
[truncated: 3,965 more rows]

## Sheet: HBV vs. HBV+BLV
Volcano plot: Cells – HBV vs. HBV+BLV
UniProtKB accession number	UniProtKB entry name	Gene name	Protein name	-log10 Adj. P-Value	log2 Fold change	Differential Expression
P03138	HBSAG_HBVD3	S	Large envelope protein	8.14418	4.07302	up
P03146	CAPSD_HBVD3;HBEAG_HBVD3	C	Capsid protein	8.28404	3.3632	up
Q9BRR3	PGAP4_HUMAN	PGAP4	Post-GPI attachment to proteins factor 4	1.47817	1.37525	up
P15260	INGR1_HUMAN	IFNGR1	Interferon gamma receptor 1	1.54869	1.17057	up
Q01995	TAGL_HUMAN	TAGLN	Transgelin	2.46477	0.955946	up
Q9BYE9	CDHR2_HUMAN	CDHR2	Cadherin-related family member 2	1.50077	0.927611	up
Q9HC07	TM165_HUMAN	TMEM165	Transmembrane protein 165	1.41792	0.91526	up
Q6PEY2	TBA1A_HUMAN;TBA3C_HUMAN;TBA3D_HUMAN;TBA3E_HUMAN	TUBA1A;TUBA3C;TUBA3D;TUBA3E	Tubulin alpha-3C chain	1.78539	0.881789	up
Q9H1N7	S35B3_HUMAN	SLC35B3	Adenosine 3'-phospho 5'-phosphosulfate transporter 2	1.32062	0.818261	up
A0A1C7CYX9	A0A1C7CYX9_HUMAN	DPYSL2	Dihydropyrimidinase-related protein 2	1.54869	0.80957	up
Q99988	GDF15_HUMAN	GDF15	Growth/differentiation factor 15	2.73076	0.789402	up
Q68CQ7	GL8D1_HUMAN	GLT8D1	Glycosyltransferase 8 domain-containing protein 1	2.71726	0.749276	up
Q92485	ASM3B_HUMAN	SMPDL3B	Acid sphingomyelinase-like phosphodiesterase 3b	1.47441	0.710077	up
P17301	ITA2_HUMAN	ITGA2	Integrin alpha-2	2.81536	0.598703	up
P43121	MUC18_HUMAN	MCAM	Cell surface glycoprotein MUC18	4.31413	0.585182	up
Q96QD8	S38A2_HUMAN	SLC38A2	Sodium-coupled neutral amino acid transporter 2	1.44591	0.567644	up
P16949	STMN1_HUMAN	STMN1	Stathmin	1.92387	0.553933	up
Q14116	IL18_HUMAN	IL18	Interleukin-18	2.32332	0.541149	up
O95084	PRS23_HUMAN	PRSS23	Serine protease 23	1.74673	0.526221	up
P18428	LBP_HUMAN	LBP	Lipopolysaccharide-binding protein	2.75902	0.517853	up
Q13443	ADAM9_HUMAN	ADAM9	Disintegrin and metalloproteinase domain-containing protein 9	2.73076	0.504778	up
P67936	TPM4_HUMAN	TPM4	Tropomyosin alpha-4 chain	2.26243	0.502557	up
P24821	TENA_HUMAN	TNC	Tenascin	2.18502	0.501391	up
P17706	PTN2_HUMAN	PTPN2	Tyrosine-protein phosphatase non-receptor type 2	2.0155	-1.03446	down
P02655	APOC2_HUMAN	APOC2	Apolipoprotein C-II	1.78258	-0.803621	down
Q96MG7	NSE3_HUMAN	NSMCE3	Non-structural maintenance of chromosomes element 3 homolog	1.63498	-0.745569	down
Q9NQG6	MID51_HUMAN	MIEF1	Mitochondrial dynamics protein MID51	1.87634	-0.730681	down
P02654	APOC1_HUMAN	APOC1	Apolipoprotein C-I	1.59915	-0.574475	down
Q14257	RCN2_HUMAN	RCN2	Reticulocalbin-2	2.80134	-0.527859	down
P19013	K2C4_HUMAN	KRT4	Keratin, type II cytoskeletal 4	0.675449	-1.97086	ns
Q6PJF5	RHDF2_HUMAN	RHBDF2	Inactive rhomboid protein 2	0.592465	-1.02422	ns
P47929	LEG7_HUMAN	LGALS7	Galectin-7	0.568215	-0.993653	ns
Q86Y56	DAAF5_HUMAN	DNAAF5	Dynein assembly factor 5, axonemal	0.36579	-0.921541	ns
O15397	IPO8_HUMAN	IPO8	Importin-8	1.00143	-0.857525	ns
Q7L1V2	MON1B_HUMAN	MON1B	Vacuolar fusion protein MON1 homolog B	0.557483	-0.829737	ns
O60942	MCE1_HUMAN	RNGTT	mRNA-capping enzyme	0.648813	-0.826449	ns
P33993	MCM7_HUMAN	MCM7	DNA replication licensing factor MCM7	0.615834	-0.779118	ns
A0A0C4DFU4	A0A0C4DFU4_HUMAN	LY9	T-lymphocyte surface antigen Ly-9	0.947749	-0.734384	ns
O75140	DEPD5_HUMAN	DEPDC5	GATOR complex protein DEPDC5	0.512096	-0.702408	ns
B9A058	B9A058_HUMAN	HIBCH	3-hydroxyisobutyryl-CoA hydrolase, mitochondrial	0.156122	-0.698138	ns
Q9BTC8	MTA3_HUMAN	MTA3	Metastasis-associated protein MTA3	0.573036	-0.627841	ns
Q92738	US6NL_HUMAN	USP6NL	USP6 N-terminal-like protein	0.397685	-0.598896	ns
Q3MJ40	C144B_HUMAN;C144C_HUMAN	CCDC144B;CCDC144CP	Coiled-coil domain-containing protein 144B	0.226016	-0.585715	ns
A1A5D9	BICL2_HUMAN	BICDL2	BICD family-like cargo adapter 2	0.412204	-0.580415	ns
Q6QNY1	BL1S2_HUMAN	BLOC1S2	Biogenesis of lysosome-related organelles complex 1 subunit 2	0.200942	-0.561481	ns
Q9NYV6	RRN3_HUMAN	RRN3	RNA polymerase I-specific transcription initiation factor RRN3	1.10184	-0.559556	ns
Q9NNX1	TUFT1_HUMAN	TUFT1	Tuftelin	0.794127	-0.534237	ns
Q9NX61	T161A_HUMAN	TMEM161A	Transmembrane protein 161A	0.40759	-0.513952	ns
Q9BPX1	DHB14_HUMAN	HSD17B14	17-beta-hydroxysteroid dehydrogenase 14	0.759127	-0.495329	ns
Q7L4I2	RSRC2_HUMAN	RSRC2	Arginine/serine-rich coiled-coil protein 2	1.11029	-0.485532	ns
O75683	SURF6_HUMAN	SURF6	Surfeit locus protein 6	0.255892	-0.476521	ns
O15230	LAMA5_HUMAN	LAMA5	Laminin subunit alpha-5	0.68621	-0.474023	ns
P02656	APOC3_HUMAN	APOC3	Apolipoprotein C-III	2.40743	-0.471689	ns
Q9UBL6	CPNE7_HUMAN	CPNE7	Copine-7	0.545914	-0.467281	ns
O43236	SEPT4_HUMAN	SEPTIN4	Septin-4	0.375687	-0.461395	ns
Q9P275	UBP36_HUMAN	USP36	Ubiquitin carboxyl-terminal hydrolase 36	0.268299	-0.458572	ns
P56381	AT5EL_HUMAN;ATP5E_HUMAN	ATP5F1E;ATP5F1EP2	ATP synthase subunit epsilon, mitochondrial	0.375687	-0.431963	ns
Q8TDJ6	DMXL2_HUMAN	DMXL2	DmX-like protein 2	0.343281	-0.427599	ns
P35542	SAA4_HUMAN	SAA4	Serum amyloid A-4 protein	1.47022	-0.427408	ns
P20226	TBPL2_HUMAN;TBP_HUMAN	TBP;TBPL2	TATA-box-binding protein	0.245987	-0.42663	ns
O95429	BAG4_HUMAN	BAG4	BAG family molecular chaperone regulator 4	1.61672	-0.419372	ns
Q9UN36	NDRG2_HUMAN	NDRG2	Protein NDRG2	1.71136	-0.415219	ns
Q9H227	GBA3_HUMAN	GBA3	Cytosolic beta-glucosidase	2.21606	-0.410869	ns
D6RF44	D6RF44_HUMAN	HNRNPD	Heterogeneous nuclear ribonucleoprotein D0 (Fragment)	0.320904	-0.402963	ns
Q13103	SPP24_HUMAN	SPP2	Secreted phosphoprotein 24	1.12364	-0.401304	ns
P09914	IFIT1_HUMAN	IFIT1	Interferon-induced protein with tetratricopeptide repeats 1	1.147	-0.400401	ns
Q9Y5B8	NDK7_HUMAN	NME7	Nucleoside diphosphate kinase 7	0.588986	-0.397092	ns
Q7Z3V4	UBE3B_HUMAN	UBE3B	Ubiquitin-protein ligase E3B	0.386599	-0.389446	ns
P13646	K1C13_HUMAN	KRT13	Keratin, type I cytoskeletal 13	0.101939	-0.389118	ns
Q3LXA3	TKFC_HUMAN	TKFC	Triokinase/FMN cyclase	3.17682	-0.383379	ns
O43301	HS12A_HUMAN	HSPA12A	Heat shock 70 kDa protein 12A	0.156552	-0.381206	ns
P09488	GSTM1_HUMAN	GSTM1	Glutathione S-transferase Mu 1	2.9344	-0.379224	ns
P02649	APOE_HUMAN	APOE	Apolipoprotein E	1.92387	-0.372482	ns
P62760	VISL1_HUMAN	VSNL1	Visinin-like protein 1	1.65266	-0.363587	ns
Q14749	GNMT_HUMAN	GNMT	Glycine N-methyltransferase	2.7304	-0.361731	ns
O94956	SO2B1_HUMAN	SLCO2B1	Solute carrier organic anion transporter family member 2B1	1.81442	-0.360246	ns
Q9BZE2	PUS3_HUMAN	PUS3	tRNA pseudouridine(38/39) synthase	0.486122	-0.358877	ns
Q6Q788	APOA5_HUMAN	APOA5	Apolipoprotein A-V	1.80929	-0.357174	ns
Q9UNI6	DUS12_HUMAN	DUSP12	Dual specificity protein phosphatase 12	0.406134	-0.356323	ns
Q9H400	LIME1_HUMAN	LIME1	Lck-interacting transmembrane adapter 1	0.685319	-0.349431	ns
Q99717	SMAD1_HUMAN	SMAD1	Mothers against decapentaplegic homolog 1	0.370551	-0.34943	ns
P02675	FIBB_HUMAN	FGB	Fibrinogen beta chain	1.30387	-0.348082	ns
O75764	TCEA3_HUMAN	TCEA3	Transcription elongation factor A protein 3	0.620336	-0.344563	ns
P82980	RET5_HUMAN	RBP5	Retinol-binding protein 5	0.959475	-0.344199	ns
K7EMS3	K7EMS3_HUMAN	KRT19	Keratin, type I cytoskeletal 19 (Fragment)	0.224778	-0.341372	ns
O15245	S22A1_HUMAN	SLC22A1	Solute carrier family 22 member 1	0.917462	-0.341203	ns
P33260	CP2CI_HUMAN	CYP2C18	Cytochrome P450 2C18	0.443621	-0.338704	ns
P08571	CD14_HUMAN	CD14	Monocyte differentiation antigen CD14	1.03343	-0.338293	ns
P09913	IFIT2_HUMAN	IFIT2	Interferon-induced protein with tetratricopeptide repeats 2	1.87866	-0.336078	ns
Q6ZT21	TMPPE_HUMAN	TMPPE	Transmembrane protein with metallophosphoesterase domain	0.531543	-0.336045	ns
Q8WUN7	UBTD2_HUMAN	UBTD2	Ubiquitin domain-containing protein 2	0.522149	-0.333945	ns
Q5BJD5	TM41B_HUMAN	TMEM41B	Transmembrane protein 41B	0.483939	-0.333849	ns
Q86Y37	CACL1_HUMAN	CACUL1	CDK2-associated and cullin domain-containing protein 1	0.226572	-0.330677	ns
Q9UBM1	PEMT_HUMAN	PEMT	Phosphatidylethanolamine N-methyltransferase	0.472557	-0.33048	ns
E9PN89	E9PN89_HUMAN	HSPA8	Heat shock cognate 71 kDa protein (Fragment)	0.162992	-0.330233	ns
H0Y4K8	H0Y4K8_HUMAN	FN1	Fibronectin (Fragment)	0.307221	-0.328721	ns
P48594	SPB4_HUMAN	SERPINB4	Serpin B4	0.158049	-0.327107	ns
TRFE_HUMAN	TRFE_HUMAN	TF	Serotransferrin	1.88166	-0.326981	ns
P05154	IPSP_HUMAN	SERPINA5	Plasma serine protease inhibitor	0.852745	-0.325059	ns
P02671	FIBA_HUMAN	FGA	Fibrinogen alpha chain	1.04577	-0.320755	ns
Q03013	GSTM4_HUMAN	GSTM4	Glutathione S-transferase Mu 4	2.0155	-0.320508	ns
Q8N5C8	TAB3_HUMAN	TAB3	TGF-beta-activated kinase 1 and MAP3K7-binding protein 3	0.205696	-0.31618	ns
Q8NI35	INADL_HUMAN	PATJ	InaD-like protein	0.336764	-0.31514	ns
J3QRQ2	J3QRQ2_HUMAN	DCXR	L-xylulose reductase (Fragment)	0.453111	-0.315001	ns
Q9HC52	CBX8_HUMAN	CBX8	Chromobox protein homolog 8	0.395856	-0.311419	ns
Q86YZ3	HORN_HUMAN	HRNR	Hornerin	0.126342	-0.311413	ns
Q9P0S9	TM14C_HUMAN	TMEM14C	Transmembrane protein 14C	0.258948	-0.309896	ns
P06280	AGAL_HUMAN	GLA	Alpha-galactosidase A	1.988	-0.308923	ns
O00423	EMAL1_HUMAN	EML1	Echinoderm microtubule-associated protein-like 1	0.0931578	-0.3086	ns
P49327	FAS_HUMAN	FASN	Fatty acid synthase	1.67619	-0.308045	ns
Q70CQ3	UBP30_HUMAN	USP30	Ubiquitin carboxyl-terminal hydrolase 30	0.13099	-0.301659	ns
P09668	CATH_HUMAN	CTSH	Pro-cathepsin H	2.08761	-0.295605	ns
Q9BYB4	GNB1L_HUMAN	GNB1L	Guanine nucleotide-binding protein subunit beta-like protein 1	0.230803	-0.294997	ns
Q8NAN2	MIGA1_HUMAN	MIGA1	Mitoguardin 1	0.245677	-0.292353	ns
P17050	NAGAB_HUMAN	NAGA	Alpha-N-acetylgalactosaminidase	1.79857	-0.291195	ns
P15104	GLNA_HUMAN	GLUL	Glutamine synthetase	0.563462	-0.291164	ns
P07305	H10_HUMAN	H1-0	Histone H1.0	1.24911	-0.289358	ns
O43824	GTPB6_HUMAN	GTPBP6	Putative GTP-binding protein 6	0.310058	-0.287556	ns
P28340	DPOD1_HUMAN	POLD1	DNA polymerase delta catalytic subunit	1.13446	-0.286299	ns
P20823	HNF1A_HUMAN	HNF1A	Hepatocyte nuclear factor 1-alpha	0.450462	-0.284516	ns
P02679	FIBG_HUMAN	FGG	Fibrinogen gamma chain	1.24436	-0.283588	ns
Q9NZR1	TMOD2_HUMAN	TMOD2	Tropomodulin-2	0.0675615	-0.28244	ns
Q13043	STK4_HUMAN	STK4	Serine/threonine-protein kinase 4	0.17311	-0.281444	ns
P15169	CBPN_HUMAN	CPN1	Carboxypeptidase N catalytic chain	0.50798	-0.281109	ns
Q8TDX5	ACMSD_HUMAN	ACMSD	2-amino-3-carboxymuconate-6-semialdehyde decarboxylase	1.38689	-0.28038	ns
Q9H496	IFG15_HUMAN	TOR1AIP2	Torsin-1A-interacting protein 2, isoform IFRG15	0.248955	-0.28027	ns
Q92997	DVL2_HUMAN	DVL2	Segment polarity protein dishevelled homolog DVL-2	0.417056	-0.279719	ns
P02647	APOA1_HUMAN	APOA1	Apolipoprotein A-I	1.59968	-0.279122	ns
Q6PHW0	IYD1_HUMAN	IYD	Iodotyrosine deiodinase 1	1.3101	-0.279116	ns
P34741	SDC2_HUMAN	SDC2	Syndecan-2	0.317659	-0.277524	ns
Q9NP77	SSU72_HUMAN	SSU72	RNA polymerase II subunit A C-terminal domain phosphatase SSU72	0.275207	-0.277462	ns
Q15847	ADIRF_HUMAN	ADIRF	Adipogenesis regulatory factor	1.10205	-0.277413	ns
P00325	ADH1B_HUMAN	ADH1B	All-trans-retinol dehydrogenase [NAD(+)] ADH1B	2.75902	-0.276948	ns
P49753	ACOT2_HUMAN	ACOT2	Acyl-coenzyme A thioesterase 2, mitochondrial	0.245987	-0.276786	ns
O95477	ABCA1_HUMAN	ABCA1	Phospholipid-transporting ATPase ABCA1	0.34807	-0.276099	ns
Q6VVB1	NHLC1_HUMAN	NHLRC1	E3 ubiquitin-protein ligase NHLRC1	0.315088	-0.275491	ns
Q9HAV0	GBB4_HUMAN	GNB4	Guanine nucleotide-binding protein subunit beta-4	0.421994	-0.275426	ns
Q9NR19	ACSA_HUMAN	ACSS2	Acetyl-coenzyme A synthetase, cytoplasmic	1.99178	-0.275206	ns
Q12962	TAF10_HUMAN	TAF10	Transcription initiation factor TFIID subunit 10	0.254561	-0.274129	ns
Q5D862	FILA2_HUMAN	FLG2	Filaggrin-2	0.135657	-0.273142	ns
Q9UBR1	BUP1_HUMAN	UPB1	Beta-ureidopropionase	3.40311	-0.27286	ns
P26651	TTP_HUMAN	ZFP36	mRNA decay activator protein ZFP36	0.0680795	-0.272791	ns
P82970	HMGN5_HUMAN	HMGN5	High mobility group nucleosome-binding domain-containing protein 5	0.629802	-0.272781	ns
P05089	ARGI1_HUMAN	ARG1	Arginase-1	2.75902	-0.271261	ns
P13716	HEM2_HUMAN	ALAD	Delta-aminolevulinic acid dehydratase	0.884881	-0.26998	ns
P15428	PGDH_HUMAN	HPGD	15-hydroxyprostaglandin dehydrogenase [NAD(+)]	1.87866	-0.269484	ns
Q96BP3	PPWD1_HUMAN	PPWD1	Peptidylprolyl isomerase domain and WD repeat-containing protein 1	0.0711022	-0.268279	ns
Q7Z412	PEX26_HUMAN	PEX26	Peroxisome assembly protein 26	0.138858	-0.267641	ns
Q9NX18	SDHF2_HUMAN	SDHAF2	Succinate dehydrogenase assembly factor 2, mitochondrial	1.40372	-0.26723	ns
Q9P2M7	CING_HUMAN	CGN	Cingulin	1.78482	-0.267139	ns
P50440	GATM_HUMAN	GATM	Glycine amidinotransferase, mitochondrial	2.81536	-0.266351	ns
Q96H55	MYO19_HUMAN	MYO19	Unconventional myosin-XIX	0.639578	-0.265676	ns
Q9Y5W9	SNX11_HUMAN	SNX11	Sorting nexin-11	0.320326	-0.263834	ns
Q7Z6M4	MTEF4_HUMAN	MTERF4	Transcription termination factor 4, mitochondrial	0.211024	-0.262751	ns
P22307	NLTP_HUMAN	SCP2	Non-specific lipid-transfer protein	1.02236	-0.262601	ns
O00470	ME3L1_HUMAN;ME3L2_HUMAN;MEIS1_HUMAN;MEIS2_HUMAN;MEIS3_HUMAN	MEIS1;MEIS2;MEIS3;MEIS3P1;MEIS3P2	Putative homeobox protein Meis3-like 1	0.434477	-0.262271	ns
P05412	JUN_HUMAN	JUN	Transcription factor AP-1	0.825612	-0.259696	ns
NQO2_HUMAN	NQO2_HUMAN	NQO2	NQO2	0.672206	-0.259303	ns
Q8WUD4	CCD12_HUMAN	CCDC12	Coiled-coil domain-containing protein 12	0.141124	-0.258898	ns
P07358	CO8B_HUMAN	C8B	Complement component C8 beta chain	0.509248	-0.257878	ns
O14832	PAHX_HUMAN	PHYH	Phytanoyl-CoA dioxygenase, peroxisomal	1.94451	-0.257076	ns
Q13113	PDZ1I_HUMAN	PDZK1IP1	PDZK1-interacting protein 1	0.104687	-0.256946	ns
Q8IZV2	CKLF8_HUMAN	CMTM8	CKLF-like MARVEL transmembrane domain-containing protein 8	0.392892	-0.256711	ns
Q93088	BHMT1_HUMAN	BHMT	Betaine--homocysteine S-methyltransferase 1	1.82203	-0.256599	ns
P35558	PCKGC_HUMAN	PCK1	Phosphoenolpyruvate carboxykinase, cytosolic [GTP]	1.82203	-0.256513	ns
P40394	ADH7_HUMAN	ADH7	All-trans-retinol dehydrogenase [NAD(+)] ADH7	0.947875	-0.256205	ns
P31213	S5A2_HUMAN	SRD5A2	3-oxo-5-alpha-steroid 4-dehydrogenase 2	0.698444	-0.255422	ns
Q9NRX3	NUA4L_HUMAN	NDUFA4L2	NADH dehydrogenase [ubiquinone] 1 alpha subcomplex subunit 4-like 2	0.490046	-0.255345	ns
O15488	GLYG2_HUMAN	GYG2	Glycogenin-2	0.808777	-0.254134	ns
Q9HCS2	CP4FC_HUMAN	CYP4F12	Cytochrome P450 4F12	1.43601	-0.253299	ns
P07311	ACYP1_HUMAN	ACYP1	Acylphosphatase-1	0.448543	-0.253117	ns
P11712	CP2C9_HUMAN	CYP2C9	Cytochrome P450 2C9	1.46951	-0.252222	ns
O75891	AL1L1_HUMAN	ALDH1L1	Cytosolic 10-formyltetrahydrofolate dehydrogenase	2.4896	-0.25132	ns
O43166	SI1L1_HUMAN	SIPA1L1	Signal-induced proliferation-associated 1-like protein 1	0.363646	-0.250395	ns
Q8N8V2	GBP7_HUMAN	GBP7	Guanylate-binding protein 7	0.466049	-0.249848	ns
P15848	ARSB_HUMAN	ARSB	Arylsulfatase B	0.841786	-0.248378	ns
Q9UBR2	CATZ_HUMAN	CTSZ	Cathepsin Z	1.68335	-0.248222	ns
P14920	OXDA_HUMAN	DAO	D-amino-acid oxidase	1.8779	-0.247639	ns
Q08495	DEMA_HUMAN	DMTN	Dematin	1.67619	-0.247473	ns
P37268	FDFT_HUMAN	FDFT1	Squalene synthase	0.871821	-0.247204	ns
Q2TAZ0	ATG2A_HUMAN	ATG2A	Autophagy-related protein 2 homolog A	0.335625	-0.24719	ns
Q9H2F3	3BHS7_HUMAN	HSD3B7	3 beta-hydroxysteroid dehydrogenase type 7	1.92066	-0.246388	ns
Q93091	RNAS6_HUMAN	RNASE6	Ribonuclease K6	0.678855	-0.246231	ns
Q9P1F3	ABRAL_HUMAN	ABRACL	Costars family protein ABRACL	0.302598	-0.246084	ns
Q8NFI3	ENASE_HUMAN	ENGASE	Cytosolic endo-beta-N-acetylglucosaminidase	0.434138	-0.245426	ns
O75592	MYCB2_HUMAN	MYCBP2	E3 ubiquitin-protein ligase MYCBP2	0.243892	-0.244936	ns
O94988	FA13A_HUMAN	FAM13A	Protein FAM13A	0.469603	-0.244414	ns
P17676	CEBPB_HUMAN	CEBPB	CCAAT/enhancer-binding protein beta	1.64022	-0.243647	ns
Q99624	S38A3_HUMAN	SLC38A3	Sodium-coupled neutral amino acid transporter 3	0.368583	-0.242855	ns
Q96PP9	GBP4_HUMAN	GBP4	Guanylate-binding protein 4	0.459722	-0.241011	ns
Q9HB40	RISC_HUMAN	SCPEP1	Retinoid-inducible serine carboxypeptidase	2.73076	-0.240904	ns
Q7Z3B0	SIM15_HUMAN	SMIM15	Small integral membrane protein 15	0.50798	-0.240821	ns
Q70E73	RAPH1_HUMAN	RAPH1	Ras-associated and pleckstrin homology domains-containing protein 1	1.21589	-0.240768	ns
Q00534	CDK6_HUMAN	CDK6	Cyclin-dependent kinase 6	0.596113	-0.240734	ns
Q8N999	CL029_HUMAN	C12orf29	Uncharacterized protein C12orf29	0.406767	-0.239887	ns
P14543	NID1_HUMAN	NID1	Nidogen-1	0.466137	-0.238475	ns
P18405	S5A1_HUMAN	SRD5A1	3-oxo-5-alpha-steroid 4-dehydrogenase 1	0.204628	-0.238224	ns
Q96Q05	TPPC9_HUMAN	TRAPPC9	Trafficking protein particle complex subunit 9	0.285104	-0.238052	ns
Q8TEB1	DCA11_HUMAN	DCAF11	DDB1- and CUL4-associated factor 11	1.21015	-0.237012	ns
P28161	GSTM2_HUMAN	GSTM2	Glutathione S-transferase Mu 2	0.703499	-0.23618	ns
Q76LX8	ATS13_HUMAN	ADAMTS13	A disintegrin and metalloproteinase with thrombospondin motifs 13	0.183422	-0.234573	ns
Q9Y5X9	LIPE_HUMAN	LIPG	Endothelial lipase	0.352557	-0.234312	ns
Q9NVF9	EKI2_HUMAN	ETNK2	Ethanolamine kinase 2	0.839145	-0.234017	ns
Q13228	SBP1_HUMAN	SELENBP1	Methanethiol oxidase	2.05985	-0.23401	ns
Q92504	S39A7_HUMAN	SLC39A7	Zinc transporter SLC39A7	0.0850414	-0.233597	ns
K22E_HUMAN	K22E_HUMAN	KRT2	Keratin, type II cytoskeletal 2 epidermal	0.185307	-0.23287	ns
P20851	C4BPB_HUMAN	C4BPB	C4b-binding protein beta chain	0.0402438	-0.2317	ns
Q3KQV9	UAP1_HUMAN	UAP1	UDP-N-acetylhexosamine pyrophosphorylase	1.40998	-0.231608	ns
Q9ULC5	ACSL5_HUMAN	ACSL5	Long-chain-fatty-acid--CoA ligase 5	1.88166	-0.231597	ns
Q9Y6R1	S4A4_HUMAN	SLC4A4	Electrogenic sodium bicarbonate cotransporter 1	1.48566	-0.231447	ns
Q9HAU8	RNPL1_HUMAN	RNPEPL1	Aminopeptidase RNPEPL1	0.636312	-0.231355	ns
P05062	ALDOB_HUMAN	ALDOB	Fructose-bisphosphate aldolase B	1.88166	-0.230345	ns
P05107	ITB2_HUMAN	ITGB2	Integrin beta-2	0.428591	-0.229994	ns
A0A1W2PQ55	A0A1W2PQ55_HUMAN	HADH	Hydroxyacyl-coenzyme A dehydrogenase, mitochondrial (Fragment)	0.404473	-0.229896	ns
O15484	CAN5_HUMAN	CAPN5	Calpain-5	1.81442	-0.229748	ns
P02652	APOA2_HUMAN	APOA2	Apolipoprotein A-II	0.510732	-0.228801	ns
Q8TB24	RIN3_HUMAN	RIN3	Ras and Rab interactor 3	0.461055	-0.228594	ns
Q8N142	PURA1_HUMAN	ADSS1	Adenylosuccinate synthetase isozyme 1	1.74061	-0.228495	ns
P78536	ADA17_HUMAN	ADAM17	Disintegrin and metalloproteinase domain-containing protein 17	0.161045	-0.228035	ns
O14495	PLPP3_HUMAN	PLPP3	Phospholipid phosphatase 3	0.447244	-0.227974	ns
Q6P3X3	TTC27_HUMAN	TTC27	Tetratricopeptide repeat protein 27	0.283276	-0.227757	ns
Q15438	CYH1_HUMAN	CYTH1	Cytohesin-1	0.636837	-0.227517	ns
V9GYI1	A0A087WT39_HUMAN;V9GYI1_HUMAN	LIME1	Lck-interacting transmembrane adapter 1	0.617999	-0.226516	ns
P30039	PBLD_HUMAN	PBLD	Phenazine biosynthesis-like domain-containing protein	2.40743	-0.226011	ns
T1ECW5	A0A0A0MSJ8_HUMAN;T1ECW5_HUMAN	PPP6R2	Serine/threonine-protein phosphatase 6 regulatory subunit 2 (Fragment)	0.519422	-0.22523	ns
P08236	BGLR_HUMAN	GUSB	Beta-glucuronidase	0.827062	-0.225107	ns
P00326	ADH1G_HUMAN	ADH1C	Alcohol dehydrogenase 1C	1.64862	-0.225093	ns
Q15283	RASA2_HUMAN	RASA2	Ras GTPase-activating protein 2	0.545007	-0.225014	ns
Q7Z3J3	RGPD3_HUMAN;RGPD4_HUMAN	RGPD3;RGPD4	RanBP2-like and GRIP domain-containing protein 3	0.166497	-0.224928	ns
Q96AZ6	ISG20_HUMAN	ISG20	Interferon-stimulated gene 20 kDa protein	0.799993	-0.224869	ns
Q9BSL1	UBAC1_HUMAN	UBAC1	Ubiquitin-associated domain-containing protein 1	0.231036	-0.224831	ns
Q9UBX1	CATF_HUMAN	CTSF	Cathepsin F	1.12071	-0.224563	ns
Q9H8H0	NOL11_HUMAN	NOL11	Nucleolar protein 11	0.466409	-0.224179	ns
O14681	EI24_HUMAN	EI24	Etoposide-induced protein 2.4 homolog	0.837739	-0.223669	ns
P09972	ALDOC_HUMAN	ALDOC	Fructose-bisphosphate aldolase C	1.78482	-0.223569	ns
Q7Z4W1	DCXR_HUMAN	DCXR	L-xylulose reductase	2.05605	-0.22328	ns
O95900	TRUB2_HUMAN	TRUB2	Mitochondrial mRNA pseudouridine synthase TRUB2	0.156122	-0.223036	ns
Q9BY41	HDAC8_HUMAN	HDAC8	Histone deacetylase 8	0.331702	-0.222322	ns
Q9UJY4	GGA2_HUMAN	GGA2	ADP-ribosylation factor-binding protein GGA2	0.358163	-0.22119	ns
Q16656	NRF1_HUMAN	NRF1	Nuclear respiratory factor 1	0.283052	-0.220823	ns
P13284	GILT_HUMAN	IFI30	Gamma-interferon-inducible lysosomal thiol reductase	0.195708	-0.220478	ns
P10643	CO7_HUMAN	C7	Complement component C7	0.967716	-0.22042	ns
Q9UHL4	DPP2_HUMAN	DPP7	Dipeptidyl peptidase 2	2.26243	-0.219974	ns
Q9Y646	CBPQ_HUMAN	CPQ	Carboxypeptidase Q	1.98002	-0.219692	ns
O14879	IFIT3_HUMAN	IFIT3	Interferon-induced protein with tetratricopeptide repeats 3	0.710082	-0.218347	ns
Q8N3R9	MPP5_HUMAN	MPP5	MAGUK p55 subfamily member 5	0.338114	-0.218161	ns
Q8N961	ABTB2_HUMAN	ABTB2	Ankyrin repeat and BTB/POZ domain-containing protein 2	1.48566	-0.217939	ns
O43903	GAS2_HUMAN	GAS2	Growth arrest-specific protein 2	0.922611	-0.216828	ns
Q16775	GLO2_HUMAN	HAGH	Hydroxyacylglutathione hydrolase, mitochondrial	1.95327	-0.216437	ns
Q16850	CP51A_HUMAN	CYP51A1	Lanosterol 14-alpha demethylase	0.634058	-0.216208	ns
Q99547	MPH6_HUMAN	MPHOSPH6	M-phase phosphoprotein 6	0.118195	-0.2156	ns
Q9HD42	CHM1A_HUMAN	CHMP1A	Charged multivesicular body protein 1a	0.2658	-0.214245	ns
Q08188	TGM3_HUMAN	TGM3	Protein-glutamine gamma-glutamyltransferase E	0.272927	-0.212891	ns
P34896	GLYC_HUMAN	SHMT1	Serine hydroxymethyltransferase, cytosolic	2.547	-0.212629	ns
C9JDL1	C9JDL1_HUMAN	KHK	Ketohexokinase (Fragment)	0.490046	-0.212091	ns
O43318	M3K7_HUMAN	MAP3K7	Mitogen-activated protein kinase kinase kinase 7	0.29216	-0.211507	ns
K1C10_HUMAN	K1C10_HUMAN	KRT10	Keratin, type I cytoskeletal 10	0.0959023	-0.210938	ns
Q6QHF9	PAOX_HUMAN	PAOX	Peroxisomal N(1)-acetyl-spermine/spermidine oxidase	0.3286	-0.210719	ns
Q68DK2	ZFY26_HUMAN	ZFYVE26	Zinc finger FYVE domain-containing protein 26	0.283052	-0.210184	ns
Q96IG2	FXL20_HUMAN	FBXL20	F-box/LRR-repeat protein 20	1.00282	-0.209761	ns
P08727	K1C17_HUMAN	KRT17	Keratin, type I cytoskeletal 17	0.0719879	-0.209584	ns
P02751	FINC_HUMAN	FN1	Fibronectin	1.31917	-0.209392	ns
Q6ZV29	PLPL7_HUMAN	PNPLA7	Patatin-like phospholipase domain-containing protein 7	0.690504	-0.209058	ns
O75170	PP6R2_HUMAN	PPP6R2	Serine/threonine-protein phosphatase 6 regulatory subunit 2	1.44495	-0.20882	ns
P21439	MDR3_HUMAN	ABCB4	Phosphatidylcholine translocator ABCB4	0.368583	-0.208013	ns
Q9BZV2	S19A3_HUMAN	SLC19A3	Thiamine transporter 2	0.327616	-0.207398	ns
P02766	TTHY_HUMAN	TTR	Transthyretin	1.17906	-0.206817	ns
P48740	MASP1_HUMAN	MASP1	Mannan-binding lectin serine protease 1	0.37738	-0.206726	ns
O43175	SERA_HUMAN	PHGDH	D-3-phosphoglycerate dehydrogenase	2.56459	-0.206546	ns
Q96DG6	CMBL_HUMAN	CMBL	Carboxymethylenebutenolidase homolog	2.46477	-0.206346	ns
P98173	FAM3A_HUMAN	FAM3A	Protein FAM3A	0.164369	-0.205864	ns
Q9H3K2	GHITM_HUMAN	GHITM	Growth hormone-inducible transmembrane protein	0.351473	-0.20575	ns
Q8WZ42	TITIN_HUMAN	TTN	Titin	0.106118	-0.205639	ns
H0YKT8	H0YKT8_HUMAN	PSMA4	Proteasome subunit beta (Fragment)	0.27259	-0.205539	ns
P78314	3BP2_HUMAN	SH3BP2	SH3 domain-binding protein 2	0.303222	-0.204855	ns
Q00613	HSF1_HUMAN	HSF1	Heat shock factor protein 1	0.472574	-0.204816	ns
Q9ULT0	TTC7A_HUMAN	TTC7A	Tetratricopeptide repeat protein 7A	0.197968	-0.202863	ns
P29622	KAIN_HUMAN	SERPINA4	Kallistatin	1.05989	-0.202656	ns
Q01581	HMCS1_HUMAN	HMGCS1	Hydroxymethylglutaryl-CoA synthase, cytoplasmic	1.82203	-0.202376	ns
P00374	DYR_HUMAN	DHFR	Dihydrofolate reductase	0.164369	-0.201543	ns
Q5SRE7	PHYD1_HUMAN	PHYHD1	Phytanoyl-CoA dioxygenase domain-containing protein 1	1.63643	-0.201391	ns
F8VWL3	F8VWL3_HUMAN	FGD4	FYVE, RhoGEF and PH domain-containing protein 4	0.148772	-0.201288	ns
Q12882	DPYD_HUMAN	DPYD	Dihydropyrimidine dehydrogenase [NADP(+)]	2.25016	-0.201204	ns
P10253	LYAG_HUMAN	GAA	Lysosomal alpha-glucosidase	1.90001	-0.200864	ns
P30613	KPYR_HUMAN	PKLR	Pyruvate kinase PKLR	2.73076	-0.200764	ns
P51690	ARSL_HUMAN	ARSL	Arylsulfatase L	0.60012	-0.200558	ns
P39060	COIA1_HUMAN	COL18A1	Collagen alpha-1(XVIII) chain	1.502	-0.200365	ns
P0DJ93	SIM13_HUMAN	SMIM13	Small integral membrane protein 13	0.203181	-0.199663	ns
Q8NDI1	EHBP1_HUMAN	EHBP1	EH domain-binding protein 1	0.599392	-0.199127	ns
Q9Y4K1	CRBG1_HUMAN	CRYBG1	Beta/gamma crystallin domain-containing protein 1	0.617999	-0.198764	ns
O95081	AGFG2_HUMAN	AGFG2	Arf-GAP domain and FG repeat-containing protein 2	1.59588	-0.198651	ns
Q9UBS5	GABR1_HUMAN	GABBR1	Gamma-aminobutyric acid type B receptor subunit 1	0.533323	-0.198377	ns
Q14353	GAMT_HUMAN	GAMT	Guanidinoacetate N-methyltransferase	0.702147	-0.198332	ns
O00584	RNT2_HUMAN	RNASET2	Ribonuclease T2	1.41574	-0.198138	ns
A0A0U1RQI5	A0A0U1RQI5_HUMAN	SORBS1	Sorbin and SH3 domain-containing protein 1 (Fragment)	0.283689	-0.198003	ns
O95154	ARK73_HUMAN	AKR7A3	Aflatoxin B1 aldehyde reductase member 3	1.12415	-0.197921	ns
Q9HAT2	SIAE_HUMAN	SIAE	Sialate O-acetylesterase	1.12789	-0.196226	ns
P25311	ZA2G_HUMAN	AZGP1	Zinc-alpha-2-glycoprotein	1.10385	-0.195956	ns
Q9H892	TTC12_HUMAN	TTC12	Tetratricopeptide repeat protein 12	0.309674	-0.195913	ns
P13929	ENOB_HUMAN	ENO3	Beta-enolase	1.43408	-0.195094	ns
O76041	NEBL_HUMAN	NEBL	Nebulette	0.440234	-0.194958	ns
P78356	PI42B_HUMAN	PIP4K2B	Phosphatidylinositol 5-phosphate 4-kinase type-2 beta	0.21353	-0.193556	ns
Q96P48	ARAP1_HUMAN	ARAP1	Arf-GAP with Rho-GAP domain, ANK repeat and PH domain-containing protein 1	0.174796	-0.193093	ns
O95208	EPN2_HUMAN	EPN2	Epsin-2	0.352557	-0.192828	ns
Q8N3Z3	GTPB8_HUMAN	GTPBP8	GTP-binding protein 8	0.305206	-0.192693	ns
Q6N063	OGFD2_HUMAN	OGFOD2	2-oxoglutarate and iron-dependent oxygenase domain-containing protein 2	0.68621	-0.191722	ns
O95684	CEP43_HUMAN	CEP43	Centrosomal protein 43	0.317659	-0.191499	ns
P0CG29	GST2_HUMAN;GSTT2_HUMAN	GSTT2;GSTT2B	Glutathione S-transferase theta-2	1.45078	-0.191267	ns
A6ND91	ASPD_HUMAN	ASPDH	Putative L-aspartate dehydrogenase	2.09618	-0.191163	ns
Q8N5J2	MINY1_HUMAN	MINDY1	Ubiquitin carboxyl-terminal hydrolase MINDY-1	0.722675	-0.190915	ns
Q9BV35	SCMC3_HUMAN	SLC25A23	Calcium-binding mitochondrial carrier protein SCaMC-3	0.478141	-0.19036	ns
Q14032	BAAT_HUMAN	BAAT	Bile acid-CoA:amino acid N-acyltransferase	0.919379	-0.190143	ns
E9PL71	E9PL71_HUMAN;E9PN91_HUMAN	EEF1D	Elongation factor 1-delta (Fragment)	0.52461	-0.189946	ns
Q17RC7	EX3L4_HUMAN	EXOC3L4	Exocyst complex component 3-like protein 4	0.101811	-0.189858	ns
Q15714	T22D1_HUMAN	TSC22D1	TSC22 domain family protein 1	0.433785	-0.189764	ns
P16118	F261_HUMAN	PFKFB1	6-phosphofructo-2-kinase/fructose-2,6-bisphosphatase 1	0.799256	-0.189737	ns
Q9Y6H1	CHCH2_HUMAN	CHCHD2	Coiled-coil-helix-coiled-coil-helix domain-containing protein 2	0.536583	-0.189397	ns
P56277	CMC4_HUMAN	CMC4	Cx9C motif-containing protein 4	0.563462	-0.189201	ns
P28290	ITPI2_HUMAN	ITPRID2	Protein ITPRID2	0.412031	-0.189165	ns
O00519	FAAH1_HUMAN	FAAH	Fatty-acid amide hydrolase 1	0.581754	-0.187836	ns
Q9H5I5	PIEZ2_HUMAN	PIEZO2	Piezo-type mechanosensitive ion channel component 2	0.447212	-0.187797	ns
Q9UII2	ATIF1_HUMAN	ATP5IF1	ATPase inhibitor, mitochondrial	0.439711	-0.187429	ns
P13671	CO6_HUMAN	C6	Complement component C6	1.2453	-0.187281	ns
Q15125	EBP_HUMAN	EBP	3-beta-hydroxysteroid-Delta(8),Delta(7)-isomerase	0.799301	-0.186705	ns
A0A0U1RQC7	A0A0U1RQC7_HUMAN	CFAP99	Cilia- and flagella-associated protein 99	0.658769	-0.186539	ns
Q63HM1	KFA_HUMAN	AFMID	Kynurenine formamidase	2.15156	-0.186278	ns
P50053	KHK_HUMAN	KHK	Ketohexokinase	2.36842	-0.186179	ns
A0A5F9YFS9	A0A5F9YFS9_HUMAN	SPCS1	Microsomal signal peptidase 12 kDa subunit	0.108867	-0.186124	ns
Q53SF7	COBL1_HUMAN	COBLL1	Cordon-bleu protein-like 1	1.12065	-0.18612	ns
O95954	FTCD_HUMAN	FTCD	Formimidoyltransferase-cyclodeaminase	2.75902	-0.186043	ns
O43280	TREA_HUMAN	TREH	Trehalase	0.187729	-0.185998	ns
Q5VWQ8	DAB2P_HUMAN	DAB2IP	Disabled homolog 2-interacting protein	0.477168	-0.184888	ns
P32929	CGL_HUMAN	CTH	Cystathionine gamma-lyase	2.21606	-0.184815	ns
Q9NRP2	COXM2_HUMAN	CMC2	COX assembly mitochondrial protein 2 homolog	0.698444	-0.184814	ns
Q7Z4G1	COMD6_HUMAN	COMMD6	COMM domain-containing protein 6	0.368696	-0.184642	ns
Q9NSU2	TREX1_HUMAN	TREX1	Three-prime repair exonuclease 1	0.675168	-0.184482	ns
Q9H4B0	OSGP2_HUMAN	OSGEPL1	Probable tRNA N6-adenosine threonylcarbamoyltransferase, mitochondrial	0.768101	-0.184221	ns
P35218	CAH5A_HUMAN	CA5A	Carbonic anhydrase 5A, mitochondrial	1.00282	-0.183726	ns
Q96HD9	ACY3_HUMAN	ACY3	N-acyl-aromatic-L-amino acid amidohydrolase (carboxylate-forming)	1.61349	-0.183309	ns
P06744	G6PI_HUMAN	GPI	Glucose-6-phosphate isomerase	1.24388	-0.1827	ns
O75298	RTN2_HUMAN	RTN2	Reticulon-2	0.1487	-0.182573	ns
O95628	CNOT4_HUMAN	CNOT4	CCR4-NOT transcription complex subunit 4	0.313668	-0.182197	ns
Q3SXM5	HSDL1_HUMAN	HSDL1	Inactive hydroxysteroid dehydrogenase-like protein 1	0.793021	-0.181719	ns
Q5T6J7	GNTK_HUMAN	IDNK	Probable gluconokinase	0.384059	-0.18159	ns
RETBP_HUMAN	RET4_HUMAN	RBP4	Retinol-binding protein 4	1.13559	-0.181185	ns
Q9P000	COMD9_HUMAN	COMMD9	COMM domain-containing protein 9	1.21387	-0.18097	ns
Q9BQ70	TCF25_HUMAN	TCF25	Transcription factor 25	0.652766	-0.180925	ns
Q14CN4	K2C72_HUMAN	KRT72	Keratin, type II cytoskeletal 72	0.0472326	-0.180495	ns
A0A0J9YWM6	A0A0J9YWM6_HUMAN	ALDH7A1	Alpha-aminoadipic semialdehyde dehydrogenase (Fragment)	0.553033	-0.180441	ns
Q96JI7	SPTCS_HUMAN	SPG11	Spatacsin	0.164548	-0.180439	ns
O75391	SPAG7_HUMAN	SPAG7	Sperm-associated antigen 7	0.545914	-0.179879	ns
Q9BVM4	GGACT_HUMAN	GGACT	Gamma-glutamylaminecyclotransferase	1.08147	-0.179045	ns
Q92526	TCPW_HUMAN	CCT6B	T-complex protein 1 subunit zeta-2	0.41001	-0.178761	ns
P82094	TMF1_HUMAN	TMF1	TATA element modulatory factor	0.264429	-0.178537	ns
P0C870	JMJD7_HUMAN	JMJD7	Bifunctional peptidase and (3S)-lysyl hydroxylase JMJD7	0.200942	-0.178488	ns
Q9BX59	TPSNR_HUMAN	TAPBPL	Tapasin-related protein	1.23818	-0.178374	ns
Q9BWS9	CHID1_HUMAN	CHID1	Chitinase domain-containing protein 1	0.523178	-0.177665	ns
Q9P0S2	COX16_HUMAN	COX16	Cytochrome c oxidase assembly protein COX16 homolog, mitochondrial	0.322474	-0.17716	ns
Q8NBN3	TM87A_HUMAN	TMEM87A	Transmembrane protein 87A	0.283689	-0.176961	ns
A6NLP5	TTC36_HUMAN	TTC36	Tetratricopeptide repeat protein 36	1.20632	-0.176611	ns
Q9ULD0	OGDHL_HUMAN	OGDHL	2-oxoglutarate dehydrogenase-like, mitochondrial	2.09793	-0.176503	ns
P30086	PEBP1_HUMAN	PEBP1	Phosphatidylethanolamine-binding protein 1	1.6867	-0.175973	ns
P16403	H14_HUMAN	H1-4	Histone H1.4	0.668657	-0.17566	ns
Q9UKN8	TF3C4_HUMAN	GTF3C4	General transcription factor 3C polypeptide 4	0.29216	-0.175633	ns
Q96RK0	CIC_HUMAN	CIC	Protein capicua homolog	0.07537	-0.175252	ns
O14561	ACPM_HUMAN	NDUFAB1	Acyl carrier protein, mitochondrial	0.302722	-0.174908	ns
Q9NPF5	DMAP1_HUMAN	DMAP1	DNA methyltransferase 1-associated protein 1	0.275023	-0.174737	ns
Q13825	AUHM_HUMAN	AUH	Methylglutaconyl-CoA hydratase, mitochondrial	0.899469	-0.174537	ns
Q9H0W9	CK054_HUMAN	C11orf54	Ester hydrolase C11orf54	1.61419	-0.174526	ns
Q9H1H9	KI13A_HUMAN	KIF13A	Kinesin-like protein KIF13A	0.19279	-0.173563	ns
P01903	DRA_HUMAN	HLA-DRA	HLA class II histocompatibility antigen, DR alpha chain	0.118667	-0.173375	ns
A2VDF0	FUCM_HUMAN	FUOM	Fucose mutarotase	1.47131	-0.17331	ns
P84157	MXRA7_HUMAN	MXRA7	Matrix-remodeling-associated protein 7	0.164369	-0.173279	ns
P07360	CO8G_HUMAN	C8G	Complement component C8 gamma chain	0.1254	-0.173148	ns
Q9UHJ6	SHPK_HUMAN	SHPK	Sedoheptulokinase	1.61142	-0.172823	ns
A0A494C0R8	A0A494C0R8_HUMAN;I3L2B0_HUMAN	CLUH	Clustered mitochondria protein homolog	0.384059	-0.172723	ns
Q9Y2G8	DJC16_HUMAN	DNAJC16	DnaJ homolog subfamily C member 16	0.705719	-0.172605	ns
Q9Y3Y2	CHTOP_HUMAN	CHTOP	Chromatin target of PRMT1 protein	0.404903	-0.172464	ns
P49427	UB2R1_HUMAN	CDC34	Ubiquitin-conjugating enzyme E2 R1	0.370736	-0.172367	ns
Q9UBM7	DHCR7_HUMAN	DHCR7	7-dehydrocholesterol reductase	1.41642	-0.172361	ns
Q96MH6	TMM68_HUMAN	TMEM68	Transmembrane protein 68	0.505065	-0.172052	ns
Q14449	GRB14_HUMAN	GRB14	Growth factor receptor-bound protein 14	0.375962	-0.171902	ns
P17516	AK1C4_HUMAN	AKR1C4	Aldo-keto reductase family 1 member C4	1.55089	-0.171898	ns
Q6IA69	NADE_HUMAN	NADSYN1	Glutamine-dependent NAD(+) synthetase	1.54705	-0.171896	ns
CAH2_HUMAN	CAH2_HUMAN	CA2	Carbonic anhydrase 2	1.86699	-0.171753	ns
O00763	ACACB_HUMAN	ACACB	Acetyl-CoA carboxylase 2	1.58273	-0.171597	ns
Q59GN2	R39L5_HUMAN;RL39_HUMAN	RPL39;RPL39P5	60S ribosomal protein L39	0.351054	-0.171479	ns
P49747	COMP_HUMAN	COMP	Cartilage oligomeric matrix protein	0.779162	-0.171245	ns
P02774	VTDB_HUMAN	GC	Vitamin D-binding protein	0.809592	-0.170905	ns
Q9BTX7	TTPAL_HUMAN	TTPAL	Alpha-tocopherol transfer protein-like	0.990478	-0.170317	ns
Q9UKL6	PPCT_HUMAN	PCTP	Phosphatidylcholine transfer protein	1.02266	-0.170246	ns
O15079	SYBU_HUMAN	SYBU	Syntabulin	0.413907	-0.169636	ns
O43312	MTSS1_HUMAN	MTSS1	Protein MTSS 1	0.844752	-0.169579	ns
Q13907	IDI1_HUMAN	IDI1	Isopentenyl-diphosphate Delta-isomerase 1	1.40392	-0.169494	ns
GSTA1_HUMAN	GSTA1_HUMAN	GSTA1	Glutathione S-transferase A1	0.220759	-0.169304	ns
O43521	B2L11_HUMAN	BCL2L11	Bcl-2-like protein 11	0.278277	-0.169152	ns
Q5QJE6	TDIF2_HUMAN	DNTTIP2	Deoxynucleotidyltransferase terminal-interacting protein 2	0.0689031	-0.168749	ns
K7ENF0	K7ENF0_HUMAN	NARS1	Asparagine--tRNA ligase, cytoplasmic	0.261308	-0.168707	ns
Q99759	M3K2_HUMAN	MAP3K2	Mitogen-activated protein kinase kinase kinase 2	0.220759	-0.168178	ns
Q96PC3	AP1S3_HUMAN	AP1S3	AP-1 complex subunit sigma-3	0.219178	-0.167705	ns
Q6IC98	GRAM4_HUMAN	GRAMD4	GRAM domain-containing protein 4	1.10205	-0.16766	ns
Q9H490	PIGU_HUMAN	PIGU	Phosphatidylinositol glycan anchor biosynthesis class U protein	0.55652	-0.167525	ns
Q99424	ACOX2_HUMAN	ACOX2	Peroxisomal acyl-coenzyme A oxidase 2	1.48636	-0.167473	ns
O95718	ERR2_HUMAN	ESRRB	Steroid hormone receptor ERR2	0.266178	-0.167355	ns
Q86WA8	LONP2_HUMAN	LONP2	Lon protease homolog 2, peroxisomal	2.0155	-0.167292	ns
P16104	H2A2B_HUMAN	H2AC21	Histone H2A type 2-B	0.440234	-0.167093	ns
O14929	HAT1_HUMAN	HAT1	Histone acetyltransferase type B catalytic subunit	0.197168	-0.166774	ns
P30047	GFRP_HUMAN	GCHFR	GTP cyclohydrolase 1 feedback regulatory protein	0.41001	-0.166647	ns
Q9BUP0	EFHD1_HUMAN	EFHD1	EF-hand domain-containing protein D1	0.803723	-0.166639	ns
P09467	F16P1_HUMAN	FBP1	Fructose-1,6-bisphosphatase 1	1.88166	-0.165783	ns
Q6Y1H2	HACD2_HUMAN	HACD2	Very-long-chain (3R)-3-hydroxyacyl-CoA dehydratase 2	0.47374	-0.165596	ns
Q8TF71	MOT10_HUMAN	SLC16A10	Monocarboxylate transporter 10	0.211024	-0.165355	ns
Q9UQB8	BAIP2_HUMAN	BAIAP2	Brain-specific angiogenesis inhibitor 1-associated protein 2	1.19007	-0.165158	ns
Q9UI17	M2GD_HUMAN	DMGDH	Dimethylglycine dehydrogenase, mitochondrial	2.15156	-0.164883	ns
P20742	PZP_HUMAN	PZP	Pregnancy zone protein	0.261392	-0.16488	ns
Q9Y530	OARD1_HUMAN	OARD1	ADP-ribose glycohydrolase OARD1	0.920313	-0.164825	ns
Q9UJ14	GGT7_HUMAN	GGT7	Glutathione hydrolase 7	0.826361	-0.164555	ns
Q9NP71	MLXPL_HUMAN	MLXIPL	Carbohydrate-responsive element-binding protein	0.166361	-0.16424	ns
Q13627	DYR1A_HUMAN	DYRK1A	Dual specificity tyrosine-phosphorylation-regulated kinase 1A	0.29216	-0.164094	ns
Q9H7E9	CH033_HUMAN	C8orf33	UPF0488 protein C8orf33	0.0603429	-0.163515	ns
Q96NU1	SAM11_HUMAN	SAMD11	Sterile alpha motif domain-containing protein 11	0.243237	-0.162824	ns
P78329	CP4F2_HUMAN	CYP4F2	Cytochrome P450 4F2	1.71053	-0.162535	ns
Q99470	SDF2_HUMAN	SDF2	Stromal cell-derived factor 2	0.162115	-0.162401	ns
Q15493	RGN_HUMAN	RGN	Regucalcin	1.63211	-0.162053	ns
Q6ZNA5	FRRS1_HUMAN	FRRS1	Ferric-chelate reductase 1	0.260967	-0.161919	ns
P34059	GALNS_HUMAN	GALNS	N-acetylgalactosamine-6-sulfatase	1.04279	-0.161491	ns
O95236	APOL3_HUMAN	APOL3	Apolipoprotein L3	0.354872	-0.161292	ns
Q9UBF8	PI4KB_HUMAN	PI4KB	Phosphatidylinositol 4-kinase beta	0.148095	-0.161156	ns
P21964	COMT_HUMAN	COMT	Catechol O-methyltransferase	1.4026	-0.161054	ns
O14756	H17B6_HUMAN	HSD17B6	17-beta-hydroxysteroid dehydrogenase type 6	0.808777	-0.160792	ns
P02511	CRYAB_HUMAN	CRYAB	Alpha-crystallin B chain	0.129246	-0.160513	ns
Q8N5Z0	AADAT_HUMAN	AADAT	Kynurenine/alpha-aminoadipate aminotransferase, mitochondrial	2.06003	-0.160434	ns
P34913	HYES_HUMAN	EPHX2	Bifunctional epoxide hydrolase 2	1.26577	-0.16041	ns
Q9Y6I8	PXMP4_HUMAN	PXMP4	Peroxisomal membrane protein 4	0.368583	-0.160397	ns
P46952	3HAO_HUMAN	HAAO	3-hydroxyanthranilate 3,4-dioxygenase	1.88166	-0.160376	ns
A0A096LP07	A0A096LP07_HUMAN;A0A096LPJ3_HUMAN;A8K070_HUMAN	GPS1	COP9 signalosome complex subunit 1	0.15594	-0.160219	ns
Q9H2M3	BHMT2_HUMAN	BHMT2	S-methylmethionine--homocysteine S-methyltransferase BHMT2	0.938382	-0.159835	ns
A0A2R8Y5C4	A0A2R8Y5C4_HUMAN	TNKS1BP1	182 kDa tankyrase-1-binding protein (Fragment)	0.284141	-0.159489	ns
Q9BVQ7	SPA5L_HUMAN	SPATA5L1	Spermatogenesis-associated protein 5-like protein 1	0.123868	-0.159329	ns
Q06787	FMR1_HUMAN	FMR1	Synaptic functional regulator FMR1	0.189863	-0.158946	ns
P24298	ALAT1_HUMAN	GPT	Alanine aminotransferase 1	1.61672	-0.158891	ns
P47989	XDH_HUMAN	XDH	Xanthine dehydrogenase/oxidase	1.72602	-0.158713	ns
Q14117	DPYS_HUMAN	DPYS	Dihydropyrimidinase	1.68236	-0.158424	ns
P10114	RAP2A_HUMAN	RAP2A	Ras-related protein Rap-2a	0.175951	-0.158377	ns
Q96F10	SAT2_HUMAN	SAT2	Thialysine N-epsilon-acetyltransferase	1.619	-0.157754	ns
CATA_HUMAN	CATA_HUMAN	CAT	Catalase	1.69108	-0.1577	ns
P00505	AATM_HUMAN	GOT2	Aspartate aminotransferase, mitochondrial	1.63901	-0.157545	ns
J3KQL8	J3KQL8_HUMAN	APOL2	Apolipoprotein L2	0.345922	-0.157453	ns
Q9Y237	PIN4_HUMAN	PIN4	Peptidyl-prolyl cis-trans isomerase NIMA-interacting 4	0.291868	-0.157422	ns
Q9BT09	CNPY3_HUMAN	CNPY3	Protein canopy homolog 3	0.779162	-0.15708	ns
P14621	ACYP2_HUMAN	ACYP2	Acylphosphatase-2	1.18053	-0.156542	ns
Q9HD89	RETN_HUMAN	RETN	Resistin	0.240984	-0.156089	ns
P49326	FMO5_HUMAN	FMO5	Flavin-containing monooxygenase 5	0.447311	-0.155996	ns
Q9Y2H5	PKHA6_HUMAN	PLEKHA6	Pleckstrin homology domain-containing family A member 6	0.925719	-0.155923	ns
Q8WYQ3	CHC10_HUMAN	CHCHD10	Coiled-coil-helix-coiled-coil-helix domain-containing protein 10, mitochondrial	0.263563	-0.155858	ns
Q96FX2	DPH3_HUMAN	DPH3	DPH3 homolog	0.303413	-0.155819	ns
Q96Q42	ALS2_HUMAN	ALS2	Alsin	0.759127	-0.155818	ns
Q96FS4	SIPA1_HUMAN	SIPA1	Signal-induced proliferation-associated protein 1	0.609564	-0.155764	ns
Q9H008	LHPP_HUMAN	LHPP	Phospholysine phosphohistidine inorganic pyrophosphate phosphatase	1.34454	-0.155418	ns
Q5T2E6	ARMD3_HUMAN	ARMH3	Armadillo-like helical domain-containing protein 3	0.225592	-0.155296	ns
Q96GE6	CALL4_HUMAN	CALML4	Calmodulin-like protein 4	0.195708	-0.155036	ns
Q99519	NEUR1_HUMAN	NEU1	Sialidase-1	0.469305	-0.15484	ns
Q5W0Z9	ZDH20_HUMAN	ZDHHC20	Palmitoyltransferase ZDHHC20	0.239926	-0.154637	ns
Q9Y6R4	M3K4_HUMAN	MAP3K4	Mitogen-activated protein kinase kinase kinase 4	0.322379	-0.154223	ns
Q92820	GGH_HUMAN	GGH	Gamma-glutamyl hydrolase	1.88166	-0.154206	ns
Q96SK2	TM209_HUMAN	TMEM209	Transmembrane protein 209	0.18485	-0.153971	ns
Q9BSH5	HDHD3_HUMAN	HDHD3	Haloacid dehalogenase-like hydrolase domain-containing protein 3	2.0155	-0.153849	ns
Q5TC63	GRTP1_HUMAN	GRTP1	Growth hormone-regulated TBC protein 1	0.226455	-0.153604	ns
Q5T890	ER6L2_HUMAN	ERCC6L2	DNA excision repair protein ERCC-6-like 2	0.215245	-0.153244	ns
Q9H479	FN3K_HUMAN	FN3K	Fructosamine-3-kinase	1.2453	-0.15301	ns
Q9Y5J6	T10B_HUMAN	TIMM10B	Mitochondrial import inner membrane translocase subunit Tim10 B	0.537065	-0.152899	ns
Q9BUT1	BDH2_HUMAN	BDH2	3-hydroxybutyrate dehydrogenase type 2	1.59915	-0.152871	ns
Q14894	CRYM_HUMAN	CRYM	Ketimine reductase mu-crystallin	1.90382	-0.152759	ns
O14732	IMPA2_HUMAN	IMPA2	Inositol monophosphatase 2	0.309335	-0.152605	ns
A6NHG4	DOPD_HUMAN	DDT	D-dopachrome decarboxylase	1.12544	-0.152424	ns
Q9NVV5	AIG1_HUMAN	AIG1	Androgen-induced gene 1 protein	0.437158	-0.152252	ns
Q08426	ECHP_HUMAN	EHHADH	Peroxisomal bifunctional enzyme	1.33436	-0.152189	ns
Q96QZ7	MAGI1_HUMAN	MAGI1	Membrane-associated guanylate kinase, WW and PDZ domain-containing protein 1	0.513422	-0.151698	ns
Q9UBN7	HDAC6_HUMAN	HDAC6	Histone deacetylase 6	1.31238	-0.151596	ns
Q86YB7	ECHD2_HUMAN	ECHDC2	Enoyl-CoA hydratase domain-containing protein 2, mitochondrial	1.01712	-0.151168	ns
Q86UX7	URP2_HUMAN	FERMT3	Fermitin family homolog 3	0.22672	-0.150484	ns
P20711	DDC_HUMAN	DDC	Aromatic-L-amino-acid decarboxylase	1.8779	-0.149938	ns
Q99447	PCY2_HUMAN	PCYT2	Ethanolamine-phosphate cytidylyltransferase	1.72602	-0.149914	ns
Q8N8J7	F241A_HUMAN	FAM241A	Uncharacterized protein FAM241A	0.306026	-0.149874	ns
P27449	VATL_HUMAN	ATP6V0C	V-type proton ATPase 16 kDa proteolipid subunit	0.261392	-0.149835	ns
A0A0B4J2F0	PIOS1_HUMAN	PIGBOS1	Protein PIGBOS1	0.278277	-0.149727	ns
Q9UKS6	PACN3_HUMAN	PACSIN3	Protein kinase C and casein kinase substrate in neurons protein 3	0.920313	-0.149577	ns
P07954	FUMH_HUMAN	FH	Fumarate hydratase, mitochondrial	1.58273	-0.149493	ns
Q5JS37	NHLC3_HUMAN	NHLRC3	NHL repeat-containing protein 3	0.563462	-0.148968	ns
A0A087WTA5	A0A087WTA5_HUMAN	EIF2B4	Translation initiation factor eIF-2B subunit delta	0.328305	-0.148803	ns
Q96LJ7	DHRS1_HUMAN	DHRS1	Dehydrogenase/reductase SDR family member 1	1.03708	-0.148726	ns
Q96SB3	NEB2_HUMAN	PPP1R9B	Neurabin-2	0.537587	-0.148661	ns
Q96BM9	ARL8A_HUMAN	ARL8A	ADP-ribosylation factor-like protein 8A	0.264429	-0.148596	ns
Q9HCM7	FBSL_HUMAN	FBRSL1	Fibrosin-1-like protein	0.121223	-0.14822	ns
P49917	DNLI4_HUMAN	LIG4	DNA ligase 4	0.05728	-0.148086	ns
P07327	ADH1A_HUMAN	ADH1A	Alcohol dehydrogenase 1A	1.27003	-0.14808	ns
A6NI28	RHG42_HUMAN	ARHGAP42	Rho GTPase-activating protein 42	0.166742	-0.147994	ns
Q9UBQ7	GRHPR_HUMAN	GRHPR	Glyoxylate reductase/hydroxypyruvate reductase	1.8779	-0.147987	ns
CYB5_HUMAN	CYB5_HUMAN	CYB5A	Cytochrome b5	1.30387	-0.147863	ns
Q9H0N5	PHS2_HUMAN	PCBD2	Pterin-4-alpha-carbinolamine dehydratase 2	0.49988	-0.147858	ns
Q9GZN8	CT027_HUMAN	C20orf27	UPF0687 protein C20orf27	0.447212	-0.147644	ns
Q8WXI9	P66B_HUMAN	GATAD2B	Transcriptional repressor p66-beta	0.251527	-0.1475	ns
Q5VU43	MYOME_HUMAN	PDE4DIP	Myomegalin	0.406767	-0.14746	ns
Q02083	NAAA_HUMAN	NAAA	N-acylethanolamine-hydrolyzing acid amidase	1.56759	-0.147405	ns
Q96PE7	MCEE_HUMAN	MCEE	Methylmalonyl-CoA epimerase, mitochondrial	0.892771	-0.147001	ns
P60484	PTEN_HUMAN	PTEN	Phosphatidylinositol 3,4,5-trisphosphate 3-phosphatase and dual-specificity protein phosphatase PTEN	0.141321	-0.146771	ns
Q9P003	CNIH4_HUMAN	CNIH4	Protein cornichon homolog 4	0.0726635	-0.146745	ns
Q13835	PKP1_HUMAN	PKP1	Plakophilin-1	0.0487745	-0.146633	ns
P00491	PNPH_HUMAN	PNP	Purine nucleoside phosphorylase	1.46951	-0.146384	ns
P55103	INHBC_HUMAN	INHBC	Inhibin beta C chain	0.258539	-0.146373	ns
P15153	RAC2_HUMAN	RAC2	Ras-related C3 botulinum toxin substrate 2	0.363646	-0.146305	ns
Q9NZC7	WWOX_HUMAN	WWOX	WW domain-containing oxidoreductase	0.264324	-0.146272	ns
O95139	NDUB6_HUMAN	NDUFB6	NADH dehydrogenase [ubiquinone] 1 beta subcomplex subunit 6	0.19871	-0.146207	ns
C9JF15	C9JF15_HUMAN;F8WF40_HUMAN	GLB1	Beta-galactosidase (Fragment)	0.0822311	-0.146185	ns
Q8IUC4	RHPN2_HUMAN	RHPN2	Rhophilin-2	0.376257	-0.146003	ns
Q96JK2	DCAF5_HUMAN	DCAF5	DDB1- and CUL4-associated factor 5	0.143683	-0.145833	ns
H3BP39	H3BP39_HUMAN	ACSM2B	Acyl-coenzyme A synthetase ACSM2B, mitochondrial (Fragment)	0.118392	-0.145452	ns
Q5TFE4	NT5D1_HUMAN	NT5DC1	5'-nucleotidase domain-containing protein 1	1.88166	-0.145382	ns
Q86TV6	TTC7B_HUMAN	TTC7B	Tetratricopeptide repeat protein 7B	0.0947447	-0.145323	ns
P10632	CP2C8_HUMAN	CYP2C8	Cytochrome P450 2C8	0.634058	-0.145162	ns
P28332	ADH6_HUMAN	ADH6	Alcohol dehydrogenase 6	1.42711	-0.14515	ns
Q9NWW6	NRK1_HUMAN	NMRK1	Nicotinamide riboside kinase 1	0.538965	-0.144919	ns
Q9UHN1	DPOG2_HUMAN	POLG2	DNA polymerase subunit gamma-2, mitochondrial	0.243892	-0.144681	ns
Q9BY77	PDIP3_HUMAN	POLDIP3	Polymerase delta-interacting protein 3	0.459555	-0.144596	ns
P07099	HYEP_HUMAN	EPHX1	Epoxide hydrolase 1	1.4236	-0.144402	ns
Q9BRP1	PDD2L_HUMAN	PDCD2L	Programmed cell death protein 2-like	0.320326	-0.144324	ns
O94819	KBTBB_HUMAN	KBTBD11	Kelch repeat and BTB domain-containing protein 11	1.02315	-0.143987	ns
Q9Y5L4	TIM13_HUMAN	TIMM13	Mitochondrial import inner membrane translocase subunit Tim13	0.459722	-0.143924	ns
Q00796	DHSO_HUMAN	SORD	Sorbitol dehydrogenase	1.48037	-0.143679	ns
H0YGQ3	F8WDQ8_HUMAN;H0YGQ3_HUMAN	MPDZ	Multiple PDZ domain protein (Fragment)	0.148095	-0.143309	ns
Q15853	USF1_HUMAN;USF2_HUMAN	USF1;USF2	Upstream stimulatory factor 1	0.171657	-0.142829	ns
Q9NRN9	METL5_HUMAN	METTL5	rRNA N6-adenosine-methyltransferase METTL5	0.285258	-0.142665	ns
Q9BT40	INP5K_HUMAN	INPP5K	Inositol polyphosphate 5-phosphatase K	1.17434	-0.142415	ns
Q9H0R8	GBRL1_HUMAN	GABARAPL1	Gamma-aminobutyric acid receptor-associated protein-like 1	0.320904	-0.142238	ns
Q53R41	FAKD1_HUMAN	FASTKD1	FAST kinase domain-containing protein 1, mitochondrial	0.47522	-0.142077	ns
Q16836	HCDH_HUMAN	HADH	Hydroxyacyl-coenzyme A dehydrogenase, mitochondrial	0.503831	-0.141705	ns
O15243	OBRG_HUMAN	LEPROT	Leptin receptor gene-related protein	0.195708	-0.141634	ns
Q7L5Y1	ENOF1_HUMAN	ENOSF1	Mitochondrial enolase superfamily member 1	0.967603	-0.141307	ns
P23141	EST1_HUMAN	CES1	Liver carboxylesterase 1	1.502	-0.140988	ns
A0PJX8	TMM82_HUMAN	TMEM82	Transmembrane protein 82	0.303459	-0.14079	ns
Q96PU4	UHRF2_HUMAN	UHRF2	E3 ubiquitin-protein ligase UHRF2	0.256587	-0.140329	ns
Q9BQS8	FYCO1_HUMAN	FYCO1	FYVE and coiled-coil domain-containing protein 1	0.68621	-0.140103	ns
P35520	CBSL_HUMAN;CBS_HUMAN	CBS;CBSL	Cystathionine beta-synthase-like protein	1.81117	-0.140089	ns
O60936	NOL3_HUMAN	NOL3	Nucleolar protein 3	0.675449	-0.138955	ns
Q96S19	MTL26_HUMAN	METTL26	Methyltransferase-like 26	0.412204	-0.13811	ns
Q16798	MAON_HUMAN	ME3	NADP-dependent malic enzyme, mitochondrial	0.0536971	-0.13801	ns
P82909	RT36_HUMAN	MRPS36	28S ribosomal protein S36, mitochondrial	0.403177	-0.137878	ns
O75191	XYLB_HUMAN	XYLB	Xylulose kinase	1.47131	-0.137552	ns
P14555	PA2GA_HUMAN	PLA2G2A	Phospholipase A2, membrane associated	0.333367	-0.137312	ns
O75874	IDHC_HUMAN	IDH1	Isocitrate dehydrogenase [NADP] cytoplasmic	1.74673	-0.136989	ns
Q6KCM7	SCMC2_HUMAN	SLC25A25	Calcium-binding mitochondrial carrier protein SCaMC-2	0.334659	-0.136943	ns
Q9H4B7	TBB1_HUMAN	TUBB1	Tubulin beta-1 chain	0.463975	-0.13649	ns
Q9P2N5	RBM27_HUMAN	RBM27	RNA-binding protein 27	0.327174	-0.136461	ns
O95359	TACC2_HUMAN	TACC2	Transforming acidic coiled-coil-containing protein 2	0.127552	-0.135947	ns
Q9H446	RWDD1_HUMAN	RWDD1	RWD domain-containing protein 1	0.212346	-0.135733	ns
Q9H8G2	CAAP1_HUMAN	CAAP1	Caspase activity and apoptosis inhibitor 1	0.0314724	-0.135252	ns
Q13444	ADA15_HUMAN	ADAM15	Disintegrin and metalloproteinase domain-containing protein 15	0.101791	-0.135046	ns
O60244	MED14_HUMAN	MED14	Mediator of RNA polymerase II transcription subunit 14	0.211024	-0.134896	ns
Q99489	OXDD_HUMAN	DDO	D-aspartate oxidase	0.808777	-0.13451	ns
P10109	ADX_HUMAN	FDX1	Adrenodoxin, mitochondrial	0.46005	-0.133941	ns
Q9BUK0	CHCH7_HUMAN	CHCHD7	Coiled-coil-helix-coiled-coil-helix domain-containing protein 7	0.124808	-0.133872	ns
O00115	DNS2A_HUMAN	DNASE2	Deoxyribonuclease-2-alpha	0.811585	-0.133845	ns
O94811	TPPP_HUMAN	TPPP	Tubulin polymerization-promoting protein	0.0906063	-0.133739	ns
P20933	ASPG_HUMAN	AGA	N(4)-(beta-N-acetylglucosaminyl)-L-asparaginase	0.384059	-0.13362	ns
P53396	ACLY_HUMAN	ACLY	ATP-citrate synthase	1.22137	-0.133586	ns
Q68CK6	ACS2B_HUMAN	ACSM2B	Acyl-coenzyme A synthetase ACSM2B, mitochondrial	0.884645	-0.133446	ns
Q16822	PCKGM_HUMAN	PCK2	Phosphoenolpyruvate carboxykinase [GTP], mitochondrial	1.01712	-0.133146	ns
Q8WUJ3	CEMIP_HUMAN	CEMIP	Cell migration-inducing and hyaluronan-binding protein	0.760373	-0.13282	ns
O00268	TAF4_HUMAN	TAF4	Transcription initiation factor TFIID subunit 4	0.0924336	-0.132801	ns
Q330K2	NDUF6_HUMAN	NDUFAF6	NADH dehydrogenase (ubiquinone) complex I, assembly factor 6	0.496938	-0.132448	ns
P84098	RL19_HUMAN	RPL19	60S ribosomal protein L19	0.53829	-0.132029	ns
P36551	HEM6_HUMAN	CPOX	Oxygen-dependent coproporphyrinogen-III oxidase, mitochondrial	1.63776	-0.131923	ns
A0A0G2JMG3	A0A0G2JMG3_HUMAN	ABCC6	Multidrug resistance-associated protein 6	0.302148	-0.13183	ns
P08134	RHOC_HUMAN	RHOC	Rho-related GTP-binding protein RhoC	0.0576997	-0.131802	ns
O14773	TPP1_HUMAN	TPP1	Tripeptidyl-peptidase 1	0.91907	-0.131729	ns
P46019	KPB2_HUMAN	PHKA2	Phosphorylase b kinase regulatory subunit alpha, liver isoform	1.39231	-0.131574	ns
O94876	TMCC1_HUMAN	TMCC1	Transmembrane and coiled-coil domains protein 1	0.413907	-0.131554	ns
Q15118	PDK1_HUMAN	PDK1	[Pyruvate dehydrogenase (acetyl-transferring)] kinase isozyme 1, mitochondrial	0.47374	-0.131451	ns
Q9Y2S2	CRYL1_HUMAN	CRYL1	Lambda-crystallin homolog	1.26577	-0.13142	ns
P05181	CP2E1_HUMAN	CYP2E1	Cytochrome P450 2E1	0.650139	-0.131369	ns
Q8NI60	COQ8A_HUMAN	COQ8A	Atypical kinase COQ8A, mitochondrial	1.84118	-0.131099	ns
Q99538	LGMN_HUMAN	LGMN	Legumain	0.359196	-0.130993	ns
Q6IB77	GLYAT_HUMAN	GLYAT	Glycine N-acyltransferase	0.48338	-0.130896	ns
A0A494C031	G3V2E8_HUMAN;G3V2W4_HUMAN;G3V2X9_HUMAN;H9KV75_HUMAN	ACTN1	Alpha-actinin-1 (Fragment)	0.145367	-0.13084	ns
Q7Z3F1	GP155_HUMAN	GPR155	Integral membrane protein GPR155	0.187092	-0.130767	ns
Q969S8	HDA10_HUMAN	HDAC10	Polyamine deacetylase HDAC10	0.592465	-0.130563	ns
Q5T6V5	QSPP_HUMAN	C9orf64	Queuosine salvage protein	0.639578	-0.130534	ns
Q9P0J7	KCMF1_HUMAN	KCMF1	E3 ubiquitin-protein ligase KCMF1	0.187092	-0.130417	ns
P51857	AK1D1_HUMAN	AKR1D1	Aldo-keto reductase family 1 member D1	0.384059	-0.130416	ns
Q96ET8	TV23B_HUMAN;TV23C_HUMAN	TVP23B;TVP23C	Golgi apparatus membrane protein TVP23 homolog C	0.24895	-0.130369	ns
Q96C11	FGGY_HUMAN	FGGY	FGGY carbohydrate kinase domain-containing protein	0.8724	-0.130177	ns
Q9H0U4	RAB1B_HUMAN	RAB1B	Ras-related protein Rab-1B	0.161775	-0.130091	ns
Q9Y6B6	SAR1B_HUMAN	SAR1B	GTP-binding protein SAR1b	0.587911	-0.130038	ns
Q8WTS1	ABHD5_HUMAN	ABHD5	1-acylglycerol-3-phosphate O-acyltransferase ABHD5	0.386599	-0.129999	ns
O75970	MPDZ_HUMAN	MPDZ	Multiple PDZ domain protein	0.760525	-0.129824	ns
Q16875	F263_HUMAN	PFKFB3	6-phosphofructo-2-kinase/fructose-2,6-bisphosphatase 3	0.445687	-0.129697	ns
P48382	RFX5_HUMAN	RFX5	DNA-binding protein RFX5	0.086182	-0.129604	ns
Q93099	HGD_HUMAN	HGD	Homogentisate 1,2-dioxygenase	1.54267	-0.129265	ns
Q96GZ6	S41A3_HUMAN	SLC41A3	Solute carrier family 41 member 3	0.38061	-0.129215	ns
P09417	DHPR_HUMAN	QDPR	Dihydropteridine reductase	1.54155	-0.128972	ns
Q9HCS7	SYF1_HUMAN	XAB2	Pre-mRNA-splicing factor SYF1	0.215587	-0.128927	ns
O43315	AQP9_HUMAN	AQP9	Aquaporin-9	0.112665	-0.128751	ns
O00757	F16P2_HUMAN	FBP2	Fructose-1,6-bisphosphatase isozyme 2	0.269002	-0.12852	ns
O00168	PLM_HUMAN	FXYD1	Phospholemman	0.246382	-0.127658	ns
P00973	OAS1_HUMAN	OAS1	2'-5'-oligoadenylate synthase 1	0.452089	-0.127469	ns
Q96HY7	DHTK1_HUMAN	DHTKD1	Probable 2-oxoglutarate dehydrogenase E1 component DHKTD1, mitochondrial	1.37594	-0.127372	ns
Q709F0	ACD11_HUMAN	ACAD11	Acyl-CoA dehydrogenase family member 11	1.43296	-0.12702	ns
Q5R3I4	TTC38_HUMAN	TTC38	Tetratricopeptide repeat protein 38	1.0919	-0.126991	ns
P32456	GBP2_HUMAN	GBP2	Guanylate-binding protein 2	0.37738	-0.126858	ns
P04424	ARLY_HUMAN	ASL	Argininosuccinate lyase	1.55636	-0.126307	ns
Q03426	KIME_HUMAN	MVK	Mevalonate kinase	1.03314	-0.126065	ns
P35670	ATP7B_HUMAN	ATP7B	Copper-transporting ATPase 2	0.0693813	-0.126061	ns
Q13402	MYO7A_HUMAN	MYO7A	Unconventional myosin-VIIa	1.51864	-0.125999	ns
O43741	AAKB2_HUMAN	PRKAB2	5'-AMP-activated protein kinase subunit beta-2	1.60978	-0.125821	ns
DHE3_BOVIN	DHE3_HUMAN	GLUD1	Glutamate dehydrogenase 1, mitochondrial	1.26264	-0.125649	ns
Q5HYK7	SH319_HUMAN	SH3D19	SH3 domain-containing protein 19	0.380313	-0.125582	ns
P51687	SUOX_HUMAN	SUOX	Sulfite oxidase, mitochondrial	1.06627	-0.125205	ns
Q9BV57	MTND_HUMAN	ADI1	1,2-dihydroxy-3-keto-5-methylthiopentene dioxygenase	0.943812	-0.125117	ns
P00352	AL1A1_HUMAN	ALDH1A1	Retinal dehydrogenase 1	1.47987	-0.124962	ns
Q9NX08	COMD8_HUMAN	COMMD8	COMM domain-containing protein 8	0.243892	-0.124873	ns
P51570	GALK1_HUMAN	GALK1	Galactokinase	2.02337	-0.124531	ns
Q9BVL4	SELO_HUMAN	SELENOO	Protein adenylyltransferase SelO, mitochondrial	0.537587	-0.124325	ns
Q9NYQ3	HAOX2_HUMAN	HAO2	Hydroxyacid oxidase 2	0.78615	-0.124304	ns
O43272	PROD_HUMAN	PRODH	Proline dehydrogenase 1, mitochondrial	0.0989423	-0.124215	ns
P08034	CXB1_HUMAN	GJB1	Gap junction beta-1 protein	0.126342	-0.124181	ns
Q12756	KIF1A_HUMAN	KIF1A	Kinesin-like protein KIF1A	0.0739438	-0.124068	ns
O43488	ARK72_HUMAN	AKR7A2	Aflatoxin B1 aldehyde reductase member 2	0.999478	-0.123946	ns
Q8NEN9	PDZD8_HUMAN	PDZD8	PDZ domain-containing protein 8	0.0377096	-0.123754	ns
Q15274	NADC_HUMAN	QPRT	Nicotinate-nucleotide pyrophosphorylase [carboxylating]	1.09607	-0.123589	ns
Q96C23	GALM_HUMAN	GALM	Galactose mutarotase	1.67619	-0.123454	ns
C9J372	C9J372_HUMAN;C9J4Z9_HUMAN;C9JN77_HUMAN;C9JWC3_HUMAN;C9JZ60_HUMAN	SORBS2	Sorbin and SH3 domain-containing protein 2 (Fragment)	0.42384	-0.123102	ns
P18510	IL1RA_HUMAN	IL1RN	Interleukin-1 receptor antagonist protein	0.189863	-0.123001	ns
I3L213	I3L213_HUMAN	PHKB	Phosphorylase b kinase regulatory subunit (Fragment)	0.334659	-0.122881	ns
ANT3_HUMAN	ANT3_HUMAN	SERPINC1	Antithrombin-III	0.233341	-0.122826	ns
Q02410	APBA1_HUMAN	APBA1	Amyloid-beta A4 precursor protein-binding family A member 1	0.337411	-0.122742	ns
Q9Y3U8	RL36_HUMAN	RPL36	60S ribosomal protein L36	0.264324	-0.122721	ns
Q9NYL2	M3K20_HUMAN	MAP3K20	Mitogen-activated protein kinase kinase kinase 20	0.691765	-0.122705	ns
O00148	DX39A_HUMAN	DDX39A	ATP-dependent RNA helicase DDX39A	0.305683	-0.122685	ns
O43678	NDUA2_HUMAN	NDUFA2	NADH dehydrogenase [ubiquinone] 1 alpha subcomplex subunit 2	0.893674	-0.122591	ns
O15116	LSM1_HUMAN	LSM1	U6 snRNA-associated Sm-like protein LSm1	0.229362	-0.122342	ns
P62750	RL23A_HUMAN	RPL23A	60S ribosomal protein L23a	1.00992	-0.122191	ns
P12955	PEPD_HUMAN	PEPD	Xaa-Pro dipeptidase	0.89195	-0.122021	ns
Q96N76	HUTU_HUMAN	UROC1	Urocanate hydratase	0.643242	-0.121993	ns
Q9UGY1	NOL12_HUMAN	NOL12	Nucleolar protein 12	0.0591326	-0.121683	ns
Q6ZNB7	ALKMO_HUMAN	AGMO	Alkylglycerol monooxygenase	0.472574	-0.121615	ns
P13747	HLAE_HUMAN	HLA-E	HLA class I histocompatibility antigen, alpha chain E	0.741141	-0.121611	ns
Q96JD6	AKCL2_HUMAN	AKR1E2	1,5-anhydro-D-fructose reductase	0.208577	-0.121432	ns
SODC_HUMAN	SODC_HUMAN	SOD1	Superoxide dismutase [Cu-Zn]	0.978372	-0.121324	ns
P54840	GYS2_HUMAN	GYS2	Glycogen [starch] synthase, liver	1.08307	-0.121238	ns
Q13480	GAB1_HUMAN	GAB1	GRB2-associated-binding protein 1	0.181959	-0.121222	ns
Q8NET6	CHSTD_HUMAN	CHST13	Carbohydrate sulfotransferase 13	0.128645	-0.121222	ns
P36578	RL4_HUMAN	RPL4	60S ribosomal protein L4	0.563462	-0.12097	ns
Q68E01	INT3_HUMAN	INTS3	Integrator complex subunit 3	0.131573	-0.120889	ns
Q04760	LGUL_HUMAN	GLO1	Lactoylglutathione lyase	0.977809	-0.120604	ns
Q96EX1	SIM12_HUMAN	SMIM12	Small integral membrane protein 12	0.125308	-0.120326	ns
Q7Z422	SZRD1_HUMAN	SZRD1	SUZ domain-containing protein 1	0.240984	-0.120267	ns
O76027	ANXA9_HUMAN	ANXA9	Annexin A9	1.376	-0.120171	ns
Q8N0W3	FCSK_HUMAN	FCSK	L-fucose kinase	1.2419	-0.11998	ns
Q9H307	PININ_HUMAN	PNN	Pinin	0.254343	-0.119527	ns
Q6UWP2	DHR11_HUMAN	DHRS11	Dehydrogenase/reductase SDR family member 11	0.453111	-0.119517	ns
P30043	BLVRB_HUMAN	BLVRB	Flavin reductase (NADPH)	1.38377	-0.119504	ns
Q6IQ23	PKHA7_HUMAN	PLEKHA7	Pleckstrin homology domain-containing family A member 7	0.459722	-0.119484	ns
Q96SW2	CRBN_HUMAN	CRBN	Protein cereblon	0.211024	-0.119405	ns
Q92947	GCDH_HUMAN	GCDH	Glutaryl-CoA dehydrogenase, mitochondrial	0.37776	-0.119016	ns
O60427	FADS1_HUMAN	FADS1	Acyl-CoA (8-3)-desaturase	0.306686	-0.118933	ns
P61457	PHS_HUMAN	PCBD1	Pterin-4-alpha-carbinolamine dehydratase	0.462949	-0.118859	ns
P15311	EZRI_HUMAN	EZR	Ezrin	0.704199	-0.11865	ns
Q6AW86	Z324A_HUMAN;Z324B_HUMAN	ZNF324;ZNF324B	Zinc finger protein 324A	0.280337	-0.118582	ns
C4AMC7	WASH4_HUMAN	WASH4P	Putative WAS protein family homolog 4	0.124808	-0.118382	ns
O76039	CDKL5_HUMAN	CDKL5	Cyclin-dependent kinase-like 5	0.0638615	-0.11838	ns
Q49A26	GLYR1_HUMAN	GLYR1	Putative oxidoreductase GLYR1	1.2453	-0.118348	ns
Q9BT30	ALKB7_HUMAN	ALKBH7	Alpha-ketoglutarate-dependent dioxygenase alkB homolog 7, mitochondrial	0.123729	-0.118146	ns
P62910	RL32_HUMAN	RPL32	60S ribosomal protein L32	0.302996	-0.117985	ns
Q8N0X4	CLYBL_HUMAN	CLYBL	Citramalyl-CoA lyase, mitochondrial	1.47022	-0.117958	ns
P14324	FPPS_HUMAN	FDPS	Farnesyl pyrophosphate synthase	1.13559	-0.117451	ns
Q93100	KPBB_HUMAN	PHKB	Phosphorylase b kinase regulatory subunit beta	1.69198	-0.1173	ns
Q9BVC4	LST8_HUMAN	MLST8	Target of rapamycin complex subunit LST8	0.243892	-0.117239	ns
Q8TDY4	ASAP3_HUMAN	ASAP3	Arf-GAP with SH3 domain, ANK repeat and PH domain-containing protein 3	0.308652	-0.117021	ns
Q9H8M1	CQ10B_HUMAN	COQ10B	Coenzyme Q-binding protein COQ10 homolog B, mitochondrial	0.383912	-0.116951	ns
F8WCU1	B8ZZI4_HUMAN;F8WCU1_HUMAN	CCDC150	Coiled-coil domain-containing protein 150	0.0847378	-0.116306	ns
P51589	CP2J2_HUMAN	CYP2J2	Cytochrome P450 2J2	0.406767	-0.116218	ns
O75251	NDUS7_HUMAN	NDUFS7	NADH dehydrogenase [ubiquinone] iron-sulfur protein 7, mitochondrial	0.291868	-0.116177	ns
Q13459	MYO9B_HUMAN	MYO9B	Unconventional myosin-IXb	0.326044	-0.115952	ns
Q9Y2U8	MAN1_HUMAN	LEMD3	Inner nuclear membrane protein Man1	0.304774	-0.115777	ns
Q63HR2	TNS2_HUMAN	TNS2	Tensin-2	0.408685	-0.115713	ns
P48728	GCST_HUMAN	AMT	Aminomethyltransferase, mitochondrial	0.22672	-0.115654	ns
O00264	PGRC1_HUMAN	PGRMC1	Membrane-associated progesterone receptor component 1	1.2445	-0.115411	ns
P30041	PRDX6_HUMAN	PRDX6	Peroxiredoxin-6	1.2453	-0.115226	ns
Q9Y259	CHKB_HUMAN	CHKB	Choline/ethanolamine kinase	0.0648692	-0.115192	ns
Q00535	CDK5_HUMAN	CDK5	Cyclin-dependent-like kinase 5	0.302722	-0.115169	ns
B7ZBB8	PP13G_HUMAN	PPP1R3G	Protein phosphatase 1 regulatory subunit 3G	0.253423	-0.114923	ns
Q9NZC3	GDE1_HUMAN	GDE1	Glycerophosphodiester phosphodiesterase 1	0.406767	-0.114623	ns
Q6PJI9	WDR59_HUMAN	WDR59	GATOR complex protein WDR59	0.32198	-0.114203	ns
Q96B97	SH3K1_HUMAN	SH3KBP1	SH3 domain-containing kinase-binding protein 1	0.277664	-0.114111	ns
P14174	MIF_HUMAN	MIF	Macrophage migration inhibitory factor	0.149332	-0.11394	ns
P62304	RUXE_HUMAN	SNRPE	Small nuclear ribonucleoprotein E	0.240591	-0.113824	ns
P53007	TXTP_HUMAN	SLC25A1	Tricarboxylate transport protein, mitochondrial	0.803723	-0.113694	ns
Q9NQ55	SSF1_HUMAN	PPAN	Suppressor of SWI4 1 homolog	0.215245	-0.113486	ns
Q8TCE6	DEN10_HUMAN	DENND10	DENN domain-containing protein 10	1.4026	-0.113392	ns
Q5T6F2	UBAP2_HUMAN	UBAP2	Ubiquitin-associated protein 2	0.0538489	-0.113363	ns
O95807	TM50A_HUMAN	TMEM50A	Transmembrane protein 50A	0.0681787	-0.113303	ns
Q92597	NDRG1_HUMAN	NDRG1	Protein NDRG1	0.236185	-0.113197	ns
P42765	THIM_HUMAN	ACAA2	3-ketoacyl-CoA thiolase, mitochondrial	1.21589	-0.113092	ns
Q9NWQ8	PHAG1_HUMAN	PAG1	Phosphoprotein associated with glycosphingolipid-enriched microdomains 1	0.287903	-0.112929	ns
I3L1F4	F6TLX2_HUMAN;I3L3Q4_HUMAN	GLOD4	Glyoxalase domain-containing protein 4	0.172937	-0.112863	ns
D6RC41	D6RC41_HUMAN	FAM169A	Soluble lamin-associated protein of 75 kDa (Fragment)	0.0895132	-0.112818	ns
Q69YL0	NCAS2_HUMAN	NCBP2AS2	Protein NCBP2AS2	0.0818588	-0.112768	ns
P60520	GBRL2_HUMAN	GABARAPL2	Gamma-aminobutyric acid receptor-associated protein-like 2	0.158584	-0.112761	ns
P21695	GPDA_HUMAN	GPD1	Glycerol-3-phosphate dehydrogenase [NAD(+)], cytoplasmic	1.34926	-0.112728	ns
O76062	ERG24_HUMAN	TM7SF2	Delta(14)-sterol reductase TM7SF2	0.497572	-0.112601	ns
Q9UKY3	CES1P_HUMAN	CES1P1	Putative inactive carboxylesterase 4	0.456151	-0.112482	ns
P07205	PGK2_HUMAN	PGK2	Phosphoglycerate kinase 2	0.24895	-0.112414	ns
P22234	PUR6_HUMAN	PAICS	Multifunctional protein ADE2	1.42728	-0.112149	ns
P42224	STAT1_HUMAN	STAT1	Signal transducer and activator of transcription 1-alpha/beta	0.219596	-0.112127	ns
Q6UXT9	ABH15_HUMAN	ABHD15	Protein ABHD15	0.292367	-0.112064	ns
P42126	ECI1_HUMAN	ECI1	Enoyl-CoA delta isomerase 1, mitochondrial	1.24754	-0.111765	ns
Q96GD0	PLPP_HUMAN	PDXP	Pyridoxal phosphate phosphatase	0.782195	-0.111736	ns
Q96PQ0	SORC2_HUMAN	SORCS2	VPS10 domain-containing receptor SorCS2	0.0357799	-0.111716	ns
Q13572	ITPK1_HUMAN	ITPK1	Inositol-tetrakisphosphate 1-kinase	0.354652	-0.111576	ns
O75052	CAPON_HUMAN	NOS1AP	Carboxyl-terminal PDZ ligand of neuronal nitric oxide synthase protein	0.130855	-0.111544	ns
O14772	FPGT_HUMAN	FPGT	Fucose-1-phosphate guanylyltransferase	0.633167	-0.111493	ns
O95248	MTMR5_HUMAN	SBF1	Myotubularin-related protein 5	0.486122	-0.111289	ns
Q8WYN0	ATG4A_HUMAN	ATG4A	Cysteine protease ATG4A	0.234989	-0.111133	ns
P52434	RPAB3_HUMAN	POLR2H	DNA-directed RNA polymerases I, II, and III subunit RPABC3	0.7761	-0.111051	ns
Q9Y5K8	VATD_HUMAN	ATP6V1D	V-type proton ATPase subunit D	0.614025	-0.110869	ns
Q58FF6	H90B4_HUMAN	HSP90AB4P	Putative heat shock protein HSP 90-beta 4	0.253742	-0.110822	ns
Q86VE9	SERC5_HUMAN	SERINC5	Serine incorporator 5	0.149161	-0.110679	ns
Q9HBK9	AS3MT_HUMAN	AS3MT	Arsenite methyltransferase	0.967716	-0.110604	ns
O75828	CBR3_HUMAN	CBR3	Carbonyl reductase [NADPH] 3	0.300433	-0.110508	ns
O60888	CUTA_HUMAN	CUTA	Protein CutA	0.319205	-0.110141	ns
P53384	NUBP1_HUMAN	NUBP1	Cytosolic Fe-S cluster assembly factor NUBP1	0.858741	-0.110114	ns
P11766	ADHX_HUMAN	ADH5	Alcohol dehydrogenase class-3	1.04384	-0.110105	ns
P16278	BGAL_HUMAN	GLB1	Beta-galactosidase	1.38385	-0.110102	ns
P27986	P85A_HUMAN	PIK3R1	Phosphatidylinositol 3-kinase regulatory subunit alpha	0.405952	-0.109406	ns
Q5SW96	ARH_HUMAN	LDLRAP1	Low density lipoprotein receptor adapter protein 1	0.429096	-0.109192	ns
Q5J8M3	EMC4_HUMAN	EMC4	ER membrane protein complex subunit 4	0.334682	-0.109173	ns
Q9Y3A2	UTP11_HUMAN	UTP11	Probable U3 small nucleolar RNA-associated protein 11	0.0689031	-0.108502	ns
P16260	GDC_HUMAN	SLC25A16	Graves disease carrier protein	0.643242	-0.108467	ns
Q13485	SMAD4_HUMAN	SMAD4	Mothers against decapentaplegic homolog 4	0.490046	-0.108397	ns
P07902	GALT_HUMAN	GALT	Galactose-1-phosphate uridylyltransferase	1.44495	-0.108229	ns
O95342	ABCBB_HUMAN	ABCB11	Bile salt export pump	0.305206	-0.108217	ns
P08779	K1C16_HUMAN	KRT16	Keratin, type I cytoskeletal 16	0.0196315	-0.108205	ns
Q9Y2P5	S27A5_HUMAN	SLC27A5	Bile acyl-CoA synthetase	0.452089	-0.108141	ns
O60725	ICMT_HUMAN	ICMT	Protein-S-isoprenylcysteine O-methyltransferase	0.189863	-0.107653	ns
P08579	RU2B_HUMAN	SNRPB2	U2 small nuclear ribonucleoprotein B''	0.101791	-0.107254	ns
P48065	S6A12_HUMAN	SLC6A12	Sodium- and chloride-dependent betaine transporter	0.165887	-0.107205	ns
Q96SU4	OSBL9_HUMAN	OSBPL9	Oxysterol-binding protein-related protein 9	0.684785	-0.107078	ns
Q00059	TFAM_HUMAN	TFAM	Transcription factor A, mitochondrial	0.808777	-0.107057	ns
P08319	ADH4_HUMAN	ADH4	All-trans-retinol dehydrogenase [NAD(+)] ADH4	0.935899	-0.107023	ns
Q13011	ECH1_HUMAN	ECH1	Delta(3,5)-Delta(2,4)-dienoyl-CoA isomerase, mitochondrial	0.552358	-0.106837	ns
O14653	GOSR2_HUMAN	GOSR2	Golgi SNAP receptor complex member 2	0.112796	-0.106781	ns
P35573	GDE_HUMAN	AGL	Glycogen debranching enzyme	1.43296	-0.106765	ns
O43704	ST1B1_HUMAN	SULT1B1	Sulfotransferase family cytosolic 1B member 1	0.808777	-0.106761	ns
Q9C0I1	MTMRC_HUMAN	MTMR12	Myotubularin-related protein 12	0.234763	-0.106536	ns
Q9UK55	ZPI_HUMAN	SERPINA10	Protein Z-dependent protease inhibitor	0.072217	-0.106364	ns
M0R1F3	M0R1F3_HUMAN	DMPK	Non-specific serine/threonine protein kinase (Fragment)	0.19279	-0.106286	ns
P20929	NEBU_HUMAN	NEB	Nebulin	0.0904941	-0.106104	ns
O96033	MOC2A_HUMAN	MOCS2	Molybdopterin synthase sulfur carrier subunit	0.274512	-0.105847	ns
P15735	PHKG2_HUMAN	PHKG2	Phosphorylase b kinase gamma catalytic chain, liver/testis isoform	1.4236	-0.105814	ns
Q9HBL0	TENS1_HUMAN	TNS1	Tensin-1	0.538863	-0.10567	ns
P06132	DCUP_HUMAN	UROD	Uroporphyrinogen decarboxylase	1.03314	-0.105604	ns
Q86WA6	BPHL_HUMAN	BPHL	Valacyclovir hydrolase	1.05463	-0.105545	ns
Q9NVS9	PNPO_HUMAN	PNPO	Pyridoxine-5'-phosphate oxidase	1.23869	-0.10544	ns
Q9BWD1	THIC_HUMAN	ACAT2	Acetyl-CoA acetyltransferase, cytosolic	0.746339	-0.105397	ns
Q9UPP1	PHF8_HUMAN	PHF8	Histone lysine demethylase PHF8	0.0862245	-0.105293	ns
Q8IY21	DDX60_HUMAN	DDX60	Probable ATP-dependent RNA helicase DDX60	0.958699	-0.105208	ns
Q9Y619	ORNT1_HUMAN	SLC25A15	Mitochondrial ornithine transporter 1	0.958699	-0.105095	ns
O95671	ASML_HUMAN	ASMTL	Probable bifunctional dTTP/UTP pyrophosphatase/methyltransferase protein	1.50572	-0.104633	ns
A0A2R8Y6D0	A0A1B0GWG0_HUMAN;A0A2R8Y6D0_HUMAN	EPB41	Band 4.1 (Fragment)	0.110844	-0.10434	ns
O76054	S14L2_HUMAN	SEC14L2	SEC14-like protein 2	1.4236	-0.104123	ns
Q8N4P3	MESH1_HUMAN	HDDC3	Guanosine-3',5'-bis(diphosphate) 3'-pyrophosphohydrolase MESH1	0.460795	-0.104084	ns
Q86YS7	C2CD5_HUMAN	C2CD5	C2 domain-containing protein 5	0.270422	-0.103974	ns
Q9BQ69	MACD1_HUMAN	MACROD1	ADP-ribose glycohydrolase MACROD1	0.381772	-0.103928	ns
Q9BRX8	PXL2A_HUMAN	PRXL2A	Peroxiredoxin-like 2A	0.811906	-0.103852	ns
Q12974	TP4A2_HUMAN	PTP4A2	Protein tyrosine phosphatase type IVA 2	0.0665777	-0.103638	ns
P36871	PGM1_HUMAN	PGM1	Phosphoglucomutase-1	1.28533	-0.103547	ns
Q9ULA0	DNPEP_HUMAN	DNPEP	Aspartyl aminopeptidase	0.730908	-0.103325	ns
Q6UUV9	CRTC1_HUMAN	CRTC1	CREB-regulated transcription coactivator 1	0.122484	-0.103212	ns
O43462	MBTP2_HUMAN	MBTPS2	Membrane-bound transcription factor site-2 protease	0.0983718	-0.103068	ns
Q9HCB6	SPON1_HUMAN	SPON1	Spondin-1	0.0648627	-0.103036	ns
Q99611	SPS2_HUMAN	SEPHS2	Selenide, water dikinase 2	0.941199	-0.103004	ns
Q5TGL8	PXDC1_HUMAN	PXDC1	PX domain-containing protein 1	0.0648516	-0.102987	ns
Q8TBM7	TM254_HUMAN	TMEM254	Transmembrane protein 254	0.160406	-0.102894	ns
O60231	DHX16_HUMAN	DHX16	Pre-mRNA-splicing factor ATP-dependent RNA helicase DHX16	0.346019	-0.102771	ns
O14569	C56D2_HUMAN	CYB561D2	Cytochrome b561 domain-containing protein 2	0.215837	-0.102684	ns
Q14318	FKBP8_HUMAN	FKBP8	Peptidyl-prolyl cis-trans isomerase FKBP8	0.634058	-0.102491	ns
P46821	MAP1B_HUMAN	MAP1B	Microtubule-associated protein 1B	0.0311611	-0.1024	ns
Q9Y240	CLC11_HUMAN	CLEC11A	C-type lectin domain family 11 member A	0.278012	-0.10238	ns
Q9Y2S6	TMA7_HUMAN	TMA7	Translation machinery-associated protein 7	0.150262	-0.102125	ns
P54819	KAD2_HUMAN	AK2	Adenylate kinase 2, mitochondrial	0.778673	-0.102004	ns
Q96K19	RN170_HUMAN	RNF170	E3 ubiquitin-protein ligase RNF170	0.430871	-0.101965	ns
O43766	LIAS_HUMAN	LIAS	Lipoyl synthase, mitochondrial	0.215587	-0.101893	ns
P62841	RS15_HUMAN	RPS15	40S ribosomal protein S15	0.0773849	-0.101866	ns
Q9UDX3	S14L4_HUMAN	SEC14L4	SEC14-like protein 4	0.64484	-0.10178	ns
Q6DKK2	TTC19_HUMAN	TTC19	Tetratricopeptide repeat protein 19, mitochondrial	0.141613	-0.101542	ns
Q16625	OCLN_HUMAN	OCLN	Occludin	0.543733	-0.101535	ns
Q9HD40	SPCS_HUMAN	SEPSECS	O-phosphoseryl-tRNA(Sec) selenium transferase	0.481596	-0.101243	ns
Q9Y2B0	CNPY2_HUMAN	CNPY2	Protein canopy homolog 2	0.466492	-0.101215	ns
Q8IZ21	PHAR4_HUMAN	PHACTR4	Phosphatase and actin regulator 4	0.175951	-0.101213	ns
Q5THJ4	VP13D_HUMAN	VPS13D	Vacuolar protein sorting-associated protein 13D	0.0570561	-0.10109	ns
P18077	RL35A_HUMAN	RPL35A	60S ribosomal protein L35a	0.290336	-0.101065	ns
P45954	ACDSB_HUMAN	ACADSB	Short/branched chain specific acyl-CoA dehydrogenase, mitochondrial	1.12071	-0.101051	ns
P08123	CO1A2_HUMAN	COL1A2	Collagen alpha-2(I) chain	0.0691403	-0.100983	ns
Q9BXB5	OSB11_HUMAN	OSBPL11	Oxysterol-binding protein-related protein 11	0.472721	-0.10051	ns
O95873	CF047_HUMAN	C6orf47	Uncharacterized protein C6orf47	0.0924336	-0.100453	ns
Q6PD62	CTR9_HUMAN	CTR9	RNA polymerase-associated protein CTR9 homolog	0.157278	-0.100443	ns
P49789	FHIT_HUMAN	FHIT	Bis(5'-adenosyl)-triphosphatase	0.298036	-0.100393	ns
O95049	ZO3_HUMAN	TJP3	Tight junction protein ZO-3	0.106118	-0.10039	ns
Q08554	DSC1_HUMAN	DSC1	Desmocollin-1	0.0425777	-0.100215	ns
Q9Y5A7	NUB1_HUMAN	NUB1	NEDD8 ultimate buster 1	0.524999	-0.0998558	ns
Q9HA82	CERS4_HUMAN	CERS4	Ceramide synthase 4	0.259122	-0.0997922	ns
P50897	PPT1_HUMAN	PPT1	Palmitoyl-protein thioesterase 1	0.472964	-0.0997736	ns
Q9H1K4	GHC2_HUMAN	SLC25A18	Mitochondrial glutamate carrier 2	0.297365	-0.0997393	ns
P07108	ACBP_HUMAN	DBI	Acyl-CoA-binding protein	0.417056	-0.0996903	ns
Q96AB3	ISOC2_HUMAN	ISOC2	Isochorismatase domain-containing protein 2	0.668657	-0.0996824	ns
P30040	ERP29_HUMAN	ERP29	Endoplasmic reticulum resident protein 29	0.966133	-0.0996374	ns
O14841	OPLA_HUMAN	OPLAH	5-oxoprolinase	0.917941	-0.0994848	ns
Q16773	KAT1_HUMAN	KYAT1	Kynurenine--oxoglutarate transaminase 1	0.407325	-0.0994234	ns
Q9C0D9	EPT1_HUMAN	SELENOI	Ethanolaminephosphotransferase 1	0.0798029	-0.0994104	ns
Q9BZD2	S29A3_HUMAN	SLC29A3	Equilibrative nucleoside transporter 3	0.0511321	-0.0994031	ns
O43292	GPAA1_HUMAN	GPAA1	Glycosylphosphatidylinositol anchor attachment 1 protein	0.154544	-0.0992608	ns
Q63ZY3	KANK2_HUMAN	KANK2	KN motif and ankyrin repeat domain-containing protein 2	0.793021	-0.0991719	ns
Q9NX38	ABITM_HUMAN	ABITRAM	Protein Abitram	0.0681787	-0.0991177	ns
P03897	NU3M_HUMAN	MT-ND3	NADH-ubiquinone oxidoreductase chain 3	0.0784205	-0.0989987	ns
P00156	CYB_HUMAN	MT-CYB	Cytochrome b	0.10446	-0.0989216	ns
Q9H2K0	IF3M_HUMAN	MTIF3	Translation initiation factor IF-3, mitochondrial	0.214248	-0.0986416	ns
Q9NQR4	NIT2_HUMAN	NIT2	Omega-amidase NIT2	0.890967	-0.0985561	ns
P23526	SAHH_HUMAN	AHCY	Adenosylhomocysteinase	0.834502	-0.0984054	ns
P50135	HNMT_HUMAN	HNMT	Histamine N-methyltransferase	0.540786	-0.0982722	ns
P55081	MFAP1_HUMAN	MFAP1	Microfibrillar-associated protein 1	0.211024	-0.0979371	ns
Q9Y3X0	CCDC9_HUMAN	CCDC9	Coiled-coil domain-containing protein 9	0.101032	-0.0979065	ns
Q2TAK8	PWP3A_HUMAN	PWWP3A	PWWP domain-containing DNA repair factor 3A	0.236701	-0.0978949	ns
Q86VD7	S2542_HUMAN	SLC25A42	Mitochondrial coenzyme A transporter SLC25A42	0.387675	-0.0978707	ns
Q15599	NHRF2_HUMAN	SLC9A3R2	Na(+)/H(+) exchange regulatory cofactor NHE-RF2	0.384776	-0.0978071	ns
O95563	MPC2_HUMAN	MPC2	Mitochondrial pyruvate carrier 2	0.380892	-0.0977644	ns
Q9Y3S2	ZN330_HUMAN	ZNF330	Zinc finger protein 330	0.095868	-0.097553	ns
P45983	MK08_HUMAN	MAPK8	Mitogen-activated protein kinase 8	0.0763477	-0.0974624	ns
Q13268	DHRS2_HUMAN	DHRS2	Dehydrogenase/reductase SDR family member 2, mitochondrial	0.370551	-0.0974378	ns
Q6ICL3	TNG2_HUMAN	TANGO2	Transport and Golgi organization protein 2 homolog	0.304774	-0.0974377	ns
O75600	KBL_HUMAN	GCAT	2-amino-3-ketobutyrate coenzyme A ligase, mitochondrial	0.51893	-0.0974085	ns
Q9Y6A9	SPCS1_HUMAN	SPCS1	Signal peptidase complex subunit 1	0.0903965	-0.0973571	ns
Q5TDH0	DDI2_HUMAN	DDI2	Protein DDI1 homolog 2	0.774267	-0.0973533	ns
Q9H0R5	GBP1_HUMAN	GBP1	Guanylate-binding protein 1	0.631423	-0.0973231	ns
Q8NHZ8	CDC26_HUMAN	CDC26	Anaphase-promoting complex subunit CDC26	0.119723	-0.0972425	ns
P12524	MYCL_HUMAN;MYCP1_HUMAN	MYCL;MYCLP1	Protein L-Myc	0.150328	-0.0972119	ns
Q9GZT8	NIF3L_HUMAN	NIF3L1	NIF3-like protein 1	0.634058	-0.0971773	ns
Q6P1N9	TATD1_HUMAN	TATDN1	Putative deoxyribonuclease TATDN1	0.909542	-0.0971722	ns
P23434	GCSH_HUMAN	GCSH	Glycine cleavage system H protein, mitochondrial	0.284141	-0.0970629	ns
A6NK44	GLOD5_HUMAN	GLOD5	Glyoxalase domain-containing protein 5	0.128645	-0.0968901	ns
O15498	YKT6_HUMAN	YKT6	Synaptobrevin homolog YKT6	0.33143	-0.0965482	ns
P01042	KNG1_HUMAN	KNG1	Kininogen-1	0.200799	-0.0965401	ns
Q86UB9	TM135_HUMAN	TMEM135	Transmembrane protein 135	0.538749	-0.0964749	ns
O94760	DDAH1_HUMAN	DDAH1	N(G),N(G)-dimethylarginine dimethylaminohydrolase 1	0.904473	-0.0964472	ns
Q9P289	STK26_HUMAN	STK26	Serine/threonine-protein kinase 26	0.34692	-0.0963184	ns
P55157	MTP_HUMAN	MTTP	Microsomal triglyceride transfer protein large subunit	1.16434	-0.0961695	ns
P31937	3HIDH_HUMAN	HIBADH	3-hydroxyisobutyrate dehydrogenase, mitochondrial	0.817751	-0.0960918	ns
O75347	TBCA_HUMAN	TBCA	Tubulin-specific chaperone A	0.708697	-0.0960206	ns
P52888	THOP1_HUMAN	THOP1	Thimet oligopeptidase	1.48566	-0.0959639	ns
P08697	A2AP_HUMAN	SERPINF2	Alpha-2-antiplasmin	0.153049	-0.0958989	ns
Q6NZY4	ZCHC8_HUMAN	ZCCHC8	Zinc finger CCHC domain-containing protein 8	0.153397	-0.0957042	ns
Q9Y3I1	FBX7_HUMAN	FBXO7	F-box only protein 7	0.233724	-0.0955899	ns
Q15800	MSMO1_HUMAN	MSMO1	Methylsterol monooxygenase 1	0.499944	-0.0954429	ns
P22309	UD11_HUMAN	UGT1A1	UDP-glucuronosyltransferase 1A1	0.43422	-0.0954261	ns
P18887	XRCC1_HUMAN	XRCC1	DNA repair protein XRCC1	0.191138	-0.0954029	ns
Q71UI9	H2AV_HUMAN;H2AZ_HUMAN	H2AZ1;H2AZ2	Histone H2A.Z	0.232604	-0.095344	ns
Q9HCN8	SDF2L_HUMAN	SDF2L1	Stromal cell-derived factor 2-like protein 1	0.390051	-0.0953037	ns
Q96ND0	F210A_HUMAN	FAM210A	Protein FAM210A	0.270422	-0.0952726	ns
Q9UKV5	AMFR_HUMAN	AMFR	E3 ubiquitin-protein ligase AMFR	0.204446	-0.0952553	ns
O43660	PLRG1_HUMAN	PLRG1	Pleiotropic regulator 1	0.207882	-0.0952492	ns
P28838	AMPL_HUMAN	LAP3	Cytosol aminopeptidase	1.28747	-0.0951039	ns
Q9H6L5	RETR1_HUMAN	RETREG1	Reticulophagy regulator 1	0.148772	-0.0950454	ns
P49754	VPS41_HUMAN	VPS41	Vacuolar protein sorting-associated protein 41 homolog	0.236701	-0.0950231	ns
Q96EK6	GNA1_HUMAN	GNPNAT1	Glucosamine 6-phosphate N-acetyltransferase	0.631423	-0.0947829	ns
P00480	OTC_HUMAN	OTC	Ornithine carbamoyltransferase, mitochondrial	0.808777	-0.0947438	ns
P52758	RIDA_HUMAN	RIDA	2-iminobutanoate/2-iminopropanoate deaminase	0.631423	-0.0947375	ns
Q9NZ45	CISD1_HUMAN	CISD1	CDGSH iron-sulfur domain-containing protein 1	0.356296	-0.0946398	ns
Q9H1K0	RBNS5_HUMAN	RBSN	Rabenosyn-5	0.15594	-0.0946232	ns
P28715	ERCC5_HUMAN	ERCC5	DNA repair protein complementing XP-G cells	0.115597	-0.094605	ns
Q9NRZ7	PLCC_HUMAN	AGPAT3	1-acyl-sn-glycerol-3-phosphate acyltransferase gamma	0.466049	-0.0945514	ns
Q86V88	MGDP1_HUMAN	MDP1	Magnesium-dependent phosphatase 1	0.164985	-0.0940424	ns
Q16864	VATF_HUMAN	ATP6V1F	V-type proton ATPase subunit F	0.242717	-0.0939448	ns
P27169	PON1_HUMAN	PON1	Serum paraoxonase/arylesterase 1	0.869964	-0.0939273	ns
Q9NWU1	OXSM_HUMAN	OXSM	3-oxoacyl-[acyl-carrier-protein] synthase, mitochondrial	0.793021	-0.0938377	ns
P56556	NDUA6_HUMAN	NDUFA6	NADH dehydrogenase [ubiquinone] 1 alpha subcomplex subunit 6	0.84865	-0.0937939	ns
Q8TCA0	LRC20_HUMAN	LRRC20	Leucine-rich repeat-containing protein 20	0.179414	-0.0936701	ns
P49419	AL7A1_HUMAN	ALDH7A1	Alpha-aminoadipic semialdehyde dehydrogenase	1.12594	-0.0935921	ns
P21549	SPYA_HUMAN	AGXT	Serine--pyruvate aminotransferase	0.831753	-0.0935681	ns
P20936	RASA1_HUMAN	RASA1	Ras GTPase-activating protein 1	0.135508	-0.093478	ns
Q96P63	SPB12_HUMAN	SERPINB12	Serpin B12	0.0292772	-0.0934468	ns
M0QZ67	A0A494BZY7_HUMAN;M0QZ67_HUMAN	EEF1AKMT2	EEF1A lysine methyltransferase 2	0.103516	-0.0934201	ns
Q06278	AOXA_HUMAN	AOX1	Aldehyde oxidase	0.770142	-0.0933184	ns
Q86TX2	ACOT1_HUMAN	ACOT1	Acyl-coenzyme A thioesterase 1	1.24724	-0.0932052	ns
Q14249	NUCG_HUMAN	ENDOG	Endonuclease G, mitochondrial	0.566238	-0.0930807	ns
O60508	PRP17_HUMAN	CDC40	Pre-mRNA-processing factor 17	0.0680107	-0.093024	ns
O60701	UGDH_HUMAN	UGDH	UDP-glucose 6-dehydrogenase	1.45078	-0.092871	ns
A0A1B0GW21	A0A1B0GW21_HUMAN	KIFBP	KIF-binding protein	0.148811	-0.0927462	ns
P63218	GBG5_HUMAN	GNG5	Guanine nucleotide-binding protein G(I)/G(S)/G(O) subunit gamma-5	0.258948	-0.0927456	ns
A1L390	PKHG3_HUMAN	PLEKHG3	Pleckstrin homology domain-containing family G member 3	0.0858441	-0.09272	ns
O75884	RBBP9_HUMAN	RBBP9	Serine hydrolase RBBP9	0.755171	-0.0927082	ns
O43708	MAAI_HUMAN	GSTZ1	Maleylacetoacetate isomerase	0.951978	-0.0926361	ns
Q9H3S4	TPK1_HUMAN	TPK1	Thiamin pyrophosphokinase 1	0.0748203	-0.0925811	ns
Q5VWQ0	RSBN1_HUMAN	RSBN1	Lysine-specific demethylase 9	0.104913	-0.0925234	ns
Q9Y5C1	ANGL3_HUMAN	ANGPTL3	Angiopoietin-related protein 3	0.172755	-0.0924851	ns
Q14914	PTGR1_HUMAN	PTGR1	Prostaglandin reductase 1	0.856663	-0.0923448	ns
P78560	CRADD_HUMAN	CRADD	Death domain-containing protein CRADD	0.164369	-0.0923329	ns
Q8NFU3	TSTD1_HUMAN	TSTD1	Thiosulfate:glutathione sulfurtransferase	0.313668	-0.0920528	ns
Q9BQE5	APOL2_HUMAN	APOL2	Apolipoprotein L2	0.955043	-0.0919947	ns
A6NCS6	CB072_HUMAN	C2orf72	Uncharacterized protein C2orf72	0.253742	-0.091988	ns
Q96GG9	DCNL1_HUMAN	DCUN1D1	DCN1-like protein 1	0.538131	-0.0919206	ns
Q9UJX5	APC4_HUMAN	ANAPC4	Anaphase-promoting complex subunit 4	0.106736	-0.0918983	ns
Q8IVM8	S22A9_HUMAN	SLC22A9	Solute carrier family 22 member 9	0.295335	-0.0918543	ns
P00739	HPTR_HUMAN	HPR	Haptoglobin-related protein	0.0850414	-0.0918366	ns
Q96IU4	ABHEB_HUMAN	ABHD14B	Protein ABHD14B	0.83605	-0.0917401	ns
M0QZM1	M0QZM1_HUMAN	HNRNPM	Heterogeneous nuclear ribonucleoprotein M (Fragment)	0.0803612	-0.0917061	ns
Q9NNW7	TRXR2_HUMAN	TXNRD2	Thioredoxin reductase 2, mitochondrial	1.04577	-0.0916959	ns
Q13884	SNTB1_HUMAN	SNTB1	Beta-1-syntrophin	0.806773	-0.0914344	ns
Q53S58	TM177_HUMAN	TMEM177	Transmembrane protein 177	0.141852	-0.0914265	ns
Q8N5A5	ZGPAT_HUMAN	ZGPAT	Zinc finger CCCH-type with G patch domain-containing protein	0.0302938	-0.0913109	ns
Q9BV19	CA050_HUMAN	C1orf50	Uncharacterized protein C1orf50	0.143683	-0.0912901	ns
Q9Y5J9	TIM8B_HUMAN	TIMM8B	Mitochondrial import inner membrane translocase subunit Tim8 B	0.317659	-0.0912764	ns
P21266	GSTM3_HUMAN	GSTM3	Glutathione S-transferase Mu 3	1.28437	-0.0912057	ns
P62805	H4_HUMAN	H4C1	Histone H4	0.409831	-0.0911482	ns
Q2TAL8	QRIC1_HUMAN	QRICH1	Glutamine-rich protein 1	0.182836	-0.0910437	ns
Q9Y2Q3	GSTK1_HUMAN	GSTK1	Glutathione S-transferase kappa 1	0.580133	-0.0909303	ns
P42677	RS27_HUMAN	RPS27	40S ribosomal protein S27	0.320824	-0.0908795	ns
Q9NUJ1	ABHDA_HUMAN	ABHD10	Palmitoyl-protein thioesterase ABHD10, mitochondrial	0.991874	-0.0906881	ns
P09110	THIK_HUMAN	ACAA1	3-ketoacyl-CoA thiolase, peroxisomal	0.82492	-0.0906046	ns
Q96GA7	SDSL_HUMAN	SDSL	Serine dehydratase-like	0.989319	-0.0905991	ns
Q5HYI7	MTX3_HUMAN	MTX3	Metaxin-3	0.403177	-0.0905324	ns
Q96J66	ABCCB_HUMAN	ABCC11	ATP-binding cassette sub-family C member 11	0.128645	-0.0902763	ns
Q6P587	FAHD1_HUMAN	FAHD1	Acylpyruvase FAHD1, mitochondrial	0.631423	-0.090231	ns
O14975	S27A2_HUMAN	SLC27A2	Very long-chain acyl-CoA synthetase	0.402891	-0.0902254	ns
P78417	GSTO1_HUMAN	GSTO1	Glutathione S-transferase omega-1	0.745345	-0.0901534	ns
Q7Z4R8	CF120_HUMAN	C6orf120	UPF0669 protein C6orf120	0.154418	-0.0900335	ns
O95238	SPDEF_HUMAN	SPDEF	SAM pointed domain-containing Ets transcription factor	0.155254	-0.0898587	ns
Q9BU61	NDUF3_HUMAN	NDUFAF3	NADH dehydrogenase [ubiquinone] 1 alpha subcomplex assembly factor 3	0.226455	-0.0897053	ns
Q9UJJ7	RUSD1_HUMAN	RPUSD1	RNA pseudouridylate synthase domain-containing protein 1	0.0446736	-0.0896719	ns
P56181	NDUV3_HUMAN	NDUFV3	NADH dehydrogenase [ubiquinone] flavoprotein 3, mitochondrial	0.237166	-0.0896057	ns
P0DTE5	UD2A1_HUMAN;UD2A2_HUMAN	UGT2A1;UGT2A2	UDP-glucuronosyltransferase 2A1	0.130855	-0.0893597	ns
O43325	LYRM1_HUMAN	LYRM1	LYR motif-containing protein 1	0.264429	-0.0893111	ns
Q07820	MCL1_HUMAN	MCL1	Induced myeloid leukemia cell differentiation protein Mcl-1	0.145367	-0.0892161	ns
P30048	PRDX3_HUMAN	PRDX3	Thioredoxin-dependent peroxide reductase, mitochondrial	0.808777	-0.0891666	ns
P08397	HEM3_HUMAN	HMBS	Porphobilinogen deaminase	0.331705	-0.089038	ns
Q9BXI6	TB10A_HUMAN	TBC1D10A	TBC1 domain family member 10A	0.319053	-0.0889008	ns
Q96BY9	SARAF_HUMAN	SARAF	Store-operated calcium entry-associated regulatory factor	0.0348265	-0.0888577	ns
P41743	KPCI_HUMAN	PRKCI	Protein kinase C iota type	0.205952	-0.0887893	ns
O60218	AK1BA_HUMAN	AKR1B10	Aldo-keto reductase family 1 member B10	0.639578	-0.0887274	ns
Q9UJ37	SIA7B_HUMAN	ST6GALNAC2	Alpha-N-acetylgalactosaminide alpha-2,6-sialyltransferase 2	0.034308	-0.088637	ns
Q9NR31	SAR1A_HUMAN	SAR1A	GTP-binding protein SAR1a	0.452089	-0.0884963	ns
Q8TD22	SFXN5_HUMAN	SFXN5	Sideroflexin-5	0.678972	-0.0884923	ns
Q6P2I3	FAH2A_HUMAN	FAHD2A	Fumarylacetoacetate hydrolase domain-containing protein 2A	0.858926	-0.0884153	ns
Q08AH3	ACS2A_HUMAN	ACSM2A	Acyl-coenzyme A synthetase ACSM2A, mitochondrial	0.555561	-0.0883839	ns
Q96HR9	REEP6_HUMAN	REEP6	Receptor expression-enhancing protein 6	0.545914	-0.0881964	ns
C9JI87	C9JI87_HUMAN	VDAC1	Voltage-dependent anion-selective channel protein 1 (Fragment)	0.0693052	-0.0881015	ns
Q08257	QOR_HUMAN	CRYZ	Quinone oxidoreductase	0.958306	-0.0880991	ns
Q13451	FKBP5_HUMAN	FKBP5	Peptidyl-prolyl cis-trans isomerase FKBP5	0.665153	-0.0879849	ns
Q5VT66	MARC1_HUMAN	MTARC1	Mitochondrial amidoxime-reducing component 1	0.41744	-0.0879843	ns
P07858	CATB_HUMAN	CTSB	Cathepsin B	0.639578	-0.0879828	ns
Q9BSQ5	CCM2_HUMAN	CCM2	Cerebral cavernous malformations 2 protein	0.0840802	-0.0879553	ns
P0DPI2	GAL3A_HUMAN;GAL3B_HUMAN	GATD3A;GATD3B	Glutamine amidotransferase-like class 1 domain-containing protein 3B, mitochondrial	0.78569	-0.0878274	ns
Q9GZQ3	COMD5_HUMAN	COMMD5	COMM domain-containing protein 5	0.313368	-0.0877209	ns
P80162	CXCL6_HUMAN	CXCL6	C-X-C motif chemokine 6	0.10074	-0.0876227	ns
Q9Y6K9	NEMO_HUMAN	IKBKG	NF-kappa-B essential modulator	0.181365	-0.0875084	ns
Q9BTX1	NDC1_HUMAN	NDC1	Nucleoporin NDC1	0.140928	-0.0874781	ns
P54802	ANAG_HUMAN	NAGLU	Alpha-N-acetylglucosaminidase	0.778673	-0.0874127	ns
P62263	RS14_HUMAN	RPS14	40S ribosomal protein S14	0.681174	-0.08702	ns
Q9Y478	AAKB1_HUMAN	PRKAB1	5'-AMP-activated protein kinase subunit beta-1	0.355357	-0.0869587	ns
Q5W111	SPRY7_HUMAN	SPRYD7	SPRY domain-containing protein 7	0.118796	-0.0867444	ns
Q00169	PIPNA_HUMAN	PITPNA	Phosphatidylinositol transfer protein alpha isoform	0.718636	-0.0865044	ns
Q6UW78	UQCC3_HUMAN	UQCC3	Ubiquinol-cytochrome-c reductase complex assembly factor 3	0.0942358	-0.0864444	ns
P18283	GPX2_HUMAN	GPX2	Glutathione peroxidase 2	0.706919	-0.086422	ns
Q96BP2	CHCH1_HUMAN	CHCHD1	Coiled-coil-helix-coiled-coil-helix domain-containing protein 1	0.0665777	-0.0863248	ns
P22310	UD14_HUMAN	UGT1A4	UDP-glucuronosyltransferase 1A4	0.270422	-0.0861076	ns
Q6UW02	CP20A_HUMAN	CYP20A1	Cytochrome P450 20A1	0.793021	-0.0861039	ns
Q13510	ASAH1_HUMAN	ASAH1	Acid ceramidase	0.519671	-0.0860553	ns
Q9NY26	S39A1_HUMAN	SLC39A1	Zinc transporter ZIP1	0.0672092	-0.0859879	ns
P00338	LDHA_HUMAN	LDHA	L-lactate dehydrogenase A chain	0.69435	-0.0858731	ns
Q9Y3R5	DOP2_HUMAN	DOP1B	Protein dopey-2	0.0851468	-0.0858222	ns
Q15262	PTPRK_HUMAN	PTPRK	Receptor-type tyrosine-protein phosphatase kappa	0.203023	-0.0858146	ns
Q02252	MMSA_HUMAN	ALDH6A1	Methylmalonate-semialdehyde dehydrogenase [acylating], mitochondrial	0.68621	-0.0857427	ns
P31431	SDC4_HUMAN	SDC4	Syndecan-4	0.171009	-0.0856693	ns
Q9P0P8	MRES1_HUMAN	MTRES1	Mitochondrial transcription rescue factor 1	0.130403	-0.0856042	ns
CATD_HUMAN	CATD_HUMAN	CTSD	Cathepsin D	0.51154	-0.085578	ns
Q14139	UBE4A_HUMAN	UBE4A	Ubiquitin conjugation factor E4 A	1.10746	-0.0855648	ns
P50750	CDK9_HUMAN	CDK9	Cyclin-dependent kinase 9	0.243991	-0.0855099	ns
P52655	TF2AA_HUMAN	GTF2A1	Transcription initiation factor IIA subunit 1	0.0547079	-0.0854625	ns
P61964	WDR5_HUMAN	WDR5	WD repeat-containing protein 5	0.452089	-0.0853545	ns
O94903	PLPHP_HUMAN	PLPBP	Pyridoxal phosphate homeostasis protein	0.558602	-0.0853388	ns
Q03393	PTPS_HUMAN	PTS	6-pyruvoyl tetrahydrobiopterin synthase	0.21221	-0.0852149	ns
O60656	UD19_HUMAN	UGT1A9	UDP-glucuronosyltransferase 1A9	0.631423	-0.0851475	ns
K7EPT8	K7EPT8_HUMAN	GFAP	Glial fibrillary acidic protein (Fragment)	0.0472326	-0.0847659	ns
Q5EBM0	CMPK2_HUMAN	CMPK2	UMP-CMP kinase 2, mitochondrial	0.231674	-0.0847529	ns
Q9UI43	MRM2_HUMAN	MRM2	rRNA methyltransferase 2, mitochondrial	0.102137	-0.0846743	ns
Q9NRY4	RHG35_HUMAN	ARHGAP35	Rho GTPase-activating protein 35	0.652766	-0.0846598	ns
Q9H0F6	SHRPN_HUMAN	SHARPIN	Sharpin	0.181388	-0.0844773	ns
P17152	TMM11_HUMAN	TMEM11	Transmembrane protein 11, mitochondrial	0.242486	-0.0843878	ns
P11586	C1TC_HUMAN	MTHFD1	C-1-tetrahydrofolate synthase, cytoplasmic	1.29827	-0.084373	ns
Q99643	C560_HUMAN	SDHC	Succinate dehydrogenase cytochrome b560 subunit, mitochondrial	0.138858	-0.08414	ns
Q9BZX2	UCK1_HUMAN	UCK1	Uridine-cytidine kinase 1	0.206526	-0.0841271	ns
Q9NTI5	PDS5B_HUMAN	PDS5B	Sister chromatid cohesion protein PDS5 homolog B	0.0397974	-0.0840781	ns
Q8N159	NAGS_HUMAN	NAGS	N-acetylglutamate synthase, mitochondrial	0.216042	-0.0840572	ns
Q9H1P3	OSBL2_HUMAN	OSBPL2	Oxysterol-binding protein-related protein 2	0.148772	-0.0840554	ns
Q92851	CASPA_HUMAN	CASP10	Caspase-10	0.100365	-0.083991	ns
Q9NQH7	XPP3_HUMAN	XPNPEP3	Xaa-Pro aminopeptidase 3	0.527162	-0.0838839	ns
P14136	GFAP_HUMAN	GFAP	Glial fibrillary acidic protein	0.0394072	-0.0838535	ns
Q99996	AKAP9_HUMAN	AKAP9	A-kinase anchor protein 9	0.118636	-0.0838482	ns
Q12800	TFCP2_HUMAN	TFCP2	Alpha-globin transcription factor CP2	0.124191	-0.0837625	ns
Q9Y3D7	TIM16_HUMAN	PAM16	Mitochondrial import inner membrane translocase subunit TIM16	0.264429	-0.08372	ns
Q92484	ASM3A_HUMAN	SMPDL3A	Acid sphingomyelinase-like phosphodiesterase 3a	0.211768	-0.0836371	ns
Q15120	PDK3_HUMAN	PDK3	[Pyruvate dehydrogenase (acetyl-transferring)] kinase isozyme 3, mitochondrial	0.380927	-0.0835797	ns
P49746	TSP4_HUMAN	THBS4	Thrombospondin-4	0.276995	-0.0835405	ns
O14562	UBFD1_HUMAN	UBFD1	Ubiquitin domain-containing protein UBFD1	0.319776	-0.0834871	ns
P10619	PPGB_HUMAN	CTSA	Lysosomal protective protein	0.469305	-0.0834356	ns
Q96FF7	MISP3_HUMAN	MISP3	Uncharacterized protein MISP3	0.215794	-0.083423	ns
Q9HBL8	NMRL1_HUMAN	NMRAL1	NmrA-like family domain-containing protein 1	0.436789	-0.0833906	ns
Q9NUP1	BL1S4_HUMAN	BLOC1S4	Biogenesis of lysosome-related organelles complex 1 subunit 4	0.10061	-0.083386	ns
Q01814	AT2B2_HUMAN	ATP2B2	Plasma membrane calcium-transporting ATPase 2	0.094494	-0.08333	ns
Q6UWW8	EST3_HUMAN	CES3	Carboxylesterase 3	0.476892	-0.0833292	ns
Q96JY6	PDLI2_HUMAN	PDLIM2	PDZ and LIM domain protein 2	0.794729	-0.0832418	ns
Q9NQS5	GPR84_HUMAN	GPR84	G-protein coupled receptor 84	0.0246503	-0.0832349	ns
Q7L9B9	EEPD1_HUMAN	EEPD1	Endonuclease/exonuclease/phosphatase family domain-containing protein 1	0.176396	-0.0832272	ns
P54868	HMCS2_HUMAN	HMGCS2	Hydroxymethylglutaryl-CoA synthase, mitochondrial	0.336764	-0.0832055	ns
Q969E1	LEAP2_HUMAN	LEAP2	Liver-expressed antimicrobial peptide 2	0.265714	-0.0831883	ns
Q9BY49	PECR_HUMAN	PECR	Peroxisomal trans-2-enoyl-CoA reductase	0.84865	-0.0831756	ns
Q8N465	D2HDH_HUMAN	D2HGDH	D-2-hydroxyglutarate dehydrogenase, mitochondrial	0.538863	-0.0830833	ns
Q9NTN3	S35D1_HUMAN	SLC35D1	UDP-glucuronic acid/UDP-N-acetylgalactosamine transporter	0.0746011	-0.0828398	ns
P50395	GDIB_HUMAN	GDI2	Rab GDP dissociation inhibitor beta	0.935899	-0.0827652	ns
P54252	ATX3_HUMAN	ATXN3	Ataxin-3	0.236332	-0.0827328	ns
Q53GL7	PAR10_HUMAN	PARP10	Protein mono-ADP-ribosyltransferase PARP10	0.41001	-0.0827075	ns
Q96EC8	YIPF6_HUMAN	YIPF6	Protein YIPF6	0.200809	-0.082689	ns
P11441	UBL4A_HUMAN	UBL4A	Ubiquitin-like protein 4A	0.321425	-0.0826541	ns
O60504	VINEX_HUMAN	SORBS3	Vinexin	0.440234	-0.0824664	ns
Q9UQ90	SPG7_HUMAN	SPG7	Paraplegin	0.84865	-0.0822409	ns
Q9UDY2	ZO2_HUMAN	TJP2	Tight junction protein ZO-2	0.447212	-0.0821606	ns
P24941	CDK2_HUMAN	CDK2	Cyclin-dependent kinase 2	0.37679	-0.0821189	ns
P62330	ARF6_HUMAN	ARF6	ADP-ribosylation factor 6	0.287903	-0.0821003	ns
P20674	COX5A_HUMAN	COX5A	Cytochrome c oxidase subunit 5A, mitochondrial	0.392892	-0.081948	ns
O95865	DDAH2_HUMAN	DDAH2	N(G),N(G)-dimethylarginine dimethylaminohydrolase 2	0.442597	-0.0819176	ns
P49448	DHE4_HUMAN	GLUD2	Glutamate dehydrogenase 2, mitochondrial	0.448878	-0.0818703	ns
Q7L2J0	MEPCE_HUMAN	MEPCE	7SK snRNA methylphosphate capping enzyme	0.240591	-0.0817486	ns
P41226	UBA7_HUMAN	UBA7	Ubiquitin-like modifier-activating enzyme 7	0.844719	-0.0817034	ns
Q8WTV0	SCRB1_HUMAN	SCARB1	Scavenger receptor class B member 1	0.220759	-0.0816562	ns
Q9UHG3	PCYOX_HUMAN	PCYOX1	Prenylcysteine oxidase 1	0.573036	-0.0815372	ns
P56282	DPOE2_HUMAN	POLE2	DNA polymerase epsilon subunit 2	0.0516751	-0.0815119	ns
Q9NUQ2	PLCE_HUMAN	AGPAT5	1-acyl-sn-glycerol-3-phosphate acyltransferase epsilon	0.2448	-0.0815033	ns
Q8IW45	NNRD_HUMAN	NAXD	ATP-dependent (S)-NAD(P)H-hydrate dehydratase	0.750008	-0.081414	ns
P10620	MGST1_HUMAN	MGST1	Microsomal glutathione S-transferase 1	0.408685	-0.0811949	ns
P05091	ALDH2_HUMAN	ALDH2	Aldehyde dehydrogenase, mitochondrial	0.668657	-0.0811122	ns
P85037	FOXK1_HUMAN	FOXK1	Forkhead box protein K1	0.158127	-0.0810756	ns
Q01433	AMPD2_HUMAN	AMPD2	AMP deaminase 2	1.04532	-0.0810658	ns
Q15785	TOM34_HUMAN	TOMM34	Mitochondrial import receptor subunit TOM34	0.27259	-0.0809799	ns
P28702	RXRB_HUMAN	RXRB	Retinoic acid receptor RXR-beta	0.0827627	-0.0809437	ns
P05165	PCCA_HUMAN	PCCA	Propionyl-CoA carboxylase alpha chain, mitochondrial	1.10205	-0.0809198	ns
P48163	MAOX_HUMAN	ME1	NADP-dependent malic enzyme	0.78615	-0.0806538	ns
Q8WXX5	DNJC9_HUMAN	DNAJC9	DnaJ homolog subfamily C member 9	0.0707902	-0.0805858	ns
Q9HBI6	CP4FB_HUMAN	CYP4F11	Cytochrome P450 4F11	0.476827	-0.0805395	ns
P16930	FAAA_HUMAN	FAH	Fumarylacetoacetase	0.581754	-0.0805289	ns
Q7Z794	K2C1B_HUMAN	KRT77	Keratin, type II cytoskeletal 1b	0.0199374	-0.0804352	ns
Q8NE01	CNNM3_HUMAN	CNNM3	Metal transporter CNNM3	0.317659	-0.0803944	ns
O43181	NDUS4_HUMAN	NDUFS4	NADH dehydrogenase [ubiquinone] iron-sulfur protein 4, mitochondrial	0.479696	-0.080348	ns
P47914	RL29_HUMAN	RPL29	60S ribosomal protein L29	0.29216	-0.0803326	ns
P55263	ADK_HUMAN	ADK	Adenosine kinase	0.678855	-0.0803314	ns
Q96DB5	RMD1_HUMAN	RMDN1	Regulator of microtubule dynamics protein 1	0.681174	-0.0802632	ns
Q8NEB9	PK3C3_HUMAN	PIK3C3	Phosphatidylinositol 3-kinase catalytic subunit type 3	0.354872	-0.0802337	ns
Q13057	COASY_HUMAN	COASY	Bifunctional coenzyme A synthase	0.650139	-0.0802176	ns
Q96HP4	OXND1_HUMAN	OXNAD1	Oxidoreductase NAD-binding domain-containing protein 1	0.250379	-0.080211	ns
Q8N5G0	SIM20_HUMAN	SMIM20	Small integral membrane protein 20	0.175424	-0.0801687	ns
Q16719	KYNU_HUMAN	KYNU	Kynureninase	0.440234	-0.0801515	ns
P52757	CHIO_HUMAN	CHN2	Beta-chimaerin	0.213597	-0.0801336	ns
Q96RD7	PANX1_HUMAN	PANX1	Pannexin-1	0.191159	-0.0801228	ns
H7BXI1	A0A499FIX8_HUMAN;H7BXI1_HUMAN	ESYT2	Extended synaptotagmin-2	0.0339752	-0.0800974	ns
P13667	PDIA4_HUMAN	PDIA4	Protein disulfide-isomerase A4	0.704199	-0.0800061	ns
Q06520	ST2A1_HUMAN	SULT2A1	Sulfotransferase 2A1	0.743497	-0.0799967	ns
P13647	K2C5_HUMAN	KRT5	Keratin, type II cytoskeletal 5	0.0240943	-0.0796868	ns
Q8NC44	RETR2_HUMAN	RETREG2	Reticulophagy regulator 2	0.14472	-0.0793988	ns
Q96HN2	SAHH3_HUMAN	AHCYL2	Adenosylhomocysteinase 3	0.10228	-0.0793679	ns
P52209	6PGD_HUMAN	PGD	6-phosphogluconate dehydrogenase, decarboxylating	0.89195	-0.0793628	ns
O94875	SRBS2_HUMAN	SORBS2	Sorbin and SH3 domain-containing protein 2	1.13563	-0.0793255	ns
Q8TEH3	DEN1A_HUMAN	DENND1A	DENN domain-containing protein 1A	0.2658	-0.0793107	ns
O75818	RPP40_HUMAN	RPP40	Ribonuclease P protein subunit p40	0.18485	-0.0792337	ns
Q96EY8	MMAB_HUMAN	MMAB	Corrinoid adenosyltransferase	0.677659	-0.0790803	ns
P52294	IMA5_HUMAN	KPNA1	Importin subunit alpha-5	0.41001	-0.0790729	ns
Q9Y694	S22A7_HUMAN	SLC22A7	Solute carrier family 22 member 7	0.0895132	-0.0790199	ns
Q13642	FHL1_HUMAN	FHL1	Four and a half LIM domains protein 1	0.265714	-0.0789217	ns
Q9BS92	NPS3A_HUMAN	NIPSNAP3A	Protein NipSnap homolog 3A	0.452089	-0.0787019	ns
Q6UB28	MAP12_HUMAN	METAP1D	Methionine aminopeptidase 1D, mitochondrial	0.0461763	-0.078687	ns
Q15154	PCM1_HUMAN	PCM1	Pericentriolar material 1 protein	0.10074	-0.0786844	ns
Q9HC38	GLOD4_HUMAN	GLOD4	Glyoxalase domain-containing protein 4	0.587911	-0.0784531	ns
Q96C90	PP14B_HUMAN	PPP1R14B	Protein phosphatase 1 regulatory subunit 14B	0.0918426	-0.0783169	ns
Q8WUA8	TSK_HUMAN	TSKU	Tsukushin	0.320904	-0.0782698	ns
P14550	AK1A1_HUMAN	AKR1A1	Aldo-keto reductase family 1 member A1	0.631624	-0.0781557	ns
Q9BV23	ABHD6_HUMAN	ABHD6	Monoacylglycerol lipase ABHD6	0.226232	-0.0780582	ns
Q96A26	F162A_HUMAN	FAM162A	Protein FAM162A	0.342326	-0.0779924	ns
P08254	MMP3_HUMAN	MMP3	Stromelysin-1	0.0929082	-0.0778609	ns
Q6UW63	PLGT2_HUMAN	POGLUT2	Protein O-glucosyltransferase 2	0.204446	-0.0778318	ns
Q9GZP4	PITH1_HUMAN	PITHD1	PITH domain-containing protein 1	0.380927	-0.0776644	ns
O43567	RNF13_HUMAN	RNF13	E3 ubiquitin-protein ligase RNF13	0.0472326	-0.0776111	ns
O14618	CCS_HUMAN	CCS	Copper chaperone for superoxide dismutase	0.406767	-0.0775544	ns
Q15126	PMVK_HUMAN	PMVK	Phosphomevalonate kinase	0.428471	-0.0775158	ns
Q9NPH0	PPA6_HUMAN	ACP6	Lysophosphatidic acid phosphatase type 6	0.166695	-0.0774916	ns
Q6UW68	TM205_HUMAN	TMEM205	Transmembrane protein 205	0.230108	-0.0772765	ns
Q9H3H3	CK068_HUMAN	C11orf68	UPF0696 protein C11orf68	0.141321	-0.077211	ns
Q8N5M1	ATPF2_HUMAN	ATPAF2	ATP synthase mitochondrial F1 complex assembly factor 2	0.347124	-0.0772033	ns
P35914	HMGCL_HUMAN	HMGCL	Hydroxymethylglutaryl-CoA lyase, mitochondrial	0.613372	-0.0771707	ns
Q96DC8	ECHD3_HUMAN	ECHDC3	Enoyl-CoA hydratase domain-containing protein 3, mitochondrial	0.839145	-0.076975	ns
O43598	DNPH1_HUMAN	DNPH1	2'-deoxynucleoside 5'-phosphate N-hydrolase 1	0.326183	-0.0769458	ns
Q9Y3A5	SBDS_HUMAN	SBDS	Ribosome maturation protein SBDS	0.544724	-0.0769278	ns
P54855	UDB15_HUMAN	UGT2B15	UDP-glucuronosyltransferase 2B15	0.175951	-0.0768599	ns
O00625	PIR_HUMAN	PIR	Pirin	0.392892	-0.0767125	ns
Q9UMY4	SNX12_HUMAN	SNX12	Sorting nexin-12	0.191159	-0.0766138	ns
H0YEQ8	H0YEQ8_HUMAN	PABPC4	Polyadenylate-binding protein 4 (Fragment)	0.0719157	-0.0765673	ns
P05166	PCCB_HUMAN	PCCB	Propionyl-CoA carboxylase beta chain, mitochondrial	1.04577	-0.0765509	ns
Q8NBQ5	DHB11_HUMAN	HSD17B11	Estradiol 17-beta-dehydrogenase 11	0.236867	-0.0763348	ns
Q9P035	HACD3_HUMAN	HACD3	Very-long-chain (3R)-3-hydroxyacyl-CoA dehydratase 3	0.445687	-0.0762312	ns
Q15392	DHC24_HUMAN	DHCR24	Delta(24)-sterol reductase	0.27911	-0.076226	ns
Q6P1J9	CDC73_HUMAN	CDC73	Parafibromin	0.442597	-0.0760532	ns
P50226	ST1A1_HUMAN	SULT1A1	Sulfotransferase 1A1	0.539095	-0.0760431	ns
Q9Y5P4	CERT_HUMAN	CERT1	Ceramide transfer protein	0.342326	-0.0759193	ns
Q15257	PTPA_HUMAN	PTPA	Serine/threonine-protein phosphatase 2A activator	0.467866	-0.0759103	ns
Q9NZL4	HPBP1_HUMAN	HSPBP1	Hsp70-binding protein 1	0.319053	-0.0758792	ns
Q8IWW8	HOT_HUMAN	ADHFE1	Hydroxyacid-oxoacid transhydrogenase, mitochondrial	0.780629	-0.0756899	ns
Q8WWQ0	PHIP_HUMAN	PHIP	PH-interacting protein	0.0680795	-0.0756428	ns
P18615	NELFE_HUMAN	NELFE	Negative elongation factor E	0.119288	-0.0756212	ns
O60381	HBP1_HUMAN	HBP1	HMG box-containing protein 1	0.0822311	-0.075614	ns
Q9H8H3	MET7A_HUMAN	METTL7A	Methyltransferase-like protein 7A	0.37776	-0.0754462	ns
P08684	CP3A4_HUMAN	CYP3A4	Cytochrome P450 3A4	0.146426	-0.0754273	ns
Q8IYQ7	THNS1_HUMAN	THNSL1	Threonine synthase-like 1	0.515422	-0.0753921	ns
P05090	APOD_HUMAN	APOD	Apolipoprotein D	0.181388	-0.0753888	ns
Q96JE7	SC16B_HUMAN	SEC16B	Protein transport protein Sec16B	0.217458	-0.0753239	ns
Q9BYN8	RT26_HUMAN	MRPS26	28S ribosomal protein S26, mitochondrial	0.317659	-0.0751355	ns
P78345	RPP38_HUMAN	RPP38	Ribonuclease P protein subunit p38	0.146036	-0.0750706	ns
Q15746	MYLK_HUMAN	MYLK	Myosin light chain kinase, smooth muscle	0.570594	-0.0748667	ns
O00170	AIP_HUMAN	AIP	AH receptor-interacting protein	0.631423	-0.0747882	ns
P32754	HPPD_HUMAN	HPD	4-hydroxyphenylpyruvate dioxygenase	0.516769	-0.0746415	ns
I6LPK7	I6LPK7_HUMAN	BAX	Apoptosis regulator BAX	0.0511321	-0.0746017	ns
Q13188	STK3_HUMAN	STK3	Serine/threonine-protein kinase 3	0.146133	-0.0745512	ns
P26885	FKBP2_HUMAN	FKBP2	Peptidyl-prolyl cis-trans isomerase FKBP2	0.304972	-0.074474	ns
P08574	CY1_HUMAN	CYC1	Cytochrome c1, heme protein, mitochondrial	0.459555	-0.0744536	ns
P31153	METK2_HUMAN	MAT2A	S-adenosylmethionine synthase isoform type-2	0.596225	-0.0743456	ns
Q6UWE0	LRSM1_HUMAN	LRSAM1	E3 ubiquitin-protein ligase LRSAM1	0.467102	-0.0743229	ns
P49638	TTPA_HUMAN	TTPA	Alpha-tocopherol transfer protein	0.557483	-0.0742747	ns
Q969U7	PSMG2_HUMAN	PSMG2	Proteasome assembly chaperone 2	0.139277	-0.0742343	ns
P56378	ATP68_HUMAN	ATP5MPL	ATP synthase subunit ATP5MPL, mitochondrial	0.0746898	-0.074192	ns
P54619	AAKG1_HUMAN	PRKAG1	5'-AMP-activated protein kinase subunit gamma-1	0.630137	-0.0741009	ns
Q8N2G8	GHDC_HUMAN	GHDC	GH3 domain-containing protein	0.254952	-0.0740825	ns
Q8NB37	GALD1_HUMAN	GATD1	Glutamine amidotransferase-like class 1 domain-containing protein 1	0.3286	-0.0740506	ns
Q96BJ8	ELMO3_HUMAN	ELMO3	Engulfment and cell motility protein 3	0.072217	-0.0738578	ns
P12236	ADT1_HUMAN	SLC25A4	ADP/ATP translocase 1	0.3286	-0.0735707	ns
P30405	PPIF_HUMAN	PPIF	Peptidyl-prolyl cis-trans isomerase F, mitochondrial	0.487811	-0.0734644	ns
A0A2R8YFI4	A0A2R8YFI4_HUMAN	PANK2	Pantothenate kinase 2, mitochondrial	0.103316	-0.0734447	ns
O15020	SPTN2_HUMAN	SPTBN2	Spectrin beta chain, non-erythrocytic 2	0.324616	-0.0733779	ns
Q9NW68	BSDC1_HUMAN	BSDC1	BSD domain-containing protein 1	0.23197	-0.0733255	ns
Q16774	KGUA_HUMAN	GUK1	Guanylate kinase	0.231674	-0.0732547	ns
P16152	CBR1_HUMAN	CBR1	Carbonyl reductase [NADPH] 1	0.992369	-0.0732289	ns
O75438	NDUB1_HUMAN	NDUFB1	NADH dehydrogenase [ubiquinone] 1 beta subcomplex subunit 1	0.164345	-0.0731835	ns
O75340	PDCD6_HUMAN	PDCD6	Programmed cell death protein 6	0.41744	-0.0730089	ns
Q96AQ8	MCUR1_HUMAN	MCUR1	Mitochondrial calcium uniporter regulator 1	0.161811	-0.0729103	ns
Q9NZL9	MAT2B_HUMAN	MAT2B	Methionine adenosyltransferase 2 subunit beta	0.779499	-0.0728976	ns
P49407	ARRB1_HUMAN	ARRB1	Beta-arrestin-1	0.417056	-0.0727866	ns
Q2VIR3	IF2GL_HUMAN	EIF2S3B	Eukaryotic translation initiation factor 2 subunit 3B	0.0803693	-0.0727828	ns
Q9Y365	STA10_HUMAN	STARD10	START domain-containing protein 10	0.447212	-0.0726307	ns
O75936	BODG_HUMAN	BBOX1	Gamma-butyrobetaine dioxygenase	0.297365	-0.0725847	ns
O15120	PLCB_HUMAN	AGPAT2	1-acyl-sn-glycerol-3-phosphate acyltransferase beta	0.272927	-0.0725424	ns
P36021	MOT8_HUMAN	SLC16A2	Monocarboxylate transporter 8	0.15446	-0.0723481	ns
O95218	ZRAB2_HUMAN	ZRANB2	Zinc finger Ran-binding domain-containing protein 2	0.442597	-0.0722744	ns
Q15291	RBBP5_HUMAN	RBBP5	Retinoblastoma-binding protein 5	0.0593435	-0.072237	ns
P05177	CP1A2_HUMAN	CYP1A2	Cytochrome P450 1A2	0.445687	-0.0721663	ns
P48735	IDHP_HUMAN	IDH2	Isocitrate dehydrogenase [NADP], mitochondrial	0.668657	-0.0721444	ns
O75521	ECI2_HUMAN	ECI2	Enoyl-CoA delta isomerase 2	0.440234	-0.0719985	ns
Q6NVY1	HIBCH_HUMAN	HIBCH	3-hydroxyisobutyryl-CoA hydrolase, mitochondrial	0.518661	-0.0719814	ns
Q9H6W3	RIOX1_HUMAN	RIOX1	Ribosomal oxygenase 1	0.203023	-0.0719536	ns
Q0VF96	CGNL1_HUMAN	CGNL1	Cingulin-like protein 1	0.456762	-0.0718241	ns
A0A0B4J1R6	A0A0B4J1R6_HUMAN	TKT	Transketolase	0.203181	-0.0716891	ns
A0A1W2PPD7	A0A1W2PPD7_HUMAN	GLDC	Glycine dehydrogenase (decarboxylating), mitochondrial (Fragment)	0.160718	-0.07164	ns
P37059	DHB2_HUMAN	HSD17B2	17-beta-hydroxysteroid dehydrogenase type 2	0.346019	-0.0715478	ns
P63208	SKP1_HUMAN	SKP1	S-phase kinase-associated protein 1	0.519671	-0.0713191	ns
P15374	UCHL3_HUMAN	UCHL3	Ubiquitin carboxyl-terminal hydrolase isozyme L3	0.607716	-0.071311	ns
Q5SRD1	TIM23_HUMAN	TIMM23	Mitochondrial import inner membrane translocase subunit Tim23	0.232121	-0.0712686	ns
Q99880	H2B1C_HUMAN;H2B1D_HUMAN;H2B1H_HUMAN;H2B1K_HUMAN;H2B1L_HUMAN;H2B1M_HUMAN;H2B1N_HUMAN;H2B2F_HUMAN	H2BC12;H2BC13;H2BC14;H2BC15;H2BC18;H2BC4;H2BC5;H2BC9	Histone H2B type 1-K	0.233866	-0.0710873	ns
P03891	NU2M_HUMAN	MT-ND2	NADH-ubiquinone oxidoreductase chain 2	0.0822311	-0.0709784	ns
Q9NZ01	TECR_HUMAN	TECR	Very-long-chain enoyl-CoA reductase	0.320326	-0.0709098	ns
Q9BTC0	DIDO1_HUMAN	DIDO1	Death-inducer obliterator 1	0.0968294	-0.0708459	ns
Q9NTX5	ECHD1_HUMAN	ECHDC1	Ethylmalonyl-CoA decarboxylase	0.549234	-0.0707824	ns
O75179	ANR17_HUMAN	ANKRD17	Ankyrin repeat domain-containing protein 17	0.0938006	-0.0707652	ns
O75746	CMC1_HUMAN	SLC25A12	Calcium-binding mitochondrial carrier protein Aralar1	0.319053	-0.0707576	ns
P62306	RUXF_HUMAN	SNRPF	Small nuclear ribonucleoprotein F	0.123461	-0.0707306	ns
Q6UXN9	WDR82_HUMAN	WDR82	WD repeat-containing protein 82	0.13104	-0.0706695	ns
O75907	DGAT1_HUMAN	DGAT1	Diacylglycerol O-acyltransferase 1	0.257032	-0.0705365	ns
Q96I15	SCLY_HUMAN	SCLY	Selenocysteine lyase	0.34519	-0.0704659	ns
P51580	TPMT_HUMAN	TPMT	Thiopurine S-methyltransferase	0.666129	-0.0704423	ns
Q9Y617	SERC_HUMAN	PSAT1	Phosphoserine aminotransferase	0.590486	-0.0704418	ns
P09622	DLDH_HUMAN	DLD	Dihydrolipoyl dehydrogenase, mitochondrial	0.796792	-0.0703864	ns
P07711	CATL1_HUMAN	CTSL	Procathepsin L	0.171925	-0.070328	ns
P11310	ACADM_HUMAN	ACADM	Medium-chain specific acyl-CoA dehydrogenase, mitochondrial	0.74883	-0.0702631	ns
A0A3B3IT88	A0A3B3IT88_HUMAN	VPS13C	Vacuolar protein sorting-associated protein 13C (Fragment)	0.0124739	-0.0702413	ns
Q16762	THTR_HUMAN	TST	Thiosulfate sulfurtransferase	0.674377	-0.070189	ns
Q9NRV9	HEBP1_HUMAN	HEBP1	Heme-binding protein 1	0.793021	-0.0701212	ns
Q969Z3	MARC2_HUMAN	MTARC2	Mitochondrial amidoxime reducing component 2	0.718636	-0.0701114	ns
Q9NR09	BIRC6_HUMAN	BIRC6	Baculoviral IAP repeat-containing protein 6	0.215245	-0.0700778	ns
O43920	NDUS5_HUMAN	NDUFS5	NADH dehydrogenase [ubiquinone] iron-sulfur protein 5	0.290753	-0.0700301	ns
Q8WVC6	DCAKD_HUMAN	DCAKD	Dephospho-CoA kinase domain-containing protein	0.289219	-0.0699651	ns
Q8WWC4	MAIP1_HUMAN	MAIP1	m-AAA protease-interacting protein 1, mitochondrial	0.557739	-0.0699642	ns
Q14657	LAGE3_HUMAN	LAGE3	EKC/KEOPS complex subunit LAGE3	0.10879	-0.0698343	ns
P33121	ACSL1_HUMAN	ACSL1	Long-chain-fatty-acid--CoA ligase 1	0.474785	-0.0698118	ns
P50747	BPL1_HUMAN	HLCS	Biotin--protein ligase	0.104913	-0.0696768	ns
O75506	HSBP1_HUMAN	HSBP1	Heat shock factor-binding protein 1	0.0680795	-0.0696017	ns
Q9UF12	HYPDH_HUMAN	PRODH2	Hydroxyproline dehydrogenase	0.323561	-0.0695881	ns
Q5SVS4	KMCP1_HUMAN	SLC25A30	Kidney mitochondrial carrier protein 1	0.0841304	-0.069422	ns
Q9BYC8	RM32_HUMAN	MRPL32	39S ribosomal protein L32, mitochondrial	0.0797953	-0.0693494	ns
P21580	TNAP3_HUMAN	TNFAIP3	Tumor necrosis factor alpha-induced protein 3	0.368583	-0.0693186	ns
Q9NYF8	BCLF1_HUMAN	BCLAF1	Bcl-2-associated transcription factor 1	0.211024	-0.0692204	ns
Q9NPJ3	ACO13_HUMAN	ACOT13	Acyl-coenzyme A thioesterase 13	0.306686	-0.069193	ns
P61604	CH10_HUMAN	HSPE1	10 kDa heat shock protein, mitochondrial	0.519422	-0.0691642	ns
Q9P2Y5	UVRAG_HUMAN	UVRAG	UV radiation resistance-associated gene protein	0.120245	-0.069155	ns
Q96H78	S2544_HUMAN	SLC25A44	Solute carrier family 25 member 44	0.200799	-0.0690105	ns
P60900	PSA6_HUMAN	PSMA6	Proteasome subunit alpha type-6	0.459722	-0.0689017	ns
Q99747	SNAG_HUMAN	NAPG	Gamma-soluble NSF attachment protein	0.474166	-0.0688228	ns
Q86TI0	TBCD1_HUMAN	TBC1D1	TBC1 domain family member 1	0.128645	-0.0688081	ns
Q9H6V9	LDAH_HUMAN	LDAH	Lipid droplet-associated hydrolase	0.268299	-0.0687029	ns
O43716	GATC_HUMAN	GATC	Glutamyl-tRNA(Gln) amidotransferase subunit C, mitochondrial	0.126342	-0.0686468	ns
P16219	ACADS_HUMAN	ACADS	Short-chain specific acyl-CoA dehydrogenase, mitochondrial	0.447212	-0.0685847	ns
P17174	AATC_HUMAN	GOT1	Aspartate aminotransferase, cytoplasmic	0.413907	-0.0685464	ns
P22061	PIMT_HUMAN	PCMT1	Protein-L-isoaspartate(D-aspartate) O-methyltransferase	0.5025	-0.0683981	ns
Q9P287	BCCIP_HUMAN	BCCIP	BRCA2 and CDKN1A-interacting protein	0.435782	-0.0683491	ns
O60256	KPRB_HUMAN	PRPSAP2	Phosphoribosyl pyrophosphate synthase-associated protein 2	0.490046	-0.068303	ns
Q7Z6K5	ARPIN_HUMAN	ARPIN	Arpin	0.123729	-0.0682436	ns
Q9NP74	PALMD_HUMAN	PALMD	Palmdelphin	0.143683	-0.068222	ns
Q9H2A2	AL8A1_HUMAN	ALDH8A1	2-aminomuconic semialdehyde dehydrogenase	0.466049	-0.0681715	ns
Q2M3G4	SHRM1_HUMAN	SHROOM1	Protein Shroom1	0.376476	-0.0681344	ns
Q9NPD3	EXOS4_HUMAN	EXOSC4	Exosome complex component RRP41	0.118667	-0.0681271	ns
Q9H330	TM245_HUMAN	TMEM245	Transmembrane protein 245	0.0637661	-0.0681209	ns
Q9Y303	NAGA_HUMAN	AMDHD2	N-acetylglucosamine-6-phosphate deacetylase	0.220759	-0.0680332	ns
Q9H9B4	SFXN1_HUMAN	SFXN1	Sideroflexin-1	0.619002	-0.0679998	ns
A0A499FI48	A0A499FI48_HUMAN	PDIA4	Protein disulfide-isomerase	0.0234256	-0.0679727	ns
P62258	1433E_HUMAN	YWHAE	14-3-3 protein epsilon	0.538965	-0.0679651	ns
Q53T59	H1BP3_HUMAN	HS1BP3	HCLS1-binding protein 3	0.68621	-0.067961	ns
Q00266	METK1_HUMAN	MAT1A	S-adenosylmethionine synthase isoform type-1	0.571729	-0.0679152	ns
Q8N983	RM43_HUMAN	MRPL43	39S ribosomal protein L43, mitochondrial	0.234553	-0.0678662	ns
P08582	TRFM_HUMAN	MELTF	Melanotransferrin	0.0151758	-0.0678205	ns
P11908	PRPS2_HUMAN	PRPS2	Ribose-phosphate pyrophosphokinase 2	0.291868	-0.0678188	ns
Q93096	TP4A1_HUMAN	PTP4A1	Protein tyrosine phosphatase type IVA 1	0.179414	-0.0677421	ns
P46734	MP2K3_HUMAN	MAP2K3	Dual specificity mitogen-activated protein kinase kinase 3	0.365196	-0.0677169	ns
Q6NUQ1	RINT1_HUMAN	RINT1	RAD50-interacting protein 1	0.0731443	-0.0676275	ns
Q9NZD8	SPG21_HUMAN	SPG21	Maspardin	0.158584	-0.0676164	ns
P56937	DHB7_HUMAN	HSD17B7	3-keto-steroid reductase/17-beta-hydroxysteroid dehydrogenase 7	0.37679	-0.0671537	ns
O60220	TIM8A_HUMAN	TIMM8A	Mitochondrial import inner membrane translocase subunit Tim8 A	0.327174	-0.0671503	ns
Q7Z2E3	APTX_HUMAN	APTX	Aprataxin	0.0895132	-0.0670749	ns
P11532	DMD_HUMAN	DMD	Dystrophin	0.590862	-0.0670727	ns
Q9NRX5	SERC1_HUMAN	SERINC1	Serine incorporator 1	0.135657	-0.0669254	ns
Q8NA47	CCD63_HUMAN	CCDC63	Coiled-coil domain-containing protein 63	0.0984186	-0.066898	ns
Q86VR2	RETR3_HUMAN	RETREG3	Reticulophagy regulator 3	0.542355	-0.066774	ns
Q9UMZ2	SYNRG_HUMAN	SYNRG	Synergin gamma	0.0257745	-0.0667695	ns
Q5T8D3	ACBD5_HUMAN	ACBD5	Acyl-CoA-binding domain-containing protein 5	0.330718	-0.0667456	ns
Q9NXN4	GDAP2_HUMAN	GDAP2	Ganglioside-induced differentiation-associated protein 2	0.10527	-0.0667291	ns
Q14558	KPRA_HUMAN	PRPSAP1	Phosphoribosyl pyrophosphate synthase-associated protein 1	0.629501	-0.0665915	ns
P49189	AL9A1_HUMAN	ALDH9A1	4-trimethylaminobutyraldehyde dehydrogenase	0.358271	-0.0665499	ns
Q6NUK4	REEP3_HUMAN	REEP3	Receptor expression-enhancing protein 3	0.0907425	-0.0663905	ns
P0CG22	DHRS4_HUMAN	DHRS4	Dehydrogenase/reductase SDR family member 4	0.368752	-0.0663834	ns
Q9NVT9	ARMC1_HUMAN	ARMC1	Armadillo repeat-containing protein 1	0.443621	-0.066375	ns
Q8N668	COMD1_HUMAN	COMMD1	COMM domain-containing protein 1	0.0915664	-0.0663648	ns
Q9BXJ8	TACAN_HUMAN	TMEM120A	Ion channel TACAN	0.243892	-0.0662625	ns
Q8TAA5	GRPE2_HUMAN	GRPEL2	GrpE protein homolog 2, mitochondrial	0.175288	-0.0660774	ns
Q96BI1	S22AI_HUMAN	SLC22A18	Solute carrier family 22 member 18	0.149332	-0.066055	ns
P51688	SPHM_HUMAN	SGSH	N-sulphoglucosamine sulphohydrolase	0.100483	-0.0659705	ns
P42338	PK3CB_HUMAN	PIK3CB	Phosphatidylinositol 4,5-bisphosphate 3-kinase catalytic subunit beta isoform	0.0907326	-0.0658851	ns
Q03154	ACY1_HUMAN	ACY1	Aminoacylase-1	0.402602	-0.0658265	ns
Q8IXI2	MIRO1_HUMAN	RHOT1	Mitochondrial Rho GTPase 1	0.303459	-0.0657513	ns
O15042	SR140_HUMAN	U2SURP	U2 snRNP-associated SURP motif-containing protein	0.106172	-0.0656798	ns
P0DMV9	HS71A_HUMAN;HS71B_HUMAN	HSPA1A;HSPA1B	Heat shock 70 kDa protein 1A	0.65458	-0.0656756	ns
Q8IVS8	GLCTK_HUMAN	GLYCTK	Glycerate kinase	0.222158	-0.0655309	ns
Q96MX6	WDR92_HUMAN	WDR92	WD repeat-containing protein 92	0.0665777	-0.0655203	ns
O96007	MOC2B_HUMAN	MOCS2	Molybdopterin synthase catalytic subunit	0.331652	-0.0654631	ns
Q8NCW5	NNRE_HUMAN	NAXE	NAD(P)H-hydrate epimerase	0.32394	-0.0653084	ns
O75192	PX11A_HUMAN	PEX11A	Peroxisomal membrane protein 11A	0.253423	-0.0652941	ns
Q02318	CP27A_HUMAN	CYP27A1	Sterol 26-hydroxylase, mitochondrial	0.429096	-0.0652477	ns
O75452	RDH16_HUMAN	RDH16	Retinol dehydrogenase 16	0.447311	-0.0651282	ns
Q8N7H5	PAF1_HUMAN	PAF1	RNA polymerase II-associated factor 1 homolog	0.120152	-0.0651143	ns
Q9BX95	SGPP1_HUMAN	SGPP1	Sphingosine-1-phosphate phosphatase 1	0.132919	-0.0649503	ns
Q8NBX0	SCPDL_HUMAN	SCCPDH	Saccharopine dehydrogenase-like oxidoreductase	0.678855	-0.0648851	ns
Q86WR0	CCD25_HUMAN	CCDC25	Coiled-coil domain-containing protein 25	0.164549	-0.0648735	ns
P48506	GSH1_HUMAN	GCLC	Glutamate--cysteine ligase catalytic subunit	0.561029	-0.0648459	ns
P42226	STAT6_HUMAN	STAT6	Signal transducer and activator of transcription 6	0.328305	-0.0648418	ns
Q9BSF4	TIM29_HUMAN	TIMM29	Mitochondrial import inner membrane translocase subunit Tim29	0.213095	-0.064841	ns
O43813	LANC1_HUMAN	LANCL1	Glutathione S-transferase LANCL1	0.407214	-0.0647538	ns
P60891	PRPS1_HUMAN	PRPS1	Ribose-phosphate pyrophosphokinase 1	0.427205	-0.0646754	ns
Q9H5X1	CIA2A_HUMAN	CIAO2A	Cytosolic iron-sulfur assembly component 2A	0.20942	-0.0645486	ns
Q8TBX8	PI42C_HUMAN	PIP4K2C	Phosphatidylinositol 5-phosphate 4-kinase type-2 gamma	0.3286	-0.0643366	ns
Q92506	DHB8_HUMAN	HSD17B8	Estradiol 17-beta-dehydrogenase 8	0.383936	-0.0643179	ns
Q16595	FRDA_HUMAN	FXN	Frataxin, mitochondrial	0.246382	-0.0642862	ns
P51149	RAB7A_HUMAN	RAB7A	Ras-related protein Rab-7a	0.609564	-0.0642619	ns
Q9HCE6	ARGAL_HUMAN	ARHGEF10L	Rho guanine nucleotide exchange factor 10-like protein	0.256587	-0.0641634	ns
Q5TC12	ATPF1_HUMAN	ATPAF1	ATP synthase mitochondrial F1 complex assembly factor 1	0.283052	-0.0639944	ns
Q5JTJ3	COA6_HUMAN	COA6	Cytochrome c oxidase assembly factor 6 homolog	0.303192	-0.0639181	ns
Q6KB66	K2C80_HUMAN	KRT80	Keratin, type II cytoskeletal 80	0.0245798	-0.0638816	ns
P09960	LKHA4_HUMAN	LTA4H	Leukotriene A-4 hydrolase	0.378322	-0.0638722	ns
Q96MV1	TLCD4_HUMAN	TLCD4	TLC domain-containing protein 4	0.164985	-0.0637926	ns
P40925	MDHC_HUMAN	MDH1	Malate dehydrogenase, cytoplasmic	0.410308	-0.0636129	ns
P40938	RFC3_HUMAN	RFC3	Replication factor C subunit 3	0.124808	-0.0636104	ns
Q4V328	GRAP1_HUMAN	GRIPAP1	GRIP1-associated protein 1	0.437158	-0.0635548	ns
P48449	LSS_HUMAN	LSS	Lanosterol synthase	0.750805	-0.0635239	ns
P04350	TBB4A_HUMAN	TUBB4A	Tubulin beta-4A chain	0.0745785	-0.0635192	ns
P35270	SPRE_HUMAN	SPR	Sepiapterin reductase	0.716457	-0.0634174	ns
P80404	GABT_HUMAN	ABAT	4-aminobutyrate aminotransferase, mitochondrial	0.898124	-0.0632716	ns
O94817	ATG12_HUMAN	ATG12	Ubiquitin-like protein ATG12	0.0806393	-0.0632685	ns
P62857	RS28_HUMAN	RPS28	40S ribosomal protein S28	0.207882	-0.0630173	ns
Q9H0T7	RAB17_HUMAN	RAB17	Ras-related protein Rab-17	0.108345	-0.0628882	ns
P15289	ARSA_HUMAN	ARSA	Arylsulfatase A	0.472574	-0.0628672	ns
Q8WXH0	SYNE2_HUMAN	SYNE2	Nesprin-2	0.453548	-0.0628517	ns
Q9BQ24	ZFY21_HUMAN	ZFYVE21	Zinc finger FYVE domain-containing protein 21	0.0714405	-0.0628326	ns
Q9P2H3	IFT80_HUMAN	IFT80	Intraflagellar transport protein 80 homolog	0.0753589	-0.0627591	ns
P18124	RL7_HUMAN	RPL7	60S ribosomal protein L7	0.467923	-0.062569	ns
P37837	TALDO_HUMAN	TALDO1	Transaldolase	0.417876	-0.062465	ns
P25788	PSA3_HUMAN	PSMA3	Proteasome subunit alpha type-3	0.33489	-0.0624404	ns
Q9C005	DPY30_HUMAN	DPY30	Protein dpy-30 homolog	0.0637661	-0.0624355	ns
P26373	RL13_HUMAN	RPL13	60S ribosomal protein L13	0.452089	-0.0624067	ns
Q8WYK0	ACO12_HUMAN	ACOT12	Acetyl-coenzyme A thioesterase	0.12545	-0.0624054	ns
Q9Y547	IFT25_HUMAN	HSPB11	Intraflagellar transport protein 25 homolog	0.265361	-0.0622723	ns
P54920	SNAA_HUMAN	NAPA	Alpha-soluble NSF attachment protein	0.491624	-0.0622166	ns
Q9Y294	ASF1A_HUMAN	ASF1A	Histone chaperone ASF1A	0.0638615	-0.0621632	ns
P47736	RPGP1_HUMAN	RAP1GAP	Rap1 GTPase-activating protein 1	0.025754	-0.0620401	ns
A1L0T0	HACL2_HUMAN	ILVBL	2-hydroxyacyl-CoA lyase 2	0.255356	-0.0619823	ns
B7ZKQ9	B7ZKQ9_HUMAN	SCARB1	SCARB1 protein	0.101719	-0.0619181	ns
P53370	NUDT6_HUMAN	NUDT6	Nucleoside diphosphate-linked moiety X motif 6	0.162294	-0.0619028	ns
Q9P2E3	ZNFX1_HUMAN	ZNFX1	NFX1-type zinc finger-containing protein 1	0.060143	-0.0618952	ns
Q9NVH2	INT7_HUMAN	INTS7	Integrator complex subunit 7	0.0648627	-0.0618751	ns
P05543	THBG_HUMAN	SERPINA7	Thyroxine-binding globulin	0.089396	-0.0618405	ns
Q99729	ROAA_HUMAN	HNRNPAB	Heterogeneous nuclear ribonucleoprotein A/B	0.386019	-0.0618245	ns
Q9BYV1	AGT2_HUMAN	AGXT2	Alanine--glyoxylate aminotransferase 2, mitochondrial	0.453111	-0.0617682	ns
Q9UBF6	RBX2_HUMAN	RNF7	RING-box protein 2	0.0748203	-0.0617605	ns
O15235	RT12_HUMAN	MRPS12	28S ribosomal protein S12, mitochondrial	0.133506	-0.0617168	ns
Q8NCE2	MTMRE_HUMAN	MTMR14	Myotubularin-related protein 14	0.0351555	-0.0616013	ns
Q9NQ94	A1CF_HUMAN	A1CF	APOBEC1 complementation factor	0.353465	-0.0615635	ns
Q8N2U0	TM256_HUMAN	TMEM256	Transmembrane protein 256	0.126342	-0.061518	ns
P60468	SC61B_HUMAN	SEC61B	Protein transport protein Sec61 subunit beta	0.134824	-0.0614588	ns
Q9BTM1	H2A1B_HUMAN;H2A1C_HUMAN;H2A1D_HUMAN;H2A1H_HUMAN;H2A1J_HUMAN;H2A1_HUMAN;H2A2A_HUMAN;H2A2C_HUMAN;H2A3_HUMAN;H2AJ_HUMAN	H2AC11;H2AC12;H2AC14;H2AC18;H2AC20;H2AC4;H2AC6;H2AC7;H2AJ;H2AW	Histone H2A type 1-B/E	0.313668	-0.061454	ns
P48741	HSP76_HUMAN	HSPA6	Heat shock 70 kDa protein 6	0.513422	-0.0613957	ns
Q86VX2	COMD7_HUMAN	COMMD7	COMM domain-containing protein 7	0.275172	-0.0613864	ns
P56962	STX17_HUMAN	STX17	Syntaxin-17	0.275023	-0.0613608	ns
Q9NYV4	CDK12_HUMAN	CDK12	Cyclin-dependent kinase 12	0.084175	-0.061328	ns
P02533	K1C14_HUMAN	KRT14	Keratin, type I cytoskeletal 14	0.0151758	-0.0612951	ns
Q9HD15	SRA1_HUMAN	SRA1	Steroid receptor RNA activator 1	0.135995	-0.0612396	ns
P04080	CYTB_HUMAN	CSTB	Cystatin-B	0.128963	-0.0612249	ns
E9PPH7	E9PPH7_HUMAN	QRICH2	Glutamine-rich protein 2 (Fragment)	0.05728	-0.0611322	ns
P62633	CNBP_HUMAN	CNBP	Cellular nucleic acid-binding protein	0.164369	-0.0610351	ns
Q7Z5P4	DHB13_HUMAN	HSD17B13	17-beta-hydroxysteroid dehydrogenase 13	0.29216	-0.0610071	ns
Q8N129	CNPY4_HUMAN	CNPY4	Protein canopy homolog 4	0.0493141	-0.0609792	ns
P49137	MAPK2_HUMAN	MAPKAPK2	MAP kinase-activated protein kinase 2	0.0803693	-0.060808	ns
Q0VDG4	SCRN3_HUMAN	SCRN3	Secernin-3	0.24895	-0.060704	ns
Q02878	RL6_HUMAN	RPL6	60S ribosomal protein L6	0.581754	-0.0606359	ns
P10606	COX5B_HUMAN	COX5B	Cytochrome c oxidase subunit 5B, mitochondrial	0.313668	-0.0605694	ns
Q96BZ9	TBC20_HUMAN	TBC1D20	TBC1 domain family member 20	0.0680795	-0.0605538	ns
Q9C0B5	ZDHC5_HUMAN	ZDHHC5	Palmitoyltransferase ZDHHC5	0.135995	-0.0605379	ns
P01116	RASK_HUMAN	KRAS	GTPase KRas	0.149332	-0.0604994	ns
Q9NWV4	CZIB_HUMAN	CZIB	CXXC motif containing zinc binding protein	0.264429	-0.0603792	ns
Q3MIX3	ADCK5_HUMAN	ADCK5	Uncharacterized aarF domain-containing protein kinase 5	0.100483	-0.0603256	ns
Q8N1G4	LRC47_HUMAN	LRRC47	Leucine-rich repeat-containing protein 47	0.627096	-0.0602922	ns
P06865	HEXA_HUMAN	HEXA	Beta-hexosaminidase subunit alpha	0.447603	-0.0602917	ns
Q15041	AR6P1_HUMAN	ARL6IP1	ADP-ribosylation factor-like protein 6-interacting protein 1	0.0472326	-0.0602412	ns
Q9BV81	EMC6_HUMAN	EMC6	ER membrane protein complex subunit 6	0.10181	-0.0601519	ns
Q96S99	PKHF1_HUMAN	PLEKHF1	Pleckstrin homology domain-containing family F member 1	0.0881237	-0.0599372	ns
O95995	DRC4_HUMAN	GAS8	Dynein regulatory complex subunit 4	0.0637661	-0.0599285	ns
Q9H6T0	ESRP2_HUMAN	ESRP2	Epithelial splicing regulatory protein 2	0.184291	-0.0598407	ns
O43772	MCAT_HUMAN	SLC25A20	Mitochondrial carnitine/acylcarnitine carrier protein	0.320197	-0.0598351	ns
Q99569	PKP4_HUMAN	PKP4	Plakophilin-4	0.338999	-0.0598298	ns
Q96JH7	VCIP1_HUMAN	VCPIP1	Deubiquitinating protein VCPIP1	0.453111	-0.0598253	ns
Q9H9Q4	NHEJ1_HUMAN	NHEJ1	Non-homologous end-joining factor 1	0.164345	-0.059663	ns
Q32MK0	MYLK2_HUMAN;MYLK3_HUMAN;MYLK4_HUMAN	MYLK2;MYLK3;MYLK4	Myosin light chain kinase 3	0.0702801	-0.0594974	ns
Q14156	EFR3A_HUMAN	EFR3A	Protein EFR3 homolog A	0.307899	-0.0593903	ns
Q9NZT2	OGFR_HUMAN	OGFR	Opioid growth factor receptor	0.397151	-0.0593505	ns
Q99614	TTC1_HUMAN	TTC1	Tetratricopeptide repeat protein 1	0.278277	-0.0593126	ns
Q9Y5Z4	HEBP2_HUMAN	HEBP2	Heme-binding protein 2	0.312194	-0.0592447	ns
O14976	GAK_HUMAN	GAK	Cyclin-G-associated kinase	0.283285	-0.0591543	ns
O95396	MOCS3_HUMAN	MOCS3	Adenylyltransferase and sulfurtransferase MOCS3	0.452089	-0.0590439	ns
Q15084	PDIA6_HUMAN	PDIA6	Protein disulfide-isomerase A6	0.463975	-0.0590293	ns
P60022	DEFB1_HUMAN	DEFB1	Beta-defensin 1	0.0351555	-0.0590239	ns
P51148	RAB5B_HUMAN	RAB5B	Ras-related protein Rab-5B	0.255661	-0.0589901	ns
Q9H1A7	RPB11_HUMAN;RPB1B_HUMAN;RPB1C_HUMAN	POLR2J;POLR2J2;POLR2J3	DNA-directed RNA polymerase II subunit RPB11-a	0.04404	-0.0589891	ns
Q5T1C6	THEM4_HUMAN	THEM4	Acyl-coenzyme A thioesterase THEM4	0.0989784	-0.058883	ns
Q13131	AAPK1_HUMAN	PRKAA1	5'-AMP-activated protein kinase catalytic subunit alpha-1	0.529177	-0.0588456	ns
Q9UG56	PISD_HUMAN	PISD	Phosphatidylserine decarboxylase proenzyme, mitochondrial	0.255558	-0.058786	ns
P00387	NB5R3_HUMAN	CYB5R3	NADH-cytochrome b5 reductase 3	0.498781	-0.0586844	ns
P31327	CPSM_HUMAN	CPS1	Carbamoyl-phosphate synthase [ammonia], mitochondrial	0.336934	-0.0586704	ns
P07686	HEXB_HUMAN	HEXB	Beta-hexosaminidase subunit beta	0.434654	-0.0586475	ns
Q14790	CASP8_HUMAN	CASP8	Caspase-8	0.380299	-0.0585117	ns
Q9ULP9	TBC24_HUMAN	TBC1D24	TBC1 domain family member 24	0.412242	-0.058322	ns
Q6JQN1	ACD10_HUMAN	ACAD10	Acyl-CoA dehydrogenase family member 10	0.329455	-0.0582248	ns
O95210	STBD1_HUMAN	STBD1	Starch-binding domain-containing protein 1	0.219073	-0.0581809	ns
P26440	IVD_HUMAN	IVD	Isovaleryl-CoA dehydrogenase, mitochondrial	0.498894	-0.0581719	ns
P13798	ACPH_HUMAN	APEH	Acylamino-acid-releasing enzyme	0.537065	-0.0580389	ns
P32119	PRDX2_HUMAN	PRDX2	Peroxiredoxin-2	0.452089	-0.0580158	ns
Q9BQB6	VKOR1_HUMAN	VKORC1	Vitamin K epoxide reductase complex subunit 1	0.0821848	-0.057907	ns
Q9BXF6	RFIP5_HUMAN	RAB11FIP5	Rab11 family-interacting protein 5	0.118677	-0.0578917	ns
P51808	DYLT3_HUMAN	DYNLT3	Dynein light chain Tctex-type 3	0.0381625	-0.0578434	ns
Q16698	DECR_HUMAN	DECR1	2,4-dienoyl-CoA reductase, mitochondrial	0.452089	-0.057739	ns
Q9UHQ4	BAP29_HUMAN	BCAP29	B-cell receptor-associated protein 29	0.209772	-0.057737	ns
Q53FZ2	ACSM3_HUMAN	ACSM3	Acyl-coenzyme A synthetase ACSM3, mitochondrial	0.38586	-0.0576556	ns
P12694	ODBA_HUMAN	BCKDHA	2-oxoisovalerate dehydrogenase subunit alpha, mitochondrial	0.278277	-0.0576087	ns
O75688	PPM1B_HUMAN	PPM1B	Protein phosphatase 1B	0.232767	-0.0575995	ns
Q9NWB1	RFOX2_HUMAN	RBFOX2	RNA binding protein fox-1 homolog 2	0.0346363	-0.0575492	ns
Q13617	CUL2_HUMAN	CUL2	Cullin-2	0.414733	-0.0574739	ns
P62273	RS29_HUMAN	RPS29	40S ribosomal protein S29	0.0728166	-0.0572441	ns
P48147	PPCE_HUMAN	PREP	Prolyl endopeptidase	0.557739	-0.0572148	ns
O00189	AP4M1_HUMAN	AP4M1	AP-4 complex subunit mu-1	0.0234256	-0.0571908	ns
P40926	MDHM_HUMAN	MDH2	Malate dehydrogenase, mitochondrial	0.435782	-0.0571596	ns
Q96B26	EXOS8_HUMAN	EXOSC8	Exosome complex component RRP43	0.220272	-0.0571553	ns
Q02218	ODO1_HUMAN	OGDH	2-oxoglutarate dehydrogenase, mitochondrial	0.395856	-0.0571226	ns
Q15119	PDK2_HUMAN	PDK2	[Pyruvate dehydrogenase (acetyl-transferring)] kinase isozyme 2, mitochondrial	0.0511321	-0.0569705	ns
Q9Y5S9	RBM8A_HUMAN	RBM8A	RNA-binding protein 8A	0.156506	-0.0569112	ns
O96000	NDUBA_HUMAN	NDUFB10	NADH dehydrogenase [ubiquinone] 1 beta subcomplex subunit 10	0.373952	-0.0568429	ns
Q8NFV4	ABHDB_HUMAN	ABHD11	Protein ABHD11	0.0680795	-0.0568077	ns
Q969J3	BORC5_HUMAN	BORCS5	BLOC-1-related complex subunit 5	0.117998	-0.0567814	ns
Q86UL3	GPAT4_HUMAN	GPAT4	Glycerol-3-phosphate acyltransferase 4	0.130208	-0.0567633	ns
Q13153	PAK1_HUMAN	PAK1	Serine/threonine-protein kinase PAK 1	0.203518	-0.0566949	ns
P06746	DPOLB_HUMAN	POLB	DNA polymerase beta	0.0895132	-0.0566523	ns
Q96A49	SYAP1_HUMAN	SYAP1	Synapse-associated protein 1	0.335413	-0.0566315	ns
Q9UDR5	AASS_HUMAN	AASS	Alpha-aminoadipic semialdehyde synthase, mitochondrial	0.317659	-0.0564942	ns
P04406	G3P_HUMAN	GAPDH	Glyceraldehyde-3-phosphate dehydrogenase	0.248164	-0.0564822	ns
Q9HC98	NEK6_HUMAN	NEK6	Serine/threonine-protein kinase Nek6	0.0895132	-0.0564148	ns
P49720	PSB3_HUMAN	PSMB3	Proteasome subunit beta type-3	0.315088	-0.0563968	ns
P52895	AK1C1_HUMAN	AKR1C1	Aldo-keto reductase family 1 member C1	0.319053	-0.0563668	ns
Q6PGP7	TTC37_HUMAN	TTC37	Tetratricopeptide repeat protein 37	0.456485	-0.0563501	ns
Q9H1X3	DJC25_HUMAN	DNAJC25	DnaJ homolog subfamily C member 25	0.190077	-0.0563211	ns
Q12857	NFIA_HUMAN	NFIA	Nuclear factor 1 A-type	0.13947	-0.0562475	ns
Q9NQX3	GEPH_HUMAN	GPHN	Gephyrin	0.613372	-0.0562225	ns
Q8N4Q1	MIA40_HUMAN	CHCHD4	Mitochondrial intermembrane space import and assembly protein 40	0.229388	-0.0562042	ns
P82663	RT25_HUMAN	MRPS25	28S ribosomal protein S25, mitochondrial	0.238365	-0.0562006	ns
Q99497	PARK7_HUMAN	PARK7	Parkinson disease protein 7	0.312194	-0.0561848	ns
Q96LL9	DJC30_HUMAN	DNAJC30	DnaJ homolog subfamily C member 30, mitochondrial	0.0987789	-0.0561442	ns
Q9UDX5	MTFP1_HUMAN	MTFP1	Mitochondrial fission process protein 1	0.175951	-0.0560892	ns
P16435	NCPR_HUMAN	POR	NADPH--cytochrome P450 reductase	0.428591	-0.0560649	ns
Q14CX7	NAA25_HUMAN	NAA25	N-alpha-acetyltransferase 25, NatB auxiliary subunit	0.0684127	-0.0559932	ns
Q9UL46	PSME2_HUMAN	PSME2	Proteasome activator complex subunit 2	0.365196	-0.0559812	ns
Q6P3W7	SCYL2_HUMAN	SCYL2	SCY1-like protein 2	0.27078	-0.0559355	ns
P49207	RL34_HUMAN	RPL34	60S ribosomal protein L34	0.328137	-0.0559033	ns
Q9NYH9	UTP6_HUMAN	UTP6	U3 small nucleolar RNA-associated protein 6 homolog	0.0680107	-0.0558739	ns
O75131	CPNE3_HUMAN	CPNE3	Copine-3	0.685587	-0.0558227	ns
P10809	CH60_HUMAN	HSPD1	60 kDa heat shock protein, mitochondrial	0.557739	-0.055802	ns
Q9BPW8	NIPS1_HUMAN	NIPSNAP1	Protein NipSnap homolog 1	0.392892	-0.0557715	ns
P36955	PEDF_HUMAN	SERPINF1	Pigment epithelium-derived factor	0.145901	-0.0557501	ns
P61086	UBE2K_HUMAN	UBE2K	Ubiquitin-conjugating enzyme E2 K	0.315402	-0.0557322	ns
P24752	THIL_HUMAN	ACAT1	Acetyl-CoA acetyltransferase, mitochondrial	0.529177	-0.0556888	ns
P30519	HMOX2_HUMAN	HMOX2	Heme oxygenase 2	0.204446	-0.0556879	ns
P50336	PPOX_HUMAN	PPOX	Protoporphyrinogen oxidase	0.406134	-0.0556715	ns
Q96D05	F241B_HUMAN	FAM241B	Protein FAM241B	0.072217	-0.0556659	ns
Q9NU23	LYRM2_HUMAN	LYRM2	LYR motif-containing protein 2	0.0680107	-0.0554011	ns
Q96S15	WDR24_HUMAN	WDR24	GATOR complex protein WDR24	0.148095	-0.0553467	ns
Q9NUI1	DECR2_HUMAN	DECR2	Peroxisomal 2,4-dienoyl-CoA reductase	0.37679	-0.0552844	ns
Q68CZ2	TENS3_HUMAN	TNS3	Tensin-3	0.230108	-0.0552628	ns
Q8TF65	GIPC2_HUMAN	GIPC2	PDZ domain-containing protein GIPC2	0.215837	-0.0551939	ns
Q9NTJ5	SAC1_HUMAN	SACM1L	Phosphatidylinositol-3-phosphatase SAC1	0.424909	-0.0550029	ns
Q9BQK8	LPIN3_HUMAN	LPIN3	Phosphatidate phosphatase LPIN3	0.0515711	-0.0549563	ns
Q8IZ81	ELMD2_HUMAN	ELMOD2	ELMO domain-containing protein 2	0.22438	-0.0549432	ns
Q14667	K0100_HUMAN	KIAA0100	Protein KIAA0100	0.039859	-0.0548183	ns
P25786	PSA1_HUMAN	PSMA1	Proteasome subunit alpha type-1	0.2448	-0.0547718	ns
Q6PI78	TMM65_HUMAN	TMEM65	Transmembrane protein 65	0.118392	-0.0547005	ns
Q6XR72	ZNT10_HUMAN	SLC30A10	Zinc transporter 10	0.181958	-0.054534	ns
Q9H9S4	CAB39_HUMAN	CAB39	Calcium-binding protein 39	0.356296	-0.054483	ns
P68431	H3PS2_HUMAN	H3-2	Histone HIST2H3PS2	0.168945	-0.05435	ns
Q96SZ6	CK5P1_HUMAN	CDK5RAP1	Mitochondrial tRNA methylthiotransferase CDK5RAP1	0.0841304	-0.0542553	ns
Q9GZZ9	UBA5_HUMAN	UBA5	Ubiquitin-like modifier-activating enzyme 5	0.243892	-0.0542462	ns
Q8NB49	AT11C_HUMAN	ATP11C	Phospholipid-transporting ATPase IG	0.233816	-0.0542114	ns
P51151	RAB9A_HUMAN	RAB9A	Ras-related protein Rab-9A	0.3286	-0.0541901	ns
Q13610	PWP1_HUMAN	PWP1	Periodic tryptophan protein 1 homolog	0.215587	-0.0541234	ns
Q9NR77	PXMP2_HUMAN	PXMP2	Peroxisomal membrane protein 2	0.184905	-0.0540969	ns
Q71UM5	RS27L_HUMAN	RPS27L	40S ribosomal protein S27-like	0.113121	-0.0539869	ns
O43617	TPPC3_HUMAN	TRAPPC3	Trafficking protein particle complex subunit 3	0.157284	-0.0539154	ns
Q96DP5	FMT_HUMAN	MTFMT	Methionyl-tRNA formyltransferase, mitochondrial	0.0895132	-0.0539062	ns
O75128	COBL_HUMAN	COBL	Protein cordon-bleu	0.195422	-0.0538804	ns
Q9H061	T126A_HUMAN	TMEM126A	Transmembrane protein 126A	0.298036	-0.0538127	ns
Q4G0F5	VP26B_HUMAN	VPS26B	Vacuolar protein sorting-associated protein 26B	0.148772	-0.0537802	ns
Q86UY8	NT5D3_HUMAN	NT5DC3	5'-nucleotidase domain-containing protein 3	0.114109	-0.0537508	ns
Q9Y4E1	WAC2A_HUMAN	WASHC2A	WASH complex subunit 2A	0.330718	-0.0537011	ns
Q58EX2	SDK2_HUMAN	SDK2	Protein sidekick-2	0.0476603	-0.0536848	ns
Q9BZK7	TBL1R_HUMAN	TBL1XR1	F-box-like/WD repeat-containing protein TBL1XR1	0.0759844	-0.0536436	ns
Q8NBI5	S43A3_HUMAN	SLC43A3	Solute carrier family 43 member 3	0.101939	-0.0535815	ns
P35052	GPC1_HUMAN	GPC1	Glypican-1	0.0643476	-0.0535163	ns
P02771	FETA_HUMAN	AFP	Alpha-fetoprotein	0.0491207	-0.0534572	ns
Q8N4H5	TOM5_HUMAN	TOMM5	Mitochondrial import receptor subunit TOM5 homolog	0.12962	-0.0534213	ns
O00743	PPP6_HUMAN	PPP6C	Serine/threonine-protein phosphatase 6 catalytic subunit	0.204446	-0.0534184	ns
P25325	THTM_HUMAN	MPST	3-mercaptopyruvate sulfurtransferase	0.517042	-0.05339	ns
P15531	NDKA_HUMAN	NME1	Nucleoside diphosphate kinase A	0.231036	-0.0532725	ns
Q86XE5	HOGA1_HUMAN	HOGA1	4-hydroxy-2-oxoglutarate aldolase, mitochondrial	0.19871	-0.0532325	ns
Q13017	RHG05_HUMAN	ARHGAP5	Rho GTPase-activating protein 5	0.0733523	-0.0532053	ns
PRDX1_HUMAN	PRDX1_HUMAN	PRDX1	Peroxiredoxin-1	0.41001	-0.0531683	ns
O95831	AIFM1_HUMAN	AIFM1	Apoptosis-inducing factor 1, mitochondrial	0.793021	-0.0531242	ns
P29350	PTN6_HUMAN	PTPN6	Tyrosine-protein phosphatase non-receptor type 6	0.38586	-0.0530632	ns
Q9H488	OFUT1_HUMAN	POFUT1	GDP-fucose protein O-fucosyltransferase 1	0.148772	-0.05302	ns
Q15526	SURF1_HUMAN	SURF1	Surfeit locus protein 1	0.175951	-0.0529976	ns
P52943	CRIP2_HUMAN	CRIP2	Cysteine-rich protein 2	0.229106	-0.0529269	ns
Q53H96	P5CR3_HUMAN	PYCR3	Pyrroline-5-carboxylate reductase 3	0.1487	-0.0529195	ns
P21953	ODBB_HUMAN	BCKDHB	2-oxoisovalerate dehydrogenase subunit beta, mitochondrial	0.214248	-0.0528655	ns
Q96CN7	ISOC1_HUMAN	ISOC1	Isochorismatase domain-containing protein 1	0.442597	-0.0528294	ns
Q9Y6M9	NDUB9_HUMAN	NDUFB9	NADH dehydrogenase [ubiquinone] 1 beta subcomplex subunit 9	0.212672	-0.0528207	ns
P10768	ESTD_HUMAN	ESD	S-formylglutathione hydrolase	0.510054	-0.0527806	ns
O60216	RAD21_HUMAN	RAD21	Double-strand-break repair protein rad21 homolog	0.175951	-0.0526819	ns
Q9BRJ7	TIRR_HUMAN	NUDT16L1	Tudor-interacting repair regulator protein	0.186119	-0.0525942	ns
P29144	TPP2_HUMAN	TPP2	Tripeptidyl-peptidase 2	0.53829	-0.0525813	ns
Q4VC31	CCD58_HUMAN	CCDC58	Coiled-coil domain-containing protein 58	0.215689	-0.0525345	ns
Q8TCT8	SPP2A_HUMAN	SPPL2A	Signal peptide peptidase-like 2A	0.0643476	-0.052533	ns
Q9H0R4	HDHD2_HUMAN	HDHD2	Haloacid dehalogenase-like hydrolase domain-containing protein 2	0.15446	-0.0524954	ns
P18669	PGAM1_HUMAN	PGAM1	Phosphoglycerate mutase 1	0.329042	-0.0524742	ns
Q9BX68	HINT2_HUMAN	HINT2	Histidine triad nucleotide-binding protein 2, mitochondrial	0.375881	-0.0524446	ns
E9PLR3	E9PLR3_HUMAN	PRG4	Proteoglycan 4 (Fragment)	0.051482	-0.0523868	ns
Q9UBB5	MBD2_HUMAN	MBD2	Methyl-CpG-binding domain protein 2	0.0570561	-0.0523726	ns
O75223	GGCT_HUMAN	GGCT	Gamma-glutamylcyclotransferase	0.18485	-0.0522751	ns
Q96E11	RRFM_HUMAN	MRRF	Ribosome-recycling factor, mitochondrial	0.214171	-0.0522727	ns
P48651	PTSS1_HUMAN	PTDSS1	Phosphatidylserine synthase 1	0.204446	-0.0521716	ns
Q7Z6B7	SRGP2_HUMAN	SRGAP2	SLIT-ROBO Rho GTPase-activating protein 2	0.0162763	-0.0521136	ns
Q4LDG9	DNAL1_HUMAN	DNAL1	Dynein light chain 1, axonemal	0.0350931	-0.0521028	ns
P51884	LUM_HUMAN	LUM	Lumican	0.0958504	-0.0521024	ns
Q16134	ETFD_HUMAN	ETFDH	Electron transfer flavoprotein-ubiquinone oxidoreductase, mitochondrial	0.447212	-0.0520161	ns
Q12840	KIF5A_HUMAN	KIF5A	Kinesin heavy chain isoform 5A	0.0501335	-0.0520132	ns
Q86TP1	PRUN1_HUMAN	PRUNE1	Exopolyphosphatase PRUNE1	0.106736	-0.0519154	ns
Q13557	KCC2D_HUMAN	CAMK2D	Calcium/calmodulin-dependent protein kinase type II subunit delta	0.207882	-0.0518495	ns
Q6XQN6	PNCB_HUMAN	NAPRT	Nicotinate phosphoribosyltransferase	0.372356	-0.0518222	ns
P46777	RL5_HUMAN	RPL5	60S ribosomal protein L5	0.215837	-0.0518159	ns
Q6P1M0	S27A4_HUMAN	SLC27A4	Long-chain fatty acid transport protein 4	0.231674	-0.0517079	ns
Q9BZE9	ASPC1_HUMAN	ASPSCR1	Tether containing UBX domain for GLUT4	0.434654	-0.0516709	ns
O94886	CSCL1_HUMAN	TMEM63A	CSC1-like protein 1	0.118533	-0.0516332	ns
Q13162	PRDX4_HUMAN	PRDX4	Peroxiredoxin-4	0.230566	-0.0515494	ns
P52306	GDS1_HUMAN	RAP1GDS1	Rap1 GTPase-GDP dissociation stimulator 1	0.1818	-0.0514449	ns
Q99436	PSB7_HUMAN	PSMB7	Proteasome subunit beta type-7	0.172192	-0.0514275	ns
Q9HAB8	PPCS_HUMAN	PPCS	Phosphopantothenate--cysteine ligase	0.276196	-0.0514046	ns
P05141	ADT2_HUMAN	SLC25A5	ADP/ATP translocase 2	0.482526	-0.051396	ns
O14735	CDIPT_HUMAN	CDIPT	CDP-diacylglycerol--inositol 3-phosphatidyltransferase	0.0536971	-0.0513889	ns
Q6UWP7	LCLT1_HUMAN	LCLAT1	Lysocardiolipin acyltransferase 1	0.160979	-0.0513777	ns
Q05086	UBE3A_HUMAN	UBE3A	Ubiquitin-protein ligase E3A	0.518752	-0.0512815	ns
Q92575	UBXN4_HUMAN	UBXN4	UBX domain-containing protein 4	0.342493	-0.0512525	ns
P51692	STA5B_HUMAN	STAT5B	Signal transducer and activator of transcription 5B	0.317659	-0.0511979	ns
Q9UI12	VATH_HUMAN	ATP6V1H	V-type proton ATPase subunit H	0.447212	-0.0511814	ns
Q9BTY7	HGH1_HUMAN	HGH1	Protein HGH1 homolog	0.308652	-0.0511389	ns
Q16877	F264_HUMAN	PFKFB4	6-phosphofructo-2-kinase/fructose-2,6-bisphosphatase 4	0.0680795	-0.0511218	ns
Q92625	ANS1A_HUMAN	ANKS1A	Ankyrin repeat and SAM domain-containing protein 1A	0.0246503	-0.0510861	ns
P43155	CACP_HUMAN	CRAT	Carnitine O-acetyltransferase	0.406767	-0.0510656	ns
P01034	CYTC_HUMAN	CST3	Cystatin-C	0.0838689	-0.0510147	ns
Q16718	NDUA5_HUMAN	NDUFA5	NADH dehydrogenase [ubiquinone] 1 alpha subcomplex subunit 5	0.226016	-0.0508588	ns
Q9Y3Q8	T22D4_HUMAN	TSC22D4	TSC22 domain family protein 4	0.0591326	-0.0508038	ns
O14602	IF1AY_HUMAN	EIF1AY	Eukaryotic translation initiation factor 1A, Y-chromosomal	0.175698	-0.0507343	ns
Q96LZ7	RMD2_HUMAN	RMDN2	Regulator of microtubule dynamics protein 2	0.255338	-0.0506765	ns
Q9H477	RBSK_HUMAN	RBKS	Ribokinase	0.138858	-0.050302	ns
P30084	ECHM_HUMAN	ECHS1	Enoyl-CoA hydratase, mitochondrial	0.498114	-0.0502486	ns
Q9UHQ9	NB5R1_HUMAN	CYB5R1	NADH-cytochrome b5 reductase 1	0.312194	-0.0502323	ns
P26045	PTN3_HUMAN	PTPN3	Tyrosine-protein phosphatase non-receptor type 3	0.0418639	-0.050228	ns
O95822	DCMC_HUMAN	MLYCD	Malonyl-CoA decarboxylase, mitochondrial	0.486122	-0.0502181	ns
Q9NXU5	ARL15_HUMAN	ARL15	ADP-ribosylation factor-like protein 15	0.0612559	-0.0501498	ns
Q9UKD2	MRT4_HUMAN	MRTO4	mRNA turnover protein 4 homolog	0.0765028	-0.0499843	ns
Q9H3N1	TMX1_HUMAN	TMX1	Thioredoxin-related transmembrane protein 1	0.296511	-0.0499247	ns
Q63ZY6	NSUN5_HUMAN	NSUN5	28S rRNA (cytosine-C(5))-methyltransferase	0.125616	-0.0498929	ns
Q9NXF1	TEX10_HUMAN	TEX10	Testis-expressed protein 10	0.130403	-0.0498431	ns
O60826	CCD22_HUMAN	CCDC22	Coiled-coil domain-containing protein 22	0.462514	-0.0498112	ns
Q9P0Z9	SOX_HUMAN	PIPOX	Peroxisomal sarcosine oxidase	0.32198	-0.049782	ns
O75352	MPU1_HUMAN	MPDU1	Mannose-P-dolichol utilization defect 1 protein	0.124452	-0.0497331	ns
P04066	FUCO_HUMAN	FUCA1	Tissue alpha-L-fucosidase	0.437158	-0.0496188	ns
Q99807	COQ7_HUMAN	COQ7	5-demethoxyubiquinone hydroxylase, mitochondrial	0.203518	-0.0495393	ns
Q9NX24	NHP2_HUMAN	NHP2	H/ACA ribonucleoprotein complex subunit 2	0.180996	-0.049467	ns
Q17RN3	FA98C_HUMAN	FAM98C	Protein FAM98C	0.089939	-0.0493767	ns
A3KMH1	VWA8_HUMAN	VWA8	von Willebrand factor A domain-containing protein 8	0.188655	-0.0493563	ns
Q9UL12	SARDH_HUMAN	SARDH	Sarcosine dehydrogenase, mitochondrial	0.384059	-0.0492986	ns
P19404	NDUV2_HUMAN	NDUFV2	NADH dehydrogenase [ubiquinone] flavoprotein 2, mitochondrial	0.497813	-0.0492872	ns
Q86WU2	LDHD_HUMAN	LDHD	Probable D-lactate dehydrogenase, mitochondrial	0.243892	-0.0491924	ns
P51648	AL3A2_HUMAN	ALDH3A2	Aldehyde dehydrogenase family 3 member A2	0.320326	-0.0491554	ns
Q92522	H1X_HUMAN	H1-10	Histone H1.10	0.0444293	-0.0491416	ns
Q92685	ALG3_HUMAN	ALG3	Dol-P-Man:Man(5)GlcNAc(2)-PP-Dol alpha-1,3-mannosyltransferase	0.156552	-0.0491411	ns
Q7Z3D6	GLUCM_HUMAN	DGLUCY	D-glutamate cyclase, mitochondrial	0.144574	-0.0490569	ns
P26583	HMGB1_HUMAN	HMGB1	High mobility group protein B1	0.201794	-0.0490264	ns
O43169	CYB5B_HUMAN	CYB5B	Cytochrome b5 type B	0.191946	-0.0490061	ns
P21399	ACOC_HUMAN	ACO1	Cytoplasmic aconitate hydratase	0.402081	-0.0489513	ns
P02760	AMBP_HUMAN	AMBP	Protein AMBP	0.118867	-0.0488774	ns
P51970	NDUA8_HUMAN	NDUFA8	NADH dehydrogenase [ubiquinone] 1 alpha subcomplex subunit 8	0.275172	-0.0488488	ns
Q5XG92	EST2_HUMAN	CES2	Cocaine esterase	0.282129	-0.048843	ns
Q9P2T1	GMPR2_HUMAN	GMPR2	GMP reductase 2	0.37776	-0.0487405	ns
Q96RU2	UBP28_HUMAN	USP28	Ubiquitin carboxyl-terminal hydrolase 28	0.0472326	-0.048682	ns
Q14409	GLPK_HUMAN	GK	Glycerol kinase	0.404903	-0.048596	ns
Q9NQC7	CYLD_HUMAN	CYLD	Ubiquitin carboxyl-terminal hydrolase CYLD	0.0818208	-0.0485826	ns
O60502	OGA_HUMAN	OGA	Protein O-GlcNAcase	0.16862	-0.0485328	ns
Q7L775	EPMIP_HUMAN	EPM2AIP1	EPM2A-interacting protein 1	0.0860641	-0.0485255	ns
O95278	EPM2A_HUMAN	EPM2A	Laforin	0.131573	-0.0484846	ns
O95639	CPSF4_HUMAN	CPSF4	Cleavage and polyadenylation specificity factor subunit 4	0.0648138	-0.0484318	ns
Q9BZV1	UBXN6_HUMAN	UBXN6	UBX domain-containing protein 6	0.162115	-0.0484027	ns
Q5TGZ0	MIC10_HUMAN	MICOS10	MICOS complex subunit MIC10	0.0675615	-0.0483937	ns
Q5BJF2	SGMR2_HUMAN	TMEM97	Sigma intracellular receptor 2	0.172085	-0.048292	ns
P0C024	NUDT7_HUMAN	NUDT7	Peroxisomal coenzyme A diphosphatase NUDT7	0.157405	-0.0482767	ns
Q9NVH6	TMLH_HUMAN	TMLHE	Trimethyllysine dioxygenase, mitochondrial	0.162115	-0.0482585	ns
Q8TD19	NEK9_HUMAN	NEK9	Serine/threonine-protein kinase Nek9	0.434477	-0.0481867	ns
Q9NUY8	TBC23_HUMAN	TBC1D23	TBC1 domain family member 23	0.236701	-0.0481853	ns
Q99959	PKP2_HUMAN	PKP2	Plakophilin-2	0.46005	-0.0481472	ns
Q9NS69	TOM22_HUMAN	TOMM22	Mitochondrial import receptor subunit TOM22 homolog	0.0725377	-0.0481389	ns
Q99798	ACON_HUMAN	ACO2	Aconitate hydratase, mitochondrial	0.458337	-0.0480585	ns
Q8WUD6	CHPT1_HUMAN	CHPT1	Cholinephosphotransferase 1	0.0746898	-0.0480129	ns
Q9UHK6	AMACR_HUMAN	AMACR	Alpha-methylacyl-CoA racemase	0.405166	-0.0480126	ns
Q8TCD1	CR032_HUMAN	C18orf32	UPF0729 protein C18orf32	0.0397974	-0.0478947	ns
Q96JQ2	CLMN_HUMAN	CLMN	Calmin	0.459722	-0.0477895	ns
P57088	TMM33_HUMAN	TMEM33	Transmembrane protein 33	0.239932	-0.0476992	ns
Q99570	PI3R4_HUMAN	PIK3R4	Phosphoinositide 3-kinase regulatory subunit 4	0.187425	-0.047661	ns
Q15717	ELAV1_HUMAN	ELAVL1	ELAV-like protein 1	0.233866	-0.0475939	ns
Q9BVG9	PTSS2_HUMAN	PTDSS2	Phosphatidylserine synthase 2	0.0755087	-0.0475762	ns
Q8N138	ORML1_HUMAN;ORML3_HUMAN	ORMDL1;ORMDL3	ORM1-like protein 3	0.089939	-0.0475584	ns
Q86YJ6	THNS2_HUMAN	THNSL2	Threonine synthase-like 2	0.15446	-0.0474591	ns
Q96IV0	NGLY1_HUMAN	NGLY1	Peptide-N(4)-(N-acetyl-beta-glucosaminyl)asparagine amidase	0.138508	-0.0474576	ns
Q9HCG7	GBA2_HUMAN	GBA2	Non-lysosomal glucosylceramidase	0.13388	-0.0473741	ns
P53609	PGTB1_HUMAN	PGGT1B	Geranylgeranyl transferase type-1 subunit beta	0.13395	-0.0473709	ns
Q14978	NOLC1_HUMAN	NOLC1	Nucleolar and coiled-body phosphoprotein 1	0.215689	-0.0473402	ns
P54725	RD23A_HUMAN	RAD23A	UV excision repair protein RAD23 homolog A	0.122484	-0.0473056	ns
O75431	MTX2_HUMAN	MTX2	Metaxin-2	0.230862	-0.0472702	ns
O76031	CLPX_HUMAN	CLPX	ATP-dependent Clp protease ATP-binding subunit clpX-like, mitochondrial	0.169738	-0.0472235	ns
P21912	SDHB_HUMAN	SDHB	Succinate dehydrogenase [ubiquinone] iron-sulfur subunit, mitochondrial	0.231674	-0.047171	ns
Q6P1Q9	MET2B_HUMAN	METTL2B	tRNA N(3)-methylcytidine methyltransferase METTL2B	0.0505538	-0.0469975	ns
Q06323	PSME1_HUMAN	PSME1	Proteasome activator complex subunit 1	0.397151	-0.0469766	ns
Q8N4T8	CBR4_HUMAN	CBR4	Carbonyl reductase family member 4	0.300657	-0.0469753	ns
O60287	NPA1P_HUMAN	URB1	Nucleolar pre-ribosomal-associated protein 1	0.038646	-0.0468172	ns
Q0PNE2	ELP6_HUMAN	ELP6	Elongator complex protein 6	0.0508213	-0.0467758	ns
Q6IPR1	ETFR1_HUMAN	ETFRF1	Electron transfer flavoprotein regulatory factor 1	0.0783921	-0.0467712	ns
Q96DA6	TIM14_HUMAN	DNAJC19	Mitochondrial import inner membrane translocase subunit TIM14	0.207882	-0.0467676	ns
A0A494C0Y9	A0A494C0Y9_HUMAN	FAM120A	Constitutive coactivator of PPAR-gamma-like protein 1 (Fragment)	0.060864	-0.0467395	ns
Q96JB1	DYH8_HUMAN	DNAH8	Dynein heavy chain 8, axonemal	0.0246503	-0.0467378	ns
Q96NB2	SFXN2_HUMAN	SFXN2	Sideroflexin-2	0.164985	-0.0466815	ns
Q96I99	SUCB2_HUMAN	SUCLG2	Succinate--CoA ligase [GDP-forming] subunit beta, mitochondrial	0.414056	-0.04667	ns
Q15007	FL2D_HUMAN	WTAP	Pre-mRNA-splicing regulator WTAP	0.0726188	-0.0466674	ns
Q9UJ68	MSRA_HUMAN	MSRA	Mitochondrial peptide methionine sulfoxide reductase	0.225592	-0.0466437	ns
Q53EL6	PDCD4_HUMAN	PDCD4	Programmed cell death protein 4	0.0859596	-0.0466105	ns
P34096	RNAS4_HUMAN	RNASE4	Ribonuclease 4	0.0494811	-0.0465656	ns
Q92551	IP6K1_HUMAN	IP6K1	Inositol hexakisphosphate kinase 1	0.0435754	-0.0465001	ns
Q9Y6N1	COX11_HUMAN	COX11	Cytochrome c oxidase assembly protein COX11, mitochondrial	0.100218	-0.0464455	ns
Q6NUN0	ACSM5_HUMAN	ACSM5	Acyl-coenzyme A synthetase ACSM5, mitochondrial	0.237075	-0.0463741	ns
Q8NBN7	RDH13_HUMAN	RDH13	Retinol dehydrogenase 13	0.193097	-0.0463352	ns
P53611	PGTB2_HUMAN	RABGGTB	Geranylgeranyl transferase type-2 subunit beta	0.0987789	-0.0463206	ns
Q9H7J1	PPR3E_HUMAN	PPP1R3E	Protein phosphatase 1 regulatory subunit 3E	0.0906775	-0.0463165	ns
P08237	PFKAL_HUMAN	PFKL	ATP-dependent 6-phosphofructokinase, liver type	0.315402	-0.046253	ns
Q8N2F6	ARM10_HUMAN	ARMC10	Armadillo repeat-containing protein 10	0.32198	-0.0462419	ns
Q9UJM8	HAOX1_HUMAN	HAO1	Hydroxyacid oxidase 1	0.490556	-0.0461979	ns
Q9Y375	CIA30_HUMAN	NDUFAF1	Complex I intermediate-associated protein 30, mitochondrial	0.0783281	-0.0461617	ns
Q676U5	A16L1_HUMAN	ATG16L1	Autophagy-related protein 16-1	0.136557	-0.0461486	ns
Q9UBS8	RNF14_HUMAN	RNF14	E3 ubiquitin-protein ligase RNF14	0.241529	-0.0461421	ns
Q8NHG8	ZNRF2_HUMAN	ZNRF2	E3 ubiquitin-protein ligase ZNRF2	0.0663495	-0.0460776	ns
O00487	PSDE_HUMAN	PSMD14	26S proteasome non-ATPase regulatory subunit 14	0.0825388	-0.0459739	ns
P49736	MCM2_HUMAN	MCM2	DNA replication licensing factor MCM2	0.0561727	-0.045903	ns
Q9UK99	FBX3_HUMAN	FBXO3	F-box only protein 3	0.121223	-0.0458699	ns
Q6NVV1	RL13A_HUMAN	RPL13A	60S ribosomal protein L13a	0.155254	-0.0457994	ns
P0C7P0	CISD3_HUMAN	CISD3	CDGSH iron-sulfur domain-containing protein 3, mitochondrial	0.0807867	-0.0456868	ns
P39019	RS19_HUMAN	RPS19	40S ribosomal protein S19	0.278277	-0.0455921	ns
Q13576	IQGA2_HUMAN	IQGAP2	Ras GTPase-activating-like protein IQGAP2	0.414056	-0.0455337	ns
P11172	UMPS_HUMAN	UMPS	Uridine 5'-monophosphate synthase	0.335413	-0.0454796	ns
Q8N490	PNKD_HUMAN	PNKD	Probable hydrolase PNKD	0.276196	-0.0454485	ns
Q92934	BAD_HUMAN	BAD	Bcl2-associated agonist of cell death	0.075336	-0.0453479	ns
Q9Y6X4	F169A_HUMAN	FAM169A	Soluble lamin-associated protein of 75 kDa	0.045692	-0.0453441	ns
Q9NX14	NDUBB_HUMAN	NDUFB11	NADH dehydrogenase [ubiquinone] 1 beta subcomplex subunit 11, mitochondrial	0.154418	-0.04526	ns
P30085	KCY_HUMAN	CMPK1	UMP-CMP kinase	0.335413	-0.0452416	ns
Q08AM6	VAC14_HUMAN	VAC14	Protein VAC14 homolog	0.3555	-0.0451849	ns
P25787	PSA2_HUMAN	PSMA2	Proteasome subunit alpha type-2	0.225592	-0.0451041	ns
Q9BRF8	CPPED_HUMAN	CPPED1	Serine/threonine-protein phosphatase CPPED1	0.185132	-0.0449316	ns
Q9UK22	FBX2_HUMAN	FBXO2	F-box only protein 2	0.226386	-0.044875	ns
P60174	TPIS_HUMAN	TPI1	Triosephosphate isomerase	0.200942	-0.0448207	ns
O75208	COQ9_HUMAN	COQ9	Ubiquinone biosynthesis protein COQ9, mitochondrial	0.283052	-0.04481	ns
Q8IWE2	NXP20_HUMAN	FAM114A1	Protein NOXP20	0.240984	-0.0446722	ns
P62942	FKB1A_HUMAN	FKBP1A	Peptidyl-prolyl cis-trans isomerase FKBP1A	0.0556584	-0.044653	ns
Q9BSJ8	ESYT1_HUMAN	ESYT1	Extended synaptotagmin-1	0.315367	-0.0446149	ns
Q96T66	NMNA3_HUMAN	NMNAT3	Nicotinamide/nicotinic acid mononucleotide adenylyltransferase 3	0.0573271	-0.0443921	ns
P06733	ENOA_HUMAN	ENO1	Alpha-enolase	0.15446	-0.0443781	ns
P27144	KAD4_HUMAN	AK4	Adenylate kinase 4, mitochondrial	0.37679	-0.0443027	ns
O95178	NDUB2_HUMAN	NDUFB2	NADH dehydrogenase [ubiquinone] 1 beta subcomplex subunit 2, mitochondrial	0.0632241	-0.0442815	ns
Q9BV79	MECR_HUMAN	MECR	Enoyl-[acyl-carrier-protein] reductase, mitochondrial	0.184757	-0.0442716	ns
Q96KG9	SCYL1_HUMAN	SCYL1	N-terminal kinase-like protein	0.40386	-0.044259	ns
Q30154	DRB5_HUMAN	HLA-DRB5	HLA class II histocompatibility antigen, DR beta 5 chain	0.0314724	-0.0442388	ns
Q9UMX5	NENF_HUMAN	NENF	Neudesin	0.0973063	-0.044062	ns
P46782	RS5_HUMAN	RPS5	40S ribosomal protein S5	0.173501	-0.0440012	ns
P16455	MGMT_HUMAN	MGMT	Methylated-DNA--protein-cysteine methyltransferase	0.265932	-0.0439948	ns
Q9NXW2	DJB12_HUMAN	DNAJB12	DnaJ homolog subfamily B member 12	0.122394	-0.0439795	ns
Q06136	KDSR_HUMAN	KDSR	3-ketodihydrosphingosine reductase	0.128645	-0.0439412	ns
P28070	PSB4_HUMAN	PSMB4	Proteasome subunit beta type-4	0.0995973	-0.0439052	ns
Q9UJ83	HACL1_HUMAN	HACL1	2-hydroxyacyl-CoA lyase 1	0.269309	-0.0438743	ns
Q8N6T3	ARFG1_HUMAN	ARFGAP1	ADP-ribosylation factor GTPase-activating protein 1	0.122297	-0.0438005	ns
P06133	UD2B4_HUMAN	UGT2B4	UDP-glucuronosyltransferase 2B4	0.187092	-0.0437803	ns
Q5JTD0	TJAP1_HUMAN	TJAP1	Tight junction-associated protein 1	0.0908487	-0.043749	ns
P31040	SDHA_HUMAN	SDHA	Succinate dehydrogenase [ubiquinone] flavoprotein subunit, mitochondrial	0.363424	-0.0437448	ns
Q9BQ61	TRIR_HUMAN	TRIR	Telomerase RNA component interacting RNase	0.0691403	-0.0436414	ns
P00492	HPRT_HUMAN	HPRT1	Hypoxanthine-guanine phosphoribosyltransferase	0.146685	-0.0436324	ns
I3L2J0	I3L2J0_HUMAN	CIC	Protein capicua homolog	0.0564362	-0.0435859	ns
P51649	SSDH_HUMAN	ALDH5A1	Succinate-semialdehyde dehydrogenase, mitochondrial	0.3286	-0.0435368	ns
Q07889	SOS1_HUMAN	SOS1	Son of sevenless homolog 1	0.0589414	-0.0435144	ns
O76071	CIAO1_HUMAN	CIAO1	Probable cytosolic iron-sulfur protein assembly protein CIAO1	0.270422	-0.0434355	ns
P49411	EFTU_HUMAN	TUFM	Elongation factor Tu, mitochondrial	0.353976	-0.0433418	ns
Q9NQC3	RTN4_HUMAN	RTN4	Reticulon-4	0.148772	-0.0433162	ns
Q68CQ4	DIEXF_HUMAN	DIEXF	Digestive organ expansion factor homolog	0.0343319	-0.0432852	ns
Q9UKG1	DP13A_HUMAN	APPL1	DCC-interacting protein 13-alpha	0.313909	-0.0432543	ns
Q9P265	DIP2B_HUMAN	DIP2B	Disco-interacting protein 2 homolog B	0.16862	-0.0432502	ns
P38432	COIL_HUMAN	COIL	Coilin	0.060143	-0.0432391	ns
Q13428	TCOF_HUMAN	TCOF1	Treacle protein	0.126342	-0.0432167	ns
Q9NSY0	NRBP2_HUMAN	NRBP2	Nuclear receptor-binding protein 2	0.153589	-0.0431096	ns
Q96G23	CERS2_HUMAN	CERS2	Ceramide synthase 2	0.131573	-0.0431022	ns
P20339	RAB5A_HUMAN	RAB5A	Ras-related protein Rab-5A	0.164369	-0.0430538	ns
O94832	MYO1D_HUMAN	MYO1D	Unconventional myosin-Id	0.402891	-0.0430159	ns
Q9NP72	RAB18_HUMAN	RAB18	Ras-related protein Rab-18	0.243892	-0.0430072	ns
Q53H12	AGK_HUMAN	AGK	Acylglycerol kinase, mitochondrial	0.46005	-0.042969	ns
P49281	NRAM2_HUMAN	SLC11A2	Natural resistance-associated macrophage protein 2	0.0390454	-0.0429647	ns
Q5TEU4	NDUF5_HUMAN	NDUFAF5	Arginine-hydroxylase NDUFAF5, mitochondrial	0.123868	-0.0429454	ns
P55084	ECHB_HUMAN	HADHB	Trifunctional enzyme subunit beta, mitochondrial	0.126342	-0.0429197	ns
Q14966	ZN638_HUMAN	ZNF638	Zinc finger protein 638	0.134506	-0.0429023	ns
Q96B45	BORC7_HUMAN	BORCS7	BLOC-1-related complex subunit 7	0.0343319	-0.0428512	ns
Q02338	BDH_HUMAN	BDH1	D-beta-hydroxybutyrate dehydrogenase, mitochondrial	0.220759	-0.0428241	ns
CYC_HUMAN	CYC_HUMAN	CYCS	Cytochrome c	0.156552	-0.0426259	ns
O00767	ACOD_HUMAN	SCD	Acyl-CoA desaturase	0.0711022	-0.0425969	ns
Q13573	SNW1_HUMAN	SNW1	SNW domain-containing protein 1	0.122394	-0.0425563	ns
Q15650	TRIP4_HUMAN	TRIP4	Activating signal cointegrator 1	0.0643476	-0.0425232	ns
P61224	RAP1B_HUMAN	RAP1B	Ras-related protein Rap-1b	0.233844	-0.0424796	ns
P14314	GLU2B_HUMAN	PRKCSH	Glucosidase 2 subunit beta	0.37503	-0.0423884	ns
Q9Y6D9	MD1L1_HUMAN	MAD1L1	Mitotic spindle assembly checkpoint protein MAD1	0.0591326	-0.0422546	ns
Q8TBF2	PXL2B_HUMAN	PRXL2B	Prostamide/prostaglandin F synthase	0.0352816	-0.0421299	ns
P48739	PIPNB_HUMAN	PITPNB	Phosphatidylinositol transfer protein beta isoform	0.27916	-0.0420972	ns
Q92879	CELF1_HUMAN	CELF1	CUGBP Elav-like family member 1	0.0603429	-0.042091	ns
O43819	SCO2_HUMAN	SCO2	Protein SCO2 homolog, mitochondrial	0.184905	-0.0420666	ns
Q8N8N7	PTGR2_HUMAN	PTGR2	Prostaglandin reductase 2	0.218893	-0.0420266	ns
Q5K4L6	S27A3_HUMAN	SLC27A3	Solute carrier family 27 member 3	0.104083	-0.0419768	ns
P62312	LSM6_HUMAN	LSM6	U6 snRNA-associated Sm-like protein LSm6	0.149332	-0.0419687	ns
Q9BRA2	TXD17_HUMAN	TXNDC17	Thioredoxin domain-containing protein 17	0.129246	-0.0419484	ns
Q8WWY3	PRP31_HUMAN	PRPF31	U4/U6 small nuclear ribonucleoprotein Prp31	0.149361	-0.0419459	ns
Q15555	MARE2_HUMAN	MAPRE2	Microtubule-associated protein RP/EB family member 2	0.225592	-0.041906	ns
Q8NBJ9	SIDT2_HUMAN	SIDT2	SID1 transmembrane family member 2	0.088181	-0.0416314	ns
O95674	CDS2_HUMAN	CDS2	Phosphatidate cytidylyltransferase 2	0.268599	-0.0416215	ns
P37108	SRP14_HUMAN	SRP14	Signal recognition particle 14 kDa protein	0.226455	-0.0415985	ns
P18847	ATF3_HUMAN	ATF3	Cyclic AMP-dependent transcription factor ATF-3	0.034308	-0.0415836	ns
P35754	GLRX1_HUMAN	GLRX	Glutaredoxin-1	0.130855	-0.041548	ns
Q92783	STAM1_HUMAN	STAM	Signal transducing adapter molecule 1	0.0895132	-0.0415456	ns
Q8TC07	TBC15_HUMAN	TBC1D15	TBC1 domain family member 15	0.443621	-0.0414453	ns
P35813	PPM1A_HUMAN	PPM1A	Protein phosphatase 1A	0.229994	-0.0414304	ns
Q96BJ3	AIDA_HUMAN	AIDA	Axin interactor, dorsalization-associated protein	0.137134	-0.0413812	ns
O95989	NUDT3_HUMAN	NUDT3	Diphosphoinositol polyphosphate phosphohydrolase 1	0.0888267	-0.0413492	ns
E5RK69	E5RK69_HUMAN	ANXA6	Annexin	0.0726188	-0.0413298	ns
O00291	HIP1_HUMAN	HIP1	Huntingtin-interacting protein 1	0.156198	-0.0413295	ns
P08651	NFIC_HUMAN	NFIC	Nuclear factor 1 C-type	0.160944	-0.0413208	ns
Q96G03	PGM2_HUMAN	PGM2	Phosphoglucomutase-2	0.238365	-0.04114	ns
P22033	MUTA_HUMAN	MMUT	Methylmalonyl-CoA mutase, mitochondrial	0.305206	-0.0410699	ns
Q9NQ48	LZTL1_HUMAN	LZTFL1	Leucine zipper transcription factor-like protein 1	0.0638615	-0.0410611	ns
Q2TAA2	IAH1_HUMAN	IAH1	Isoamyl acetate-hydrolyzing esterase 1 homolog	0.249087	-0.0410273	ns
Q04844	ACHE_HUMAN	CHRNE	Acetylcholine receptor subunit epsilon	0.0681787	-0.0409739	ns
P34897	GLYM_HUMAN	SHMT2	Serine hydroxymethyltransferase, mitochondrial	0.43034	-0.0408281	ns
Q9BRQ8	FSP1_HUMAN	AIFM2	Ferroptosis suppressor protein 1	0.229362	-0.0407611	ns
Q9P2X0	DPM3_HUMAN	DPM3	Dolichol-phosphate mannosyltransferase subunit 3	0.0900054	-0.0407094	ns
Q96IJ6	GMPPA_HUMAN	GMPPA	Mannose-1-phosphate guanyltransferase alpha	0.306686	-0.0406448	ns
Q5T2W1	NHRF3_HUMAN	PDZK1	Na(+)/H(+) exchange regulatory cofactor NHE-RF3	0.214248	-0.0406382	ns
X1WI27	X1WI27_HUMAN	PIGV	GPI mannosyltransferase 2	0.0271859	-0.0406195	ns
Q53H82	LACB2_HUMAN	LACTB2	Endoribonuclease LACTB2	0.239364	-0.040552	ns
Q96K21	ANCHR_HUMAN	ZFYVE19	Abscission/NoCut checkpoint regulator	0.0995973	-0.040527	ns
Q9HAC7	SUCHY_HUMAN	SUGCT	Succinate--hydroxymethylglutarate CoA-transferase	0.100483	-0.0405172	ns
P61981	1433G_HUMAN	YWHAG	14-3-3 protein gamma	0.171009	-0.0404768	ns
Q9P0L0	VAPA_HUMAN	VAPA	Vesicle-associated membrane protein-associated protein A	0.229335	-0.0404155	ns
Q9UMX0	UBQL1_HUMAN	UBQLN1	Ubiquilin-1	0.215587	-0.0403374	ns
Q16851	UGPA_HUMAN	UGP2	UTP--glucose-1-phosphate uridylyltransferase	0.395856	-0.0403353	ns
Q9NRS6	SNX15_HUMAN	SNX15	Sorting nexin-15	0.135508	-0.0403278	ns
Q9UHR5	S30BP_HUMAN	SAP30BP	SAP30-binding protein	0.0738861	-0.0402655	ns
P48426	PI42A_HUMAN	PIP4K2A	Phosphatidylinositol 5-phosphate 4-kinase type-2 alpha	0.110373	-0.0402271	ns
Q9HCD5	NCOA5_HUMAN	NCOA5	Nuclear receptor coactivator 5	0.0511321	-0.0401924	ns
O94813	SLIT2_HUMAN	SLIT2	Slit homolog 2 protein	0.0178414	-0.0400375	ns
P83916	CBX1_HUMAN	CBX1	Chromobox protein homolog 1	0.0625462	-0.0399519	ns
Q15517	CDSN_HUMAN	CDSN	Corneodesmosin	0.0289982	-0.0398642	ns
O95630	STABP_HUMAN	STAMBP	STAM-binding protein	0.295436	-0.039753	ns
P17600	SYN1_HUMAN	SYN1	Synapsin-1	0.0226255	-0.0397137	ns
Q6P1X6	CH082_HUMAN	C8orf82	UPF0598 protein C8orf82	0.19871	-0.0396379	ns
Q86UK7	ZN598_HUMAN	ZNF598	E3 ubiquitin-protein ligase ZNF598	0.100483	-0.0395894	ns
Q7Z2W4	ZCCHV_HUMAN	ZC3HAV1	Zinc finger CCCH-type antiviral protein 1	0.164369	-0.0395813	ns
Q629K1	TRIQK_HUMAN	TRIQK	Triple QxxK/R motif-containing protein	0.0314724	-0.0395777	ns
Q9NVG8	TBC13_HUMAN	TBC1D13	TBC1 domain family member 13	0.219073	-0.0394368	ns
P53597	SUCA_HUMAN	SUCLG1	Succinate--CoA ligase [ADP/GDP-forming] subunit alpha, mitochondrial	0.164369	-0.0394113	ns
Q12929	EPS8_HUMAN	EPS8	Epidermal growth factor receptor kinase substrate 8	0.164369	-0.0393764	ns
Q96T51	RUFY1_HUMAN	RUFY1	RUN and FYVE domain-containing protein 1	0.317659	-0.0392923	ns
Q86WN2	IFNE_HUMAN	IFNE	Interferon epsilon	0.0222502	-0.0392499	ns
A6NDG6	PGP_HUMAN	PGP	Glycerol-3-phosphate phosphatase	0.175951	-0.0392421	ns
P00439	PH4H_HUMAN	PAH	Phenylalanine-4-hydroxylase	0.177942	-0.0392396	ns
P10398	ARAF_HUMAN	ARAF	Serine/threonine-protein kinase A-Raf	0.164575	-0.0391241	ns
Q9BPX5	ARP5L_HUMAN	ARPC5L	Actin-related protein 2/3 complex subunit 5-like protein	0.156419	-0.0390935	ns
Q05BV3	EMAL5_HUMAN	EML5	Echinoderm microtubule-associated protein-like 5	0.0472326	-0.0390362	ns
P28482	MK01_HUMAN	MAPK1	Mitogen-activated protein kinase 1	0.181188	-0.0389808	ns
P07996	TSP1_HUMAN	THBS1	Thrombospondin-1	0.164369	-0.0389667	ns
Q5T440	CAF17_HUMAN	IBA57	Putative transferase CAF17, mitochondrial	0.184291	-0.0388897	ns
Q5BKZ1	ZN326_HUMAN	ZNF326	DBIRD complex subunit ZNF326	0.0467749	-0.0388588	ns
Q8N6H7	ARFG2_HUMAN	ARFGAP2	ADP-ribosylation factor GTPase-activating protein 2	0.195237	-0.0388162	ns
Q9H4A4	AMPB_HUMAN	RNPEP	Aminopeptidase B	0.402081	-0.0387476	ns
A0A096LP01	SIM26_HUMAN	SMIM26	Small integral membrane protein 26	0.0187157	-0.0386771	ns
P09669	COX6C_HUMAN	COX6C	Cytochrome c oxidase subunit 6C	0.121186	-0.0385322	ns
Q9UBX3	DIC_HUMAN	SLC25A10	Mitochondrial dicarboxylate carrier	0.193673	-0.0383852	ns
O60684	IMA7_HUMAN	KPNA6	Importin subunit alpha-7	0.219073	-0.0383214	ns
Q8N8A2	ANR28_HUMAN	ANKRD28	Serine/threonine-protein phosphatase 6 regulatory ankyrin repeat subunit A	0.0895132	-0.0382889	ns
Q9Y4W6	AFG32_HUMAN	AFG3L2	AFG3-like protein 2	0.250558	-0.0382385	ns
Q96E39	RMXL1_HUMAN	RBMXL1	RNA binding motif protein, X-linked-like-1	0.0895132	-0.0382092	ns
Q5EB52	MEST_HUMAN	MEST	Mesoderm-specific transcript homolog protein	0.0406448	-0.0382019	ns
Q9Y3Z3	SAMH1_HUMAN	SAMHD1	Deoxynucleoside triphosphate triphosphohydrolase SAMHD1	0.106736	-0.0381928	ns
O75027	ABCB7_HUMAN	ABCB7	ATP-binding cassette sub-family B member 7, mitochondrial	0.200637	-0.0381857	ns
P19652	A1AG2_HUMAN	ORM2	Alpha-1-acid glycoprotein 2	0.060864	-0.038177	ns
P36915	GNL1_HUMAN	GNL1	Guanine nucleotide-binding protein-like 1	0.187729	-0.0381419	ns
Q6P1A2	MBOA5_HUMAN	LPCAT3	Lysophospholipid acyltransferase 5	0.148772	-0.038139	ns
Q96EM0	T3HPD_HUMAN	L3HYPDH	Trans-3-hydroxy-L-proline dehydratase	0.225592	-0.0381329	ns
Q9H2H8	PPIL3_HUMAN	PPIL3	Peptidyl-prolyl cis-trans isomerase-like 3	0.0518308	-0.0380677	ns
P46778	RL21_HUMAN	RPL21	60S ribosomal protein L21	0.139494	-0.0380628	ns
Q6NUM9	RETST_HUMAN	RETSAT	All-trans-retinol 13,14-reductase	0.111746	-0.0380182	ns
P34949	MPI_HUMAN	MPI	Mannose-6-phosphate isomerase	0.142919	-0.0380018	ns
Q8WV74	NUDT8_HUMAN	NUDT8	Nucleoside diphosphate-linked moiety X motif 8	0.0563468	-0.0379947	ns
Q7L7X3	TAOK1_HUMAN	TAOK1	Serine/threonine-protein kinase TAO1	0.0494811	-0.0379583	ns
Q07960	RHG01_HUMAN	ARHGAP1	Rho GTPase-activating protein 1	0.320904	-0.0379385	ns
A0A087WWI0	A0A087WWI0_HUMAN	LRMDA	Leucine-rich melanocyte differentiation-associated protein	0.0494811	-0.0379296	ns
P21281	VATB2_HUMAN	ATP6V1B2	V-type proton ATPase subunit B, brain isoform	0.265714	-0.0378522	ns
P16401	H15_HUMAN	H1-5	Histone H1.5	0.0681787	-0.0377282	ns
Q8N9N7	LRC57_HUMAN	LRRC57	Leucine-rich repeat-containing protein 57	0.0946388	-0.0377218	ns
Q96NU7	HUTI_HUMAN	AMDHD1	Probable imidazolonepropionase	0.17311	-0.0376592	ns
Q96JJ7	TMX3_HUMAN	TMX3	Protein disulfide-isomerase TMX3	0.0633965	-0.0376236	ns
Q8TAD4	ZNT5_HUMAN	SLC30A5	Zinc transporter 5	0.039184	-0.0375961	ns
P12830	CADH1_HUMAN	CDH1	Cadherin-1	0.111375	-0.0375873	ns
O15270	SPTC2_HUMAN	SPTLC2	Serine palmitoyltransferase 2	0.0309534	-0.0375312	ns
P00558	PGK1_HUMAN	PGK1	Phosphoglycerate kinase 1	0.131621	-0.0375251	ns
Q5SXM8	DNLZ_HUMAN	DNLZ	DNL-type zinc finger protein	0.0314724	-0.03749	ns
Q96K76	UBP47_HUMAN	USP47	Ubiquitin carboxyl-terminal hydrolase 47	0.269422	-0.0374273	ns
Q9NWV8	BABA1_HUMAN	BABAM1	BRISC and BRCA1-A complex member 1	0.0343319	-0.0374122	ns
Q13325	IFIT5_HUMAN	IFIT5	Interferon-induced protein with tetratricopeptide repeats 5	0.0895132	-0.0374052	ns
Q6UN15	FIP1_HUMAN	FIP1L1	Pre-mRNA 3'-end-processing factor FIP1	0.0796578	-0.0373789	ns
Q86X76	NIT1_HUMAN	NIT1	Deaminated glutathione amidase	0.250015	-0.0373301	ns
Q8WY22	BRI3B_HUMAN	BRI3BP	BRI3-binding protein	0.0784205	-0.0373083	ns
P55795	HNRH2_HUMAN	HNRNPH2	Heterogeneous nuclear ribonucleoprotein H2	0.0564362	-0.0372995	ns
Q6P1M3	L2GL2_HUMAN	LLGL2	LLGL scribble cell polarity complex component 2	0.233866	-0.0371859	ns
Q9H300	PARL_HUMAN	PARL	Presenilins-associated rhomboid-like protein, mitochondrial	0.0741603	-0.0371745	ns
P21397	AOFA_HUMAN	MAOA	Amine oxidase [flavin-containing] A	0.3286	-0.0371695	ns
P46779	RL28_HUMAN	RPL28	60S ribosomal protein L28	0.160677	-0.0370599	ns
Q13427	PPIG_HUMAN	PPIG	Peptidyl-prolyl cis-trans isomerase G	0.0648627	-0.0369947	ns
P11498	PYC_HUMAN	PC	Pyruvate carboxylase, mitochondrial	0.192352	-0.0368944	ns
Q147X3	NAA30_HUMAN	NAA30	N-alpha-acetyltransferase 30	0.0362488	-0.0368245	ns
Q01831	XPC_HUMAN	XPC	DNA repair protein complementing XP-C cells	0.0831526	-0.0367866	ns
Q9BQ52	RNZ2_HUMAN	ELAC2	Zinc phosphodiesterase ELAC protein 2	0.118164	-0.0367688	ns
P38606	VATA_HUMAN	ATP6V1A	V-type proton ATPase catalytic subunit A	0.240591	-0.0366052	ns
Q9HAW8	UD16_HUMAN	UGT1A6	UDP-glucuronosyltransferase 1-6	0.202472	-0.0365442	ns
P03923	NU6M_HUMAN	MT-ND6	NADH-ubiquinone oxidoreductase chain 6	0.0367637	-0.0364973	ns
Q9H9G7	AGO1_HUMAN	AGO1	Protein argonaute-1	0.183422	-0.0364773	ns
Q99735	MGST2_HUMAN	MGST2	Microsomal glutathione S-transferase 2	0.0606735	-0.0364404	ns
Q9UNE7	CHIP_HUMAN	STUB1	E3 ubiquitin-protein ligase CHIP	0.107322	-0.0363827	ns
Q92696	PGTA_HUMAN	RABGGTA	Geranylgeranyl transferase type-2 subunit alpha	0.303222	-0.0363813	ns
P18583	SON_HUMAN	SON	Protein SON	0.189863	-0.0363608	ns
Q9NRN7	ADPPT_HUMAN	AASDHPPT	L-aminoadipate-semialdehyde dehydrogenase-phosphopantetheinyl transferase	0.138858	-0.0363361	ns
P22830	HEMH_HUMAN	FECH	Ferrochelatase, mitochondrial	0.184905	-0.0362828	ns
P36543	VATE1_HUMAN	ATP6V1E1	V-type proton ATPase subunit E 1	0.0977874	-0.0362011	ns
O43677	NDUC1_HUMAN	NDUFC1	NADH dehydrogenase [ubiquinone] 1 subunit C1, mitochondrial	0.0204488	-0.0361578	ns
Q5U3C3	TM164_HUMAN	TMEM164	Transmembrane protein 164	0.0191351	-0.0361519	ns
Q6GMV2	SMYD5_HUMAN	SMYD5	SET and MYND domain-containing protein 5	0.0603429	-0.0361294	ns
Q9NTG7	SIR3_HUMAN	SIRT3	NAD-dependent protein deacetylase sirtuin-3, mitochondrial	0.10228	-0.036128	ns
Q9HA77	SYCM_HUMAN	CARS2	Probable cysteine--tRNA ligase, mitochondrial	0.24895	-0.0360301	ns
Q96PM5	ZN363_HUMAN	RCHY1	RING finger and CHY zinc finger domain-containing protein 1	0.0204488	-0.0360215	ns
P62333	PRS10_HUMAN	PSMC6	26S proteasome regulatory subunit 10B	0.134824	-0.0360189	ns
Q9UI09	NDUAC_HUMAN	NDUFA12	NADH dehydrogenase [ubiquinone] 1 alpha subcomplex subunit 12	0.154418	-0.0359763	ns
Q15477	SKIV2_HUMAN	SKIV2L	Helicase SKI2W	0.202663	-0.035967	ns
P15924	DESP_HUMAN	DSP	Desmoplakin	0.204446	-0.0359034	ns
Q04941	PLP2_HUMAN	PLP2	Proteolipid protein 2	0.0402438	-0.0358673	ns
O95182	NDUA7_HUMAN	NDUFA7	NADH dehydrogenase [ubiquinone] 1 alpha subcomplex subunit 7	0.106736	-0.0357227	ns
Q99808	S29A1_HUMAN	SLC29A1	Equilibrative nucleoside transporter 1	0.0542206	-0.0357044	ns
P62906	RL10A_HUMAN	RPL10A	60S ribosomal protein L10a	0.104083	-0.035648	ns
Q86VP6	CAND1_HUMAN	CAND1	Cullin-associated NEDD8-dissociated protein 1	0.303459	-0.0356429	ns
Q9BWH2	FUND2_HUMAN	FUNDC2	FUN14 domain-containing protein 2	0.0648627	-0.0356127	ns
Q9UI32	GLSL_HUMAN	GLS2	Glutaminase liver isoform, mitochondrial	0.0591326	-0.0355985	ns
Q16651	PRSS8_HUMAN	PRSS8	Prostasin	0.0643476	-0.0355839	ns
Q9BVS5	TR61B_HUMAN	TRMT61B	tRNA (adenine(58)-N(1))-methyltransferase, mitochondrial	0.0271859	-0.035575	ns
L0R819	ASURF_HUMAN	ASDURF	ASNSD1 upstream open reading frame protein	0.0458321	-0.0355635	ns
O14949	QCR8_HUMAN	UQCRQ	Cytochrome b-c1 complex subunit 8	0.0797953	-0.0355437	ns
Q9H6R3	ACSS3_HUMAN	ACSS3	Acyl-CoA synthetase short-chain family member 3, mitochondrial	0.215245	-0.035506	ns
Q8NC56	LEMD2_HUMAN	LEMD2	LEM domain-containing protein 2	0.164985	-0.0353963	ns
Q96FV2	SCRN2_HUMAN	SCRN2	Secernin-2	0.126913	-0.035396	ns
Q9Y3C4	TPRKB_HUMAN	TPRKB	EKC/KEOPS complex subunit TPRKB	0.0834991	-0.0352878	ns
Q9Y4G6	TLN2_HUMAN	TLN2	Talin-2	0.0928417	-0.0352304	ns
Q8WUH6	TM263_HUMAN	TMEM263	Transmembrane protein 263	0.0314724	-0.0352268	ns
Q71RC2	LARP4_HUMAN	LARP4	La-related protein 4	0.0907425	-0.0352242	ns
Q8IXQ6	PARP9_HUMAN	PARP9	Protein mono-ADP-ribosyltransferase PARP9	0.0929082	-0.0351735	ns
Q9Y450	HBS1L_HUMAN	HBS1L	HBS1-like protein	0.249087	-0.0351353	ns
P17900	SAP3_HUMAN	GM2A	Ganglioside GM2 activator	0.118667	-0.0351004	ns
P07148	FABPL_HUMAN	FABP1	Fatty acid-binding protein, liver	0.118677	-0.0350056	ns
Q8TEX9	IPO4_HUMAN	IPO4	Importin-4	0.291868	-0.03494	ns
Q9NRC1	ST7_HUMAN	ST7	Suppressor of tumorigenicity 7 protein	0.0564362	-0.0348913	ns
P03915	NU5M_HUMAN	MT-ND5	NADH-ubiquinone oxidoreductase chain 5	0.101204	-0.0348699	ns
Q9NWY4	HPF1_HUMAN	HPF1	Histone PARylation factor 1	0.0278393	-0.0347377	ns
Q5W0V3	F16B1_HUMAN	FAM160B1	Protein FAM160B1	0.131573	-0.0346778	ns
Q13541	4EBP1_HUMAN	EIF4EBP1	Eukaryotic translation initiation factor 4E-binding protein 1	0.035742	-0.0345166	ns
Q8NBS9	TXND5_HUMAN	TXNDC5	Thioredoxin domain-containing protein 5	0.203181	-0.034455	ns
P55789	ALR_HUMAN	GFER	FAD-linked sulfhydryl oxidase ALR	0.0822311	-0.0344431	ns
Q9Y2H1	ST38L_HUMAN	STK38L	Serine/threonine-protein kinase 38-like	0.0632341	-0.0343839	ns
O95602	RPA1_HUMAN	POLR1A	DNA-directed RNA polymerase I subunit RPA1	0.0665777	-0.0342216	ns
P62745	RHOB_HUMAN	RHOB	Rho-related GTP-binding protein RhoB	0.124452	-0.0342175	ns
Q15390	MTFR1_HUMAN	MTFR1	Mitochondrial fission regulator 1	0.0452821	-0.0341952	ns
P42167	LAP2B_HUMAN	TMPO	Lamina-associated polypeptide 2, isoforms beta/gamma	0.172085	-0.0341411	ns
Q5VZ89	DEN4C_HUMAN	DENND4C	DENN domain-containing protein 4C	0.162294	-0.0340941	ns
Q9ULM6	CNO6L_HUMAN;CNOT6_HUMAN	CNOT6;CNOT6L	CCR4-NOT transcription complex subunit 6-like	0.039233	-0.0340009	ns
Q96FW1	OTUB1_HUMAN	OTUB1	Ubiquitin thioesterase OTUB1	0.229362	-0.0339815	ns
P49821	NDUV1_HUMAN	NDUFV1	NADH dehydrogenase [ubiquinone] flavoprotein 1, mitochondrial	0.205696	-0.0339616	ns
P29401	TKT_HUMAN	TKT	Transketolase	0.174796	-0.0339595	ns
A0A140T912	A0A140T9M0_HUMAN;Q53YP1_HUMAN	HLA-C	HLA class I histocompatibility antigen, C alpha chain	0.0392229	-0.0339269	ns
Q9Y6I9	TX264_HUMAN	TEX264	Testis-expressed protein 264	0.106871	-0.0338885	ns
P60604	UB2G2_HUMAN	UBE2G2	Ubiquitin-conjugating enzyme E2 G2	0.0738874	-0.0338605	ns
Q99487	PAFA2_HUMAN	PAFAH2	Platelet-activating factor acetylhydrolase 2, cytoplasmic	0.0924336	-0.0338282	ns
Q9BSE5	SPEB_HUMAN	AGMAT	Agmatinase, mitochondrial	0.155428	-0.0337955	ns
Q96KP4	CNDP2_HUMAN	CNDP2	Cytosolic non-specific dipeptidase	0.135539	-0.033752	ns
P49895	IOD1_HUMAN	DIO1	Type I iodothyronine deiodinase	0.0191351	-0.033713	ns
Q12767	TMM94_HUMAN	TMEM94	Transmembrane protein 94	0.039233	-0.033705	ns
O43896	KIF1C_HUMAN	KIF1C	Kinesin-like protein KIF1C	0.121223	-0.0336662	ns
Q6ZQQ6	WDR87_HUMAN	WDR87	WD repeat-containing protein 87	0.0327093	-0.0335829	ns
P27338	AOFB_HUMAN	MAOB	Amine oxidase [flavin-containing] B	0.211024	-0.0335722	ns
P46937	YAP1_HUMAN	YAP1	Transcriptional coactivator YAP1	0.0603429	-0.0335704	ns
Q96EY1	DNJA3_HUMAN	DNAJA3	DnaJ homolog subfamily A member 3, mitochondrial	0.124726	-0.0334282	ns
Q96TC7	RMD3_HUMAN	RMDN3	Regulator of microtubule dynamics protein 3	0.253742	-0.0333911	ns
Q96CD0	FBXL8_HUMAN	FBXL8	F-box/LRR-repeat protein 8	0.168418	-0.0333857	ns
Q96KR6	F210B_HUMAN	FAM210B	Protein FAM210B, mitochondrial	0.0471638	-0.0333713	ns
Q86Y39	NDUAB_HUMAN	NDUFA11	NADH dehydrogenase [ubiquinone] 1 alpha subcomplex subunit 11	0.0858441	-0.0333505	ns
P53680	AP2S1_HUMAN	AP2S1	AP-2 complex subunit sigma	0.0572151	-0.0333489	ns
A6NDB9	PALM3_HUMAN	PALM3	Paralemmin-3	0.345922	-0.0333489	ns
Q96QE2	MYCT_HUMAN	SLC2A13	Proton myo-inositol cotransporter	0.0637661	-0.0333389	ns
Q9GZP9	DERL2_HUMAN	DERL2	Derlin-2	0.0453271	-0.0333131	ns
Q8IYT4	KATL2_HUMAN	KATNAL2	Katanin p60 ATPase-containing subunit A-like 2	0.0314724	-0.0332845	ns
Q96BW5	PTER_HUMAN	PTER	Phosphotriesterase-related protein	0.164369	-0.0331507	ns
Q01415	GALK2_HUMAN	GALK2	N-acetylgalactosamine kinase	0.150646	-0.0331393	ns
P04181	OAT_HUMAN	OAT	Ornithine aminotransferase, mitochondrial	0.208908	-0.033104	ns
Q9NX58	LYAR_HUMAN	LYAR	Cell growth-regulating nucleolar protein	0.0202685	-0.0330272	ns
Q15388	TOM20_HUMAN	TOMM20	Mitochondrial import receptor subunit TOM20 homolog	0.0496704	-0.0329819	ns
Q8WV41	SNX33_HUMAN	SNX33	Sorting nexin-33	0.0414541	-0.0329107	ns
Q8NC51	PAIRB_HUMAN	SERBP1	Plasminogen activator inhibitor 1 RNA-binding protein	0.22171	-0.032888	ns
Q9UL15	BAG5_HUMAN	BAG5	BAG family molecular chaperone regulator 5	0.109725	-0.0328807	ns
P51809	VAMP7_HUMAN	VAMP7	Vesicle-associated membrane protein 7	0.0862245	-0.0328753	ns
Q9UL25	RAB21_HUMAN	RAB21	Ras-related protein Rab-21	0.1487	-0.0328591	ns
Q9NZD2	GLTP_HUMAN	GLTP	Glycolipid transfer protein	0.038646	-0.0328394	ns
Q13126	MTAP_HUMAN	MTAP	S-methyl-5'-thioadenosine phosphorylase	0.141909	-0.0328325	ns
O14548	COX7R_HUMAN	COX7A2L	Cytochrome c oxidase subunit 7A-related protein, mitochondrial	0.0903965	-0.0327654	ns
Q16795	NDUA9_HUMAN	NDUFA9	NADH dehydrogenase [ubiquinone] 1 alpha subcomplex subunit 9, mitochondrial	0.164369	-0.032751	ns
O75351	VPS4B_HUMAN	VPS4B	Vacuolar protein sorting-associated protein 4B	0.232604	-0.0327334	ns
Q5T0R9	Q5T0R9_HUMAN	CAP1	Adenylyl cyclase-associated protein 1 (Fragment)	0.0239336	-0.0327127	ns
P28072	PSB6_HUMAN	PSMB6	Proteasome subunit beta type-6	0.119288	-0.0326559	ns
Q96IX5	ATPMD_HUMAN	ATP5MD	ATP synthase membrane subunit DAPIT, mitochondrial	0.148095	-0.0325657	ns
Q92887	MRP2_HUMAN	ABCC2	Canalicular multispecific organic anion transporter 1	0.0603429	-0.0325356	ns
Q6UWM9	UD2A3_HUMAN	UGT2A3	UDP-glucuronosyltransferase 2A3	0.155254	-0.0324154	ns
Q92667	AKAP1_HUMAN	AKAP1	A-kinase anchor protein 1, mitochondrial	0.170093	-0.0323181	ns
P43487	RANG_HUMAN	RANBP1	Ran-specific GTPase-activating protein	0.0803693	-0.0322843	ns
Q96I59	SYNM_HUMAN	NARS2	Probable asparagine--tRNA ligase, mitochondrial	0.137355	-0.0322685	ns
Q06055	AT5G1_HUMAN;AT5G2_HUMAN;AT5G3_HUMAN	ATP5MC1;ATP5MC2;ATP5MC3	ATP synthase F(0) complex subunit C1, mitochondrial	0.00819667	-0.0321803	ns
Q96AN5	TM143_HUMAN	TMEM143	Transmembrane protein 143	0.0668584	-0.0321791	ns
Q3ZCQ8	TIM50_HUMAN	TIMM50	Mitochondrial import inner membrane translocase subunit TIM50	0.231036	-0.032084	ns
O60437	PEPL_HUMAN	PPL	Periplakin	0.210515	-0.0320827	ns
Q6P4F2	FDX2_HUMAN	FDX2	Ferredoxin-2, mitochondrial	0.0305524	-0.0319777	ns
Q9NZ43	USE1_HUMAN	USE1	Vesicle transport protein USE1	0.103316	-0.0318535	ns
Q05519	SRS11_HUMAN	SRSF11	Serine/arginine-rich splicing factor 11	0.0677437	-0.0317974	ns
Q8IWE4	DCNL3_HUMAN	DCUN1D3	DCN1-like protein 3	0.0573526	-0.0317536	ns
Q8N4Q0	PTGR3_HUMAN	ZADH2	Prostaglandin reductase 3	0.112665	-0.0317145	ns
Q9UKX7	NUP50_HUMAN	NUP50	Nuclear pore complex protein Nup50	0.0784205	-0.0316804	ns
P86791	CCZ1B_HUMAN;CCZ1_HUMAN	CCZ1;CCZ1B	Vacuolar fusion protein CCZ1 homolog B	0.0397503	-0.0316633	ns
Q9BYM8	HOIL1_HUMAN	RBCK1	RanBP-type and C3HC4-type zinc finger-containing protein 1	0.085344	-0.0316603	ns
Q96BN8	OTUL_HUMAN	OTULIN	Ubiquitin thioesterase otulin	0.205696	-0.031652	ns
Q8NFI4	F10A1_HUMAN	ST13	Hsc70-interacting protein	0.129246	-0.0316431	ns
Q9HB71	CYBP_HUMAN	CACYBP	Calcyclin-binding protein	0.197168	-0.0315523	ns
Q8TE02	ELP5_HUMAN	ELP5	Elongator complex protein 5	0.0397503	-0.0315413	ns
P62899	RL31_HUMAN	RPL31	60S ribosomal protein L31	0.122394	-0.0315338	ns
Q99442	SEC62_HUMAN	SEC62	Translocation protein SEC62	0.11727	-0.0313656	ns
A2RUC4	TYW5_HUMAN	TYW5	tRNA wybutosine-synthesizing protein 5	0.0591326	-0.0313346	ns
Q6YN16	HSDL2_HUMAN	HSDL2	Hydroxysteroid dehydrogenase-like protein 2	0.240591	-0.0312878	ns
Q14031	CO4A6_HUMAN	COL4A6	Collagen alpha-6(IV) chain	0.0314724	-0.0312782	ns
P23284	PPIB_HUMAN	PPIB	Peptidyl-prolyl cis-trans isomerase B	0.130897	-0.031212	ns
Q9H0C8	ILKAP_HUMAN	ILKAP	Integrin-linked kinase-associated serine/threonine phosphatase 2C	0.0907425	-0.0312107	ns
P53990	IST1_HUMAN	IST1	IST1 homolog	0.211024	-0.0312047	ns
Q92541	RTF1_HUMAN	RTF1	RNA polymerase-associated protein RTF1 homolog	0.0803693	-0.0311767	ns
Q96HJ9	FMC1_HUMAN	FMC1	Protein FMC1 homolog	0.0377096	-0.0311644	ns
P0DPB6	RPAC2_HUMAN	POLR1D	DNA-directed RNA polymerases I and III subunit RPAC2	0.0278393	-0.0310934	ns
Q00688	FKBP3_HUMAN	FKBP3	Peptidyl-prolyl cis-trans isomerase FKBP3	0.101159	-0.0310378	ns
P55212	CASP6_HUMAN	CASP6	Caspase-6	0.0603429	-0.0310368	ns
Q8NBF2	NHLC2_HUMAN	NHLRC2	NHL repeat-containing protein 2	0.247902	-0.0310292	ns
O43765	SGTA_HUMAN	SGTA	Small glutamine-rich tetratricopeptide repeat-containing protein alpha	0.107206	-0.0309879	ns
Q9BUR5	MIC26_HUMAN	APOO	MICOS complex subunit MIC26	0.125842	-0.0309538	ns
P49593	PPM1F_HUMAN	PPM1F	Protein phosphatase 1F	0.0815497	-0.0309004	ns
Q9Y3P9	RBGP1_HUMAN	RABGAP1	Rab GTPase-activating protein 1	0.0538489	-0.0308523	ns
Q969Y2	GTPB3_HUMAN	GTPBP3	tRNA modification GTPase GTPBP3, mitochondrial	0.0472326	-0.0308473	ns
Q8IWB7	WDFY1_HUMAN	WDFY1	WD repeat and FYVE domain-containing protein 1	0.154544	-0.0308173	ns
P33897	ABCD1_HUMAN	ABCD1	ATP-binding cassette sub-family D member 1	0.119288	-0.0307601	ns
Q9NR28	DBLOH_HUMAN	DIABLO	Diablo homolog, mitochondrial	0.23805	-0.0307487	ns
P38117	ETFB_HUMAN	ETFB	Electron transfer flavoprotein subunit beta	0.230862	-0.0307373	ns
P39210	MPV17_HUMAN	MPV17	Protein Mpv17	0.0283809	-0.0307164	ns
P55072	TERA_HUMAN	VCP	Transitional endoplasmic reticulum ATPase	0.186723	-0.0306377	ns
Q8N139	ABCA6_HUMAN	ABCA6	ATP-binding cassette sub-family A member 6	0.101159	-0.0306339	ns
O43674	NDUB5_HUMAN	NDUFB5	NADH dehydrogenase [ubiquinone] 1 beta subcomplex subunit 5, mitochondrial	0.072848	-0.0305728	ns
C9JXK9	C9JXK9_HUMAN	LPP	Lipoma-preferred partner (Fragment)	0.0190215	-0.030511	ns
Q16401	PSMD5_HUMAN	PSMD5	26S proteasome non-ATPase regulatory subunit 5	0.236185	-0.0304727	ns
Q99543	DNJC2_HUMAN	DNAJC2	DnaJ homolog subfamily C member 2	0.164591	-0.0304437	ns
O15347	HMGB3_HUMAN	HMGB3	High mobility group protein B3	0.0870557	-0.0303064	ns
Q9UBQ0	VPS29_HUMAN	VPS29	Vacuolar protein sorting-associated protein 29	0.10588	-0.0302299	ns
Q9Y4Z0	LSM4_HUMAN	LSM4	U6 snRNA-associated Sm-like protein LSm4	0.038646	-0.0302018	ns
Q6PJT7	ZC3HE_HUMAN	ZC3H14	Zinc finger CCCH domain-containing protein 14	0.0517589	-0.0301057	ns
Q15365	PCBP1_HUMAN	PCBP1	Poly(rC)-binding protein 1	0.200809	-0.030105	ns
P57678	GEMI4_HUMAN	GEMIN4	Gem-associated protein 4	0.0281099	-0.0300283	ns
Q13523	PRP4B_HUMAN	PRPF4B	Serine/threonine-protein kinase PRP4 homolog	0.0797953	-0.0300071	ns
Q5SWX8	ODR4_HUMAN	ODR4	Protein odr-4 homolog	0.182689	-0.0300048	ns
Q14376	GALE_HUMAN	GALE	UDP-glucose 4-epimerase	0.0860641	-0.0299985	ns
Q9Y295	DRG1_HUMAN	DRG1	Developmentally-regulated GTP-binding protein 1	0.200942	-0.0299254	ns
Q9HA65	TBC17_HUMAN	TBC1D17	TBC1 domain family member 17	0.101791	-0.0298769	ns
P09001	RM03_HUMAN	MRPL3	39S ribosomal protein L3, mitochondrial	0.0680677	-0.0297711	ns
Q9BV20	MTNA_HUMAN	MRI1	Methylthioribose-1-phosphate isomerase	0.174796	-0.0297457	ns
Q9H6H4	REEP4_HUMAN	REEP4	Receptor expression-enhancing protein 4	0.0458321	-0.0295311	ns
P62081	RS7_HUMAN	RPS7	40S ribosomal protein S7	0.175424	-0.0295168	ns
Q9BQA9	CYBC1_HUMAN	CYBC1	Cytochrome b-245 chaperone 1	0.0472326	-0.0294773	ns
Q6PHR2	ULK3_HUMAN	ULK3	Serine/threonine-protein kinase ULK3	0.0606735	-0.029445	ns
C9JYN0	C9JYN0_HUMAN	SYPL1	Synaptophysin-like protein 1	0.0397503	-0.0293485	ns
H0YCG2	H0YCG2_HUMAN	LAMP2	Lysosome-associated membrane glycoprotein 2 (Fragment)	0.0339752	-0.0293423	ns
Q14118	DAG1_HUMAN	DAG1	Dystroglycan	0.109415	-0.0293354	ns
Q9C0B1	FTO_HUMAN	FTO	Alpha-ketoglutarate-dependent dioxygenase FTO	0.0784205	-0.0293223	ns
Q08752	PPID_HUMAN	PPID	Peptidyl-prolyl cis-trans isomerase D	0.100208	-0.0293096	ns
[truncated: 3,965 more rows]

## Sheet: Ctrl+BLV vs. Ctrl
Volcano plot: Cells – Ctrl+BLV vs. Ctrl
UniProtKB accession number	UniProtKB entry name	Gene name	Protein name	-log10 Adj. P-Value	log2 Fold change	Differential Expression
H3BP39	H3BP39_HUMAN	ACSM2B	Acyl-coenzyme A synthetase ACSM2B, mitochondrial (Fragment)	1.46362	0.876294	up
T1ECW5	A0A0A0MSJ8_HUMAN;T1ECW5_HUMAN	PPP6R2	Serine/threonine-protein phosphatase 6 regulatory subunit 2 (Fragment)	1.603	0.816279	up
P02655	APOC2_HUMAN	APOC2	Apolipoprotein C-II	1.85694	0.807594	up
P28340	DPOD1_HUMAN	POLD1	DNA polymerase delta catalytic subunit	1.85694	0.668146	up
P02647	APOA1_HUMAN	APOA1	Apolipoprotein A-I	2.0097	0.637912	up
Q99519	NEUR1_HUMAN	NEU1	Sialidase-1	2.23363	0.616064	up
Q8TDX5	ACMSD_HUMAN	ACMSD	2-amino-3-carboxymuconate-6-semialdehyde decarboxylase	2.01263	0.610887	up
Q13103	SPP24_HUMAN	SPP2	Secreted phosphoprotein 24	1.85694	0.609391	up
P02654	APOC1_HUMAN	APOC1	Apolipoprotein C-I	1.7324	0.594103	up
Q9NSK7	CS012_HUMAN	C19orf12	Protein C19orf12	1.31566	0.589107	up
Q99538	LGMN_HUMAN	LGMN	Legumain	1.95238	0.585915	up
TRFE_HUMAN	TRFE_HUMAN	TF	Serotransferrin	1.81303	0.58371	up
Q5T0R9	Q5T0R9_HUMAN	CAP1	Adenylyl cyclase-associated protein 1 (Fragment)	1.57457	0.583479	up
P02656	APOC3_HUMAN	APOC3	Apolipoprotein C-III	2.01263	0.576503	up
P15848	ARSB_HUMAN	ARSB	Arylsulfatase B	1.3049	0.56065	up
P82980	RET5_HUMAN	RBP5	Retinol-binding protein 5	1.69544	0.538931	up
Q9Y646	CBPQ_HUMAN	CPQ	Carboxypeptidase Q	2.23363	0.533232	up
P50440	GATM_HUMAN	GATM	Glycine amidinotransferase, mitochondrial	2.23363	0.510915	up
P20933	ASPG_HUMAN	AGA	N(4)-(beta-N-acetylglucosaminyl)-L-asparaginase	1.51324	0.5053	up
D6RF44	D6RF44_HUMAN	HNRNPD	Heterogeneous nuclear ribonucleoprotein D0 (Fragment)	1.31525	-1.15291	down
K7EPT8	K7EPT8_HUMAN	GFAP	Glial fibrillary acidic protein (Fragment)	1.44534	-1.12034	down
H0Y512	H0Y512_HUMAN	APMAP	Adipocyte plasma membrane-associated protein (Fragment)	1.57457	-0.94894	down
Q15063	POSTN_HUMAN	POSTN	Periostin	1.82009	-0.942594	down
Q9UK55	ZPI_HUMAN	SERPINA10	Protein Z-dependent protease inhibitor	1.54663	-0.82145	down
Q01629	IFM3_HUMAN	IFITM3	Interferon-induced transmembrane protein 3	2.01263	-0.740527	down
Q12986	NFX1_HUMAN	NFX1	Transcriptional repressor NF-X1	1.603	-0.740094	down
A0A494C031	G3V2E8_HUMAN;G3V2W4_HUMAN;G3V2X9_HUMAN;H9KV75_HUMAN	ACTN1	Alpha-actinin-1 (Fragment)	1.37942	-0.738898	down
Q9NS00	C1GLT_HUMAN	C1GALT1	Glycoprotein-N-acetylgalactosamine 3-beta-galactosyltransferase 1	1.57457	-0.67449	down
Q86UX7	URP2_HUMAN	FERMT3	Fermitin family homolog 3	2.01263	-0.660717	down
P24821	TENA_HUMAN	TNC	Tenascin	1.97535	-0.641202	down
Q9UHI6	DDX20_HUMAN	DDX20	Probable ATP-dependent RNA helicase DDX20	1.39924	-0.612861	down
P80162	CXCL6_HUMAN	CXCL6	C-X-C motif chemokine 6	1.8037	-0.585967	down
Q9BSQ5	CCM2_HUMAN	CCM2	Cerebral cavernous malformations 2 protein	1.71934	-0.582321	down
P02765	FETUA_HUMAN	AHSG	Alpha-2-HS-glycoprotein	1.54685	-0.577958	down
P35052	GPC1_HUMAN	GPC1	Glypican-1	2.11137	-0.55757	down
Q0VAQ4	SMAGP_HUMAN	SMAGP	Small cell adhesion glycoprotein	1.31566	-0.554442	down
F8WCM5	INSR2_HUMAN;INS_HUMAN	INS;INS-IGF2	Insulin, isoform 2	1.39924	-0.552137	down
P02786	TFR1_HUMAN	TFRC	Transferrin receptor protein 1	2.05904	-0.543808	down
P49281	NRAM2_HUMAN	SLC11A2	Natural resistance-associated macrophage protein 2	1.3812	-0.543663	down
P78556	CCL20_HUMAN	CCL20	C-C motif chemokine 20	1.57457	-0.543627	down
Q13443	ADAM9_HUMAN	ADAM9	Disintegrin and metalloproteinase domain-containing protein 9	1.68	-0.540125	down
P31431	SDC4_HUMAN	SDC4	Syndecan-4	2.01263	-0.526084	down
P18428	LBP_HUMAN	LBP	Lipopolysaccharide-binding protein	1.603	-0.513117	down
O14494	PLPP1_HUMAN	PLPP1	Phospholipid phosphatase 1	1.86048	-0.512805	down
A0A087WSW7	A0A087WSW7_HUMAN	HELLS	Helicase, lymphoid-specific, isoform CRA_d	1.577	-0.509755	down
Q5TFQ8	SHPS1_HUMAN;SIRBL_HUMAN	SIRPA;SIRPB1	Tyrosine-protein phosphatase non-receptor type substrate 1	1.68812	-0.504097	down
P15121	ALDR_HUMAN	AKR1B1	Aldo-keto reductase family 1 member B1	1.41056	-0.501259	down
Q8WZ42	TITIN_HUMAN	TTN	Titin	1.29359	-1.21217	ns
Q96H55	MYO19_HUMAN	MYO19	Unconventional myosin-XIX	1.13532	-1.18624	ns
P48668	K2C6A_HUMAN	KRT6A	Keratin, type II cytoskeletal 6A	0.730552	-1.13071	ns
Q8TER5	ARH40_HUMAN	ARHGEF40	Rho guanine nucleotide exchange factor 40	1.21417	-1.10491	ns
Q9UJ37	SIA7B_HUMAN	ST6GALNAC2	Alpha-N-acetylgalactosaminide alpha-2,6-sialyltransferase 2	0.930025	-1.09276	ns
P08779	K1C16_HUMAN	KRT16	Keratin, type I cytoskeletal 16	1.08237	-1.01923	ns
Q12913	PTPRJ_HUMAN	PTPRJ	Receptor-type tyrosine-protein phosphatase eta	0.842226	-0.99543	ns
O95562	SFT2B_HUMAN	SFT2D2	Vesicle transport protein SFT2B	0.828209	-0.957684	ns
P06702	S10A9_HUMAN	S100A9	Protein S100-A9	0.744627	-0.904603	ns
Q07912	ACK1_HUMAN	TNK2	Activated CDC42 kinase 1	0.876112	-0.89479	ns
P60022	DEFB1_HUMAN	DEFB1	Beta-defensin 1	0.362718	-0.869455	ns
Q02447	SP3_HUMAN	SP3	Transcription factor Sp3	0.64947	-0.857209	ns
Q01650	LAT1_HUMAN	SLC7A5	Large neutral amino acids transporter small subunit 1	1.28953	-0.845439	ns
Q16643	DREB_HUMAN	DBN1	Drebrin	1.15318	-0.840862	ns
P08727	K1C17_HUMAN	KRT17	Keratin, type I cytoskeletal 17	0.677632	-0.83335	ns
Q14CN4	K2C72_HUMAN	KRT72	Keratin, type II cytoskeletal 72	0.53385	-0.822259	ns
P01834	IGKC_HUMAN	IGKC	Immunoglobulin kappa constant	0.991849	-0.805767	ns
P80188	NGAL_HUMAN	LCN2	Neutrophil gelatinase-associated lipocalin	1.12467	-0.802557	ns
Q13835	PKP1_HUMAN	PKP1	Plakophilin-1	0.496218	-0.801742	ns
Q9UGK8	SRGEF_HUMAN	SERGEF	Secretion-regulating guanine nucleotide exchange factor	0.66807	-0.801478	ns
Q9P013	CWC15_HUMAN	CWC15	Spliceosome-associated protein CWC15 homolog	0.688097	-0.79252	ns
Q9BUD6	SPON2_HUMAN	SPON2	Spondin-2	0.847114	-0.757751	ns
O00212	RHOD_HUMAN	RHOD	Rho-related GTP-binding protein RhoD	0.983351	-0.753557	ns
Q96BY9	SARAF_HUMAN	SARAF	Store-operated calcium entry-associated regulatory factor	0.935123	-0.73581	ns
P03138	HBSAG_HBVD3	S	Large envelope protein	0.170705	-0.721892	ns
P49747	COMP_HUMAN	COMP	Cartilage oligomeric matrix protein	0.185331	-0.709281	ns
Q2VYF4	LETM2_HUMAN	LETM2	LETM1 domain-containing protein LETM2, mitochondrial	0.439468	-0.693371	ns
Q13113	PDZ1I_HUMAN	PDZK1IP1	PDZK1-interacting protein 1	1.28561	-0.671063	ns
Q969S3	ZN622_HUMAN	ZNF622	Zinc finger protein 622	1.13249	-0.670761	ns
P26006	ITA3_HUMAN	ITGA3	Integrin alpha-3	1.15093	-0.669846	ns
Q9ULG6	CCPG1_HUMAN	CCPG1	Cell cycle progression protein 1	0.587844	-0.664162	ns
Q86Y37	CACL1_HUMAN	CACUL1	CDK2-associated and cullin domain-containing protein 1	0.559563	-0.661579	ns
P14543	NID1_HUMAN	NID1	Nidogen-1	0.389031	-0.654009	ns
P61254	RL26_HUMAN	RPL26	60S ribosomal protein L26	0.70813	-0.650569	ns
Q96QD8	S38A2_HUMAN	SLC38A2	Sodium-coupled neutral amino acid transporter 2	1.14539	-0.649642	ns
Q7Z412	PEX26_HUMAN	PEX26	Peroxisome assembly protein 26	0.957742	-0.634143	ns
P08709	FA7_HUMAN	F7	Coagulation factor VII	0.219121	-0.632834	ns
Q9HCB6	SPON1_HUMAN	SPON1	Spondin-1	0.919513	-0.624271	ns
Q96P63	SPB12_HUMAN	SERPINB12	Serpin B12	0.784036	-0.619392	ns
Q96JB1	DYH8_HUMAN	DNAH8	Dynein heavy chain 8, axonemal	0.855141	-0.617528	ns
Q8N1I0	DOCK4_HUMAN	DOCK4	Dedicator of cytokinesis protein 4	1.06847	-0.617432	ns
Q9HC07	TM165_HUMAN	TMEM165	Transmembrane protein 165	0.960982	-0.617244	ns
P02489	CRYA2_HUMAN;CRYAA_HUMAN	CRYAA;CRYAA2	Alpha-crystallin A2 chain	0.729048	-0.607883	ns
Q92522	H1X_HUMAN	H1-10	Histone H1.10	1.05752	-0.607682	ns
O60942	MCE1_HUMAN	RNGTT	mRNA-capping enzyme	0.803457	-0.605095	ns
O15397	IPO8_HUMAN	IPO8	Importin-8	0.261971	-0.602108	ns
Q9Y6D0	SELK_HUMAN	SELENOK	Selenoprotein K	0.997168	-0.593019	ns
D6RC41	D6RC41_HUMAN	FAM169A	Soluble lamin-associated protein of 75 kDa (Fragment)	1.19375	-0.592697	ns
Q9HBH0	RHOF_HUMAN	RHOF	Rho-related GTP-binding protein RhoF	1.01669	-0.585959	ns
O60287	NPA1P_HUMAN	URB1	Nucleolar pre-ribosomal-associated protein 1	0.971515	-0.583847	ns
Q9NYG2	ZDHC3_HUMAN	ZDHHC3	Palmitoyltransferase ZDHHC3	0.593352	-0.579137	ns
K1C9_HUMAN	K1C9_HUMAN	KRT9	Keratin, type I cytoskeletal 9	0.372764	-0.577437	ns
P02533	K1C14_HUMAN	KRT14	Keratin, type I cytoskeletal 14	0.618557	-0.576495	ns
Q9BXS4	TMM59_HUMAN	TMEM59	Transmembrane protein 59	1.26681	-0.572951	ns
Q8WUJ3	CEMIP_HUMAN	CEMIP	Cell migration-inducing and hyaluronan-binding protein	0.273653	-0.571975	ns
Q17RC7	EX3L4_HUMAN	EXOC3L4	Exocyst complex component 3-like protein 4	0.721711	-0.56973	ns
Q9Y240	CLC11_HUMAN	CLEC11A	C-type lectin domain family 11 member A	0.370254	-0.568495	ns
Q86U10	LPP60_HUMAN	ASPG	60 kDa lysophospholipase	1.22772	-0.567846	ns
P04083	ANXA1_HUMAN	ANXA1	Annexin A1	0.898488	-0.566925	ns
P49005	DPOD2_HUMAN	POLD2	DNA polymerase delta subunit 2	0.828045	-0.564191	ns
Q5T7M9	DIK1A_HUMAN	DIPK1A	Divergent protein kinase domain 1A	1.28953	-0.558093	ns
O75448	MED24_HUMAN	MED24	Mediator of RNA polymerase II transcription subunit 24	0.48551	-0.555549	ns
Q02413	DSG1_HUMAN	DSG1	Desmoglein-1	0.556458	-0.55156	ns
K2C1_HUMAN	K2C1_HUMAN	KRT1	Keratin, type II cytoskeletal 1	0.571083	-0.549456	ns
P48065	S6A12_HUMAN	SLC6A12	Sodium- and chloride-dependent betaine transporter	1.11848	-0.547617	ns
P25815	S100P_HUMAN	S100P	Protein S100-P	0.843474	-0.545075	ns
Q7Z4I7	LIMS2_HUMAN	LIMS2	LIM and senescent cell antigen-like-containing domain protein 2	0.370254	-0.542061	ns
Q7Z6B7	SRGP2_HUMAN	SRGAP2	SLIT-ROBO Rho GTPase-activating protein 2	0.724044	-0.541072	ns
Q9NNX1	TUFT1_HUMAN	TUFT1	Tuftelin	0.510652	-0.538544	ns
P02771	FETA_HUMAN	AFP	Alpha-fetoprotein	1.06342	-0.536712	ns
Q58WW2	DCAF6_HUMAN	DCAF6	DDB1- and CUL4-associated factor 6	0.606726	-0.536152	ns
A2RU67	F234B_HUMAN	FAM234B	Protein FAM234B	0.404333	-0.530478	ns
AMYS_HUMAN	AMY1A_HUMAN;AMY1B_HUMAN;AMY1C_HUMAN;AMY2B_HUMAN;AMYP_HUMAN	AMY1A;AMY1B;AMY1C;AMY2A;AMY2B	Pancreatic alpha-amylase	0.48692	-0.527701	ns
O43567	RNF13_HUMAN	RNF13	E3 ubiquitin-protein ligase RNF13	0.475711	-0.526218	ns
Q12974	TP4A2_HUMAN	PTP4A2	Protein tyrosine phosphatase type IVA 2	0.470527	-0.523965	ns
Q9BRR3	PGAP4_HUMAN	PGAP4	Post-GPI attachment to proteins factor 4	0.513739	-0.521987	ns
Q9UBN6	TR10D_HUMAN	TNFRSF10D	Tumor necrosis factor receptor superfamily member 10D	0.41243	-0.519132	ns
Q9BQQ3	GORS1_HUMAN	GORASP1	Golgi reassembly-stacking protein 1	1.1222	-0.517456	ns
C9JF15	C9JF15_HUMAN;F8WF40_HUMAN	GLB1	Beta-galactosidase (Fragment)	0.844882	-0.512473	ns
Q96B21	TM45B_HUMAN	TMEM45B	Transmembrane protein 45B	1.11306	-0.509218	ns
Q7Z5K2	WAPL_HUMAN	WAPL	Wings apart-like protein homolog	0.480772	-0.509036	ns
Q9ULQ1	TPC1_HUMAN	TPCN1	Two pore calcium channel protein 1	1.20944	-0.505839	ns
Q86YZ3	HORN_HUMAN	HRNR	Hornerin	0.173656	-0.503761	ns
P13647	K2C5_HUMAN	KRT5	Keratin, type II cytoskeletal 5	0.613726	-0.497469	ns
Q9UPN9	TRI33_HUMAN	TRIM33	E3 ubiquitin-protein ligase TRIM33	0.456436	-0.494885	ns
Q96K49	TM87B_HUMAN	TMEM87B	Transmembrane protein 87B	0.62425	-0.4947	ns
A0A494C0G5	A0A494C0G5_HUMAN	AGRN	Agrin	0.904002	-0.492322	ns
P08582	TRFM_HUMAN	MELTF	Melanotransferrin	1.603	-0.490312	ns
Q9H2Y7	ZN106_HUMAN	ZNF106	Zinc finger protein 106	0.770693	-0.489084	ns
Q8IW35	CEP97_HUMAN	CEP97	Centrosomal protein of 97 kDa	0.768177	-0.486696	ns
P51808	DYLT3_HUMAN	DYNLT3	Dynein light chain Tctex-type 3	0.720804	-0.485576	ns
Q9C0H2	TTYH3_HUMAN	TTYH3	Protein tweety homolog 3	1.25046	-0.482305	ns
P01876	IGHA1_HUMAN	IGHA1	Immunoglobulin heavy constant alpha 1	0.707189	-0.481682	ns
P19367	HXK1_HUMAN	HK1	Hexokinase-1	1.69544	-0.48035	ns
P08670	VIME_HUMAN	VIM	Vimentin	2.01263	-0.476331	ns
P07358	CO8B_HUMAN	C8B	Complement component C8 beta chain	1.11991	-0.474216	ns
Q9NY61	AATF_HUMAN	AATF	Protein AATF	0.487949	-0.471547	ns
Q13501	SQSTM_HUMAN	SQSTM1	Sequestosome-1	2.23363	-0.470624	ns
Q9Y324	FCF1_HUMAN	FCF1	rRNA-processing protein FCF1 homolog	1.14019	-0.47029	ns
A7E2V4	ZSWM8_HUMAN	ZSWIM8	Zinc finger SWIM domain-containing protein 8	0.974051	-0.469545	ns
O95183	VAMP5_HUMAN	VAMP5	Vesicle-associated membrane protein 5	0.96275	-0.469451	ns
P31949	S10AB_HUMAN	S100A11	Protein S100-A11	1.66949	-0.468983	ns
Q86U38	NOP9_HUMAN	NOP9	Nucleolar protein 9	1.74343	-0.466996	ns
Q8N9T8	KRI1_HUMAN	KRI1	Protein KRI1 homolog	0.863694	-0.464633	ns
O94842	TOX4_HUMAN	TOX4	TOX high mobility group box family member 4	0.531396	-0.463277	ns
E9PL71	E9PL71_HUMAN;E9PN91_HUMAN	EEF1D	Elongation factor 1-delta (Fragment)	0.789742	-0.462523	ns
O95445	APOM_HUMAN	APOM	Apolipoprotein M	1.69142	-0.462375	ns
Q9BSL1	UBAC1_HUMAN	UBAC1	Ubiquitin-associated domain-containing protein 1	0.745779	-0.4621	ns
Q9BRK5	CAB45_HUMAN	SDF4	45 kDa calcium-binding protein	2.0097	-0.461808	ns
Q15041	AR6P1_HUMAN	ARL6IP1	ADP-ribosylation factor-like protein 6-interacting protein 1	1.21373	-0.46165	ns
P18887	XRCC1_HUMAN	XRCC1	DNA repair protein XRCC1	0.344537	-0.461085	ns
Q96JI7	SPTCS_HUMAN	SPG11	Spatacsin	0.579031	-0.460103	ns
Q9NS93	TM7S3_HUMAN	TM7SF3	Transmembrane 7 superfamily member 3	1.1222	-0.459999	ns
Q8N999	CL029_HUMAN	C12orf29	Uncharacterized protein C12orf29	0.71611	-0.456475	ns
Q6PRD1	GP179_HUMAN	GPR179	Probable G-protein coupled receptor 179	0.4963	-0.455435	ns
Q9UNU6	CP8B1_HUMAN	CYP8B1	7-alpha-hydroxycholest-4-en-3-one 12-alpha-hydroxylase	1.59553	-0.455087	ns
Q96JJ6	JPH4_HUMAN	JPH4	Junctophilin-4	0.569469	-0.453673	ns
Q9UGY1	NOL12_HUMAN	NOL12	Nucleolar protein 12	0.925887	-0.45009	ns
O00468	AGRIN_HUMAN	AGRN	Agrin	2.23363	-0.450008	ns
Q12756	KIF1A_HUMAN	KIF1A	Kinesin-like protein KIF1A	0.921089	-0.449799	ns
Q99988	GDF15_HUMAN	GDF15	Growth/differentiation factor 15	1.54685	-0.449316	ns
P20742	PZP_HUMAN	PZP	Pregnancy zone protein	0.709591	-0.449147	ns
P62861	RS30_HUMAN	FAU	40S ribosomal protein S30	0.389031	-0.448973	ns
Q96JJ3	ELMO2_HUMAN	ELMO2	Engulfment and cell motility protein 2	1.05767	-0.447656	ns
P98196	AT11A_HUMAN	ATP11A	Probable phospholipid-transporting ATPase IH	0.567226	-0.446835	ns
Q9BTC8	MTA3_HUMAN	MTA3	Metastasis-associated protein MTA3	0.231237	-0.446188	ns
P16949	STMN1_HUMAN	STMN1	Stathmin	0.870039	-0.445757	ns
P02511	CRYAB_HUMAN	CRYAB	Alpha-crystallin B chain	0.750336	-0.44477	ns
Q08554	DSC1_HUMAN	DSC1	Desmocollin-1	0.624172	-0.44407	ns
Q7LGA3	HS2ST_HUMAN	HS2ST1	Heparan sulfate 2-O-sulfotransferase 1	0.827268	-0.442066	ns
Q92562	FIG4_HUMAN	FIG4	Polyphosphoinositide phosphatase	0.428365	-0.440886	ns
Q86XT9	TM219_HUMAN	TMEM219	Insulin-like growth factor-binding protein 3 receptor	0.699669	-0.440411	ns
Q06787	FMR1_HUMAN	FMR1	Synaptic functional regulator FMR1	1.24933	-0.439864	ns
P17301	ITA2_HUMAN	ITGA2	Integrin alpha-2	1.68664	-0.438252	ns
O95807	TM50A_HUMAN	TMEM50A	Transmembrane protein 50A	0.670591	-0.438145	ns
A0A2U3TZM4	A0A2R8YFN5_HUMAN;A0A2U3TZM4_HUMAN	CASK	Peripheral plasma membrane protein CASK	0.236882	-0.437527	ns
P13497	BMP1_HUMAN	BMP1	Bone morphogenetic protein 1	1.73775	-0.437504	ns
Q96JK2	DCAF5_HUMAN	DCAF5	DDB1- and CUL4-associated factor 5	0.982786	-0.437071	ns
Q8N0X7	SPART_HUMAN	SPART	Spartin	0.745154	-0.436836	ns
Q86TU7	SETD3_HUMAN	SETD3	Actin-histidine N-methyltransferase	1.13249	-0.434684	ns
Q9UJJ7	RUSD1_HUMAN	RPUSD1	RNA pseudouridylate synthase domain-containing protein 1	0.468161	-0.43409	ns
Q86UP8	GTD2A_HUMAN;GTD2B_HUMAN	GTF2IRD2;GTF2IRD2B	General transcription factor II-I repeat domain-containing protein 2B	0.408068	-0.433419	ns
Q9Y3Q3	TMED3_HUMAN	TMED3	Transmembrane emp24 domain-containing protein 3	1.04667	-0.432496	ns
CASB_BOVIN	CASB_BOVIN	CASB_BOVIN	CASB_BOVIN	1.43046	-0.431909	ns
B7ZAP0	RBG10_HUMAN	RABGAP1L	Rab GTPase-activating protein 1-like, isoform 10	0.497667	-0.431815	ns
Q92485	ASM3B_HUMAN	SMPDL3B	Acid sphingomyelinase-like phosphodiesterase 3b	0.374795	-0.43125	ns
Q01469	FABP5_HUMAN	FABP5	Fatty acid-binding protein 5	0.925887	-0.430788	ns
Q9P0J7	KCMF1_HUMAN	KCMF1	E3 ubiquitin-protein ligase KCMF1	1.1095	-0.430696	ns
Q9NX76	CKLF6_HUMAN	CMTM6	CKLF-like MARVEL transmembrane domain-containing protein 6	0.727261	-0.429137	ns
Q9Y6M4	KC1G1_HUMAN;KC1G2_HUMAN;KC1G3_HUMAN	CSNK1G1;CSNK1G2;CSNK1G3	Casein kinase I isoform gamma-2	0.963923	-0.428885	ns
Q6KB66	K2C80_HUMAN	KRT80	Keratin, type II cytoskeletal 80	0.442876	-0.427722	ns
Q9NYH9	UTP6_HUMAN	UTP6	U3 small nucleolar RNA-associated protein 6 homolog	0.706649	-0.426386	ns
Q86TG7	PEG10_HUMAN	PEG10	Retrotransposon-derived protein PEG10	0.134143	-0.425676	ns
Q14520	HABP2_HUMAN	HABP2	Hyaluronan-binding protein 2	1.51246	-0.419727	ns
P11717	MPRI_HUMAN	IGF2R	Cation-independent mannose-6-phosphate receptor	2.23363	-0.419558	ns
K7EM38	K7EM38_HUMAN	ACTG1	Actin, cytoplasmic 2 (Fragment)	0.393829	-0.418161	ns
Q6NXT4	ZNT6_HUMAN	SLC30A6	Zinc transporter 6	1.17163	-0.417878	ns
E9PNH1	E9PKU7_HUMAN;E9PNH1_HUMAN	GANAB	Neutral alpha-glucosidase AB	0.7722	-0.417174	ns
P21589	5NTD_HUMAN	NT5E	5'-nucleotidase	1.88541	-0.415131	ns
P46821	MAP1B_HUMAN	MAP1B	Microtubule-associated protein 1B	0.161455	-0.415019	ns
P41247	PLPL4_HUMAN	PNPLA4	Patatin-like phospholipase domain-containing protein 4	0.448234	-0.412392	ns
P42166	LAP2A_HUMAN	TMPO	Lamina-associated polypeptide 2, isoform alpha	0.231746	-0.411047	ns
Q8TDZ2	MICA1_HUMAN	MICAL1	[F-actin]-monooxygenase MICAL1	1.48448	-0.410378	ns
Q96FL8	S47A1_HUMAN	SLC47A1	Multidrug and toxin extrusion protein 1	1.26862	-0.408835	ns
P43007	SATT_HUMAN	SLC1A4	Neutral amino acid transporter A	1.66321	-0.407664	ns
Q16363	LAMA4_HUMAN	LAMA4	Laminin subunit alpha-4	0.327871	-0.406087	ns
Q9HCM7	FBSL_HUMAN	FBRSL1	Fibrosin-1-like protein	0.260417	-0.404517	ns
Q8WU67	ABHD3_HUMAN	ABHD3	Phospholipase ABHD3	0.735632	-0.404254	ns
Q96NT5	PCFT_HUMAN	SLC46A1	Proton-coupled folate transporter	1.15189	-0.402931	ns
Q6I9Y2	THOC7_HUMAN	THOC7	THO complex subunit 7 homolog	0.661006	-0.402616	ns
P20813	CP2B6_HUMAN	CYP2B6	Cytochrome P450 2B6	1.61779	-0.402462	ns
Q9H7E9	CH033_HUMAN	C8orf33	UPF0488 protein C8orf33	0.473629	-0.399369	ns
P49815	TSC2_HUMAN	TSC2	Tuberin	0.319617	-0.398926	ns
O00391	QSOX1_HUMAN	QSOX1	Sulfhydryl oxidase 1	1.4324	-0.39856	ns
P01011	AACT_HUMAN	SERPINA3	Alpha-1-antichymotrypsin	1.71176	-0.398255	ns
P05164	PERM_HUMAN	MPO	Myeloperoxidase	1.59848	-0.397592	ns
P00488	F13A_HUMAN	F13A1	Coagulation factor XIII A chain	1.1222	-0.39756	ns
Q96RK0	CIC_HUMAN	CIC	Protein capicua homolog	0.547759	-0.397183	ns
Q6NZY4	ZCHC8_HUMAN	ZCCHC8	Zinc finger CCHC domain-containing protein 8	0.951357	-0.396363	ns
Q6ZT12	UBR3_HUMAN	UBR3	E3 ubiquitin-protein ligase UBR3	0.621207	-0.396141	ns
Q03169	TNAP2_HUMAN	TNFAIP2	Tumor necrosis factor alpha-induced protein 2	2.01263	-0.394419	ns
P30154	2AAB_HUMAN	PPP2R1B	Serine/threonine-protein phosphatase 2A 65 kDa regulatory subunit A beta isoform	0.761898	-0.393569	ns
P48740	MASP1_HUMAN	MASP1	Mannan-binding lectin serine protease 1	0.4235	-0.393404	ns
P08519	APOA_HUMAN	LPA	Apolipoprotein(a)	0.744914	-0.392635	ns
Q9P2E3	ZNFX1_HUMAN	ZNFX1	NFX1-type zinc finger-containing protein 1	0.595228	-0.392209	ns
O95497	VNN1_HUMAN	VNN1	Pantetheinase	1.7626	-0.391766	ns
P22352	GPX3_HUMAN	GPX3	Glutathione peroxidase 3	0.972521	-0.391367	ns
P31513	FMO3_HUMAN	FMO3	Dimethylaniline monooxygenase [N-oxide-forming] 3	1.15035	-0.388738	ns
O14732	IMPA2_HUMAN	IMPA2	Inositol monophosphatase 2	0.781354	-0.387702	ns
P48594	SPB4_HUMAN	SERPINB4	Serpin B4	0.0849795	-0.38761	ns
Q00613	HSF1_HUMAN	HSF1	Heat shock factor protein 1	0.690529	-0.387553	ns
A6NJ78	MET15_HUMAN	METTL15	12S rRNA N4-methylcytidine (m4C) methyltransferase	0.289481	-0.38729	ns
P48200	IREB2_HUMAN	IREB2	Iron-responsive element-binding protein 2	1.42717	-0.386987	ns
Q8IUI8	CRLF3_HUMAN	CRLF3	Cytokine receptor-like factor 3	0.873656	-0.386759	ns
Q8NBZ7	UXS1_HUMAN	UXS1	UDP-glucuronic acid decarboxylase 1	1.06358	-0.383621	ns
P14136	GFAP_HUMAN	GFAP	Glial fibrillary acidic protein	0.600554	-0.38334	ns
Q6KC79	NIPBL_HUMAN	NIPBL	Nipped-B-like protein	0.933377	-0.383278	ns
Q6P3X3	TTC27_HUMAN	TTC27	Tetratricopeptide repeat protein 27	0.986642	-0.38292	ns
O94851	MICA2_HUMAN	MICAL2	[F-actin]-monooxygenase MICAL2	1.40003	-0.381226	ns
Q14116	IL18_HUMAN	IL18	Interleukin-18	1.39924	-0.380602	ns
P07996	TSP1_HUMAN	THBS1	Thrombospondin-1	1.86048	-0.380018	ns
Q00G26	PLIN5_HUMAN	PLIN5	Perilipin-5	0.320151	-0.37978	ns
Q5D862	FILA2_HUMAN	FLG2	Filaggrin-2	0.55623	-0.378396	ns
Q5M775	CYTSB_HUMAN	SPECC1	Cytospin-B	1.22083	-0.377708	ns
Q5T0Y3	Q5T0Y3_HUMAN	MDM4	Protein Mdm4 (Fragment)	0.259069	-0.377701	ns
O00124	UBXN8_HUMAN	UBXN8	UBX domain-containing protein 8	0.884073	-0.377568	ns
O43570	CAH12_HUMAN	CA12	Carbonic anhydrase 12	0.945996	-0.377472	ns
Q9UHC7	MKRN1_HUMAN	MKRN1	E3 ubiquitin-protein ligase makorin-1	0.517733	-0.375527	ns
Q10471	GALT2_HUMAN	GALNT2	Polypeptide N-acetylgalactosaminyltransferase 2	1.86048	-0.375121	ns
A0A1C7CYX9	A0A1C7CYX9_HUMAN	DPYSL2	Dihydropyrimidinase-related protein 2	0.948002	-0.374329	ns
Q02952	AKA12_HUMAN	AKAP12	A-kinase anchor protein 12	1.45937	-0.373343	ns
A0A2R8Y7L2	A0A2R8Y7L2_HUMAN	HSD17B4	Peroxisomal multifunctional enzyme type 2	0.348166	-0.373084	ns
Q9H792	PEAK1_HUMAN	PEAK1	Inactive tyrosine-protein kinase PEAK1	0.549257	-0.371257	ns
P11168	GTR2_HUMAN	SLC2A2	Solute carrier family 2, facilitated glucose transporter member 2	1.74404	-0.369723	ns
Q16658	FSCN1_HUMAN	FSCN1	Fascin	1.57848	-0.368638	ns
Q8N3Z3	GTPB8_HUMAN	GTPBP8	GTP-binding protein 8	0.611874	-0.367694	ns
P48775	T23O_HUMAN	TDO2	Tryptophan 2,3-dioxygenase	1.60418	-0.366241	ns
Q9NRA0	SPHK2_HUMAN	SPHK2	Sphingosine kinase 2	0.337984	-0.365166	ns
Q8TDD1	DDX54_HUMAN	DDX54	ATP-dependent RNA helicase DDX54	1.53433	-0.364869	ns
Q14CZ7	FAKD3_HUMAN	FASTKD3	FAST kinase domain-containing protein 3, mitochondrial	0.694575	-0.363705	ns
Q6UWV6	ENPP7_HUMAN	ENPP7	Ectonucleotide pyrophosphatase/phosphodiesterase family member 7	0.70813	-0.362083	ns
Q99805	TM9S2_HUMAN	TM9SF2	Transmembrane 9 superfamily member 2	1.91988	-0.361609	ns
Q5U3C3	TM164_HUMAN	TMEM164	Transmembrane protein 164	0.440497	-0.361516	ns
P05543	THBG_HUMAN	SERPINA7	Thyroxine-binding globulin	1.31316	-0.361168	ns
Q92625	ANS1A_HUMAN	ANKS1A	Ankyrin repeat and SAM domain-containing protein 1A	1.23966	-0.360297	ns
P25440	BRD2_HUMAN	BRD2	Bromodomain-containing protein 2	0.630345	-0.360079	ns
P20929	NEBU_HUMAN	NEB	Nebulin	0.355722	-0.359233	ns
Q08431	MFGM_HUMAN	MFGE8	Lactadherin	1.90166	-0.358411	ns
Q99576	T22D3_HUMAN	TSC22D3	TSC22 domain family protein 3	0.443947	-0.358261	ns
P12429	ANXA3_HUMAN	ANXA3	Annexin A3	1.36493	-0.357512	ns
O14653	GOSR2_HUMAN	GOSR2	Golgi SNAP receptor complex member 2	1.05746	-0.35666	ns
Q9Y487	VPP2_HUMAN	ATP6V0A2	V-type proton ATPase 116 kDa subunit a2	0.918316	-0.356422	ns
P52292	IMA1_HUMAN	KPNA2	Importin subunit alpha-1	2.01263	-0.355964	ns
Q9Y5X9	LIPE_HUMAN	LIPG	Endothelial lipase	0.607816	-0.355519	ns
Q9BT17	MTG1_HUMAN	MTG1	Mitochondrial ribosome-associated GTPase 1	0.525701	-0.353942	ns
O95864	FADS2_HUMAN	FADS2	Acyl-CoA 6-desaturase	1.29901	-0.352489	ns
Q5VT52	RPRD2_HUMAN	RPRD2	Regulation of nuclear pre-mRNA domain-containing protein 2	1.29948	-0.351637	ns
P20585	MSH3_HUMAN	MSH3	DNA mismatch repair protein Msh3	0.740591	-0.350512	ns
Q9NVM9	INT13_HUMAN	INTS13	Integrator complex subunit 13	1.23278	-0.350009	ns
P78316	NOP14_HUMAN	NOP14	Nucleolar protein 14	1.31525	-0.349596	ns
Q5TCI8	Q3BDU5_HUMAN;Q5TCI8_HUMAN	LMNA	Prelamin-A/C	0.316927	-0.349192	ns
P22303	ACES_HUMAN	ACHE	Acetylcholinesterase	1.28561	-0.348403	ns
Q96DU7	IP3KC_HUMAN	ITPKC	Inositol-trisphosphate 3-kinase C	1.22875	-0.348	ns
O00622	CCN1_HUMAN	CCN1	CCN family member 1	1.49216	-0.347952	ns
P02751	FINC_HUMAN	FN1	Fibronectin	1.49579	-0.347381	ns
O75387	LAT3_HUMAN	SLC43A1	Large neutral amino acids transporter small subunit 3	1.15966	-0.346615	ns
Q96AD5	PLPL2_HUMAN	PNPLA2	Patatin-like phospholipase domain-containing protein 2	0.956015	-0.34615	ns
Q6P9B9	INT5_HUMAN	INTS5	Integrator complex subunit 5	0.497667	-0.345831	ns
P17844	DDX5_HUMAN	DDX5	Probable ATP-dependent RNA helicase DDX5	1.83197	-0.3452	ns
Q9BV40	VAMP8_HUMAN	VAMP8	Vesicle-associated membrane protein 8	1.50038	-0.343657	ns
Q9H0N0	RAB6C_HUMAN;RAB6D_HUMAN	RAB6C;RAB6D	Ras-related protein Rab-6D	0.803524	-0.34264	ns
Q8NEN9	PDZD8_HUMAN	PDZD8	PDZ domain-containing protein 8	0.689272	-0.342412	ns
Q53RD9	FBLN7_HUMAN	FBLN7	Fibulin-7	0.528759	-0.340724	ns
Q8N1N4	K2C78_HUMAN	KRT78	Keratin, type II cytoskeletal 78	0.302461	-0.339923	ns
P35625	TIMP3_HUMAN	TIMP3	Metalloproteinase inhibitor 3	1.20027	-0.33943	ns
Q7LBC6	KDM3B_HUMAN	KDM3B	Lysine-specific demethylase 3B	0.730552	-0.338659	ns
A0A2R8Y566	A0A2R8Y566_HUMAN	RELCH	RAB11-binding protein RELCH	0.825569	-0.33697	ns
Q14142	TRI14_HUMAN	TRIM14	Tripartite motif-containing protein 14	1.11934	-0.335847	ns
Q8IYM9	TRI22_HUMAN	TRIM22	E3 ubiquitin-protein ligase TRIM22	0.575082	-0.335085	ns
E7ETU9	E7ETU9_HUMAN	PLOD2	Procollagen-lysine 5-dioxygenase	0.977494	-0.334823	ns
Q13444	ADA15_HUMAN	ADAM15	Disintegrin and metalloproteinase domain-containing protein 15	0.898516	-0.333732	ns
H3BS21	H3BS21_HUMAN;J3QLC9_HUMAN	HP	Haptoglobin (Fragment)	0.662556	-0.333481	ns
K22E_HUMAN	K22E_HUMAN	KRT2	Keratin, type II cytoskeletal 2 epidermal	0.495232	-0.333182	ns
Q9UQ53	MGT4B_HUMAN	MGAT4B	Alpha-1,3-mannosyl-glycoprotein 4-beta-N-acetylglucosaminyltransferase B	1.14657	-0.332666	ns
P19823	ITIH2_HUMAN	ITIH2	Inter-alpha-trypsin inhibitor heavy chain H2	1.54326	-0.331828	ns
Q92581	SL9A6_HUMAN	SLC9A6	Sodium/hydrogen exchanger 6	0.367197	-0.331638	ns
Q9UIS9	MBD1_HUMAN	MBD1	Methyl-CpG-binding domain protein 1	0.363223	-0.331631	ns
Q68CQ7	GL8D1_HUMAN	GLT8D1	Glycosyltransferase 8 domain-containing protein 1	1.68812	-0.3316	ns
P31947	1433S_HUMAN	SFN	14-3-3 protein sigma	0.859048	-0.330581	ns
O43657	TSN6_HUMAN	TSPAN6	Tetraspanin-6	1.15966	-0.330566	ns
P14555	PA2GA_HUMAN	PLA2G2A	Phospholipase A2, membrane associated	0.791244	-0.330469	ns
Q9NS18	GLRX2_HUMAN	GLRX2	Glutaredoxin-2, mitochondrial	1.54685	-0.330286	ns
Q9UHN6	CEIP2_HUMAN	CEMIP2	Cell surface hyaluronidase	2.01263	-0.329895	ns
Q96Q06	PLIN4_HUMAN	PLIN4	Perilipin-4	1.16129	-0.32963	ns
Q9H871	RMD5A_HUMAN	RMND5A	E3 ubiquitin-protein transferase RMND5A	0.487047	-0.329367	ns
C9JI87	C9JI87_HUMAN	VDAC1	Voltage-dependent anion-selective channel protein 1 (Fragment)	0.471521	-0.329337	ns
Q9P2D3	HTR5B_HUMAN	HEATR5B	HEAT repeat-containing protein 5B	0.383942	-0.327527	ns
P23458	JAK1_HUMAN	JAK1	Tyrosine-protein kinase JAK1	1.73775	-0.327513	ns
Q9UHP3	UBP25_HUMAN	USP25	Ubiquitin carboxyl-terminal hydrolase 25	1.19811	-0.327433	ns
P78356	PI42B_HUMAN	PIP4K2B	Phosphatidylinositol 5-phosphate 4-kinase type-2 beta	0.710078	-0.327032	ns
Q9BZF9	UACA_HUMAN	UACA	Uveal autoantigen with coiled-coil domains and ankyrin repeats	0.539146	-0.326933	ns
Q6NUS8	UD3A1_HUMAN	UGT3A1	UDP-glucuronosyltransferase 3A1	1.1436	-0.326395	ns
Q8TDJ6	DMXL2_HUMAN	DMXL2	DmX-like protein 2	0.165467	-0.325881	ns
Q93062	RBPMS_HUMAN	RBPMS	RNA-binding protein with multiple splicing	1.36573	-0.325093	ns
Q8WXI9	P66B_HUMAN	GATAD2B	Transcriptional repressor p66-beta	1.10557	-0.324948	ns
Q9H0M0	WWP1_HUMAN	WWP1	NEDD4-like E3 ubiquitin-protein ligase WWP1	0.279296	-0.323908	ns
Q08174	PCDH1_HUMAN	PCDH1	Protocadherin-1	1.12934	-0.323693	ns
Q6WKZ4	RFIP1_HUMAN	RAB11FIP1	Rab11 family-interacting protein 1	0.944895	-0.322556	ns
Q8TB61	S35B2_HUMAN	SLC35B2	Adenosine 3'-phospho 5'-phosphosulfate transporter 1	1.97633	-0.322371	ns
O60522	TDRD6_HUMAN	TDRD6	Tudor domain-containing protein 6	0.609934	-0.321749	ns
Q9Y2D2	S35A3_HUMAN	SLC35A3	UDP-N-acetylglucosamine transporter	0.210536	-0.319842	ns
Q12999	TSN31_HUMAN	TSPAN31	Tetraspanin-31	0.304498	-0.319699	ns
Q96G46	DUS3L_HUMAN	DUS3L	tRNA-dihydrouridine(47) synthase [NAD(P)(+)]-like	0.604255	-0.318686	ns
P16401	H15_HUMAN	H1-5	Histone H1.5	0.646506	-0.318388	ns
O43752	STX6_HUMAN	STX6	Syntaxin-6	0.791244	-0.318101	ns
P02743	SAMP_HUMAN	APCS	Serum amyloid P-component	1.57194	-0.318087	ns
Q9UPU9	SMAG1_HUMAN	SAMD4A	Protein Smaug homolog 1	0.791737	-0.317898	ns
Q9BW60	ELOV1_HUMAN	ELOVL1	Elongation of very long chain fatty acids protein 1	0.86472	-0.316752	ns
O95359	TACC2_HUMAN	TACC2	Transforming acidic coiled-coil-containing protein 2	0.613642	-0.316733	ns
Q9ULD2	MTUS1_HUMAN	MTUS1	Microtubule-associated tumor suppressor 1	0.794072	-0.316436	ns
J3KRD5	J3KRD5_HUMAN	CNDP2	Cytosolic non-specific dipeptidase (Fragment)	0.653028	-0.31627	ns
P01023	A2MG_HUMAN	A2M	Alpha-2-macroglobulin	1.51808	-0.315338	ns
O75909	CCNK_HUMAN	CCNK	Cyclin-K	0.594326	-0.315299	ns
P29966	MARCS_HUMAN	MARCKS	Myristoylated alanine-rich C-kinase substrate	1.46362	-0.31386	ns
P00395	COX1_HUMAN	MT-CO1	Cytochrome c oxidase subunit 1	0.203787	-0.313206	ns
Q96K21	ANCHR_HUMAN	ZFYVE19	Abscission/NoCut checkpoint regulator	0.961631	-0.312895	ns
Q99571	P2RX4_HUMAN	P2RX4	P2X purinoceptor 4	1.11991	-0.312725	ns
Q7Z4S6	KI21A_HUMAN	KIF21A	Kinesin-like protein KIF21A	1.55762	-0.31048	ns
P10646	TFPI1_HUMAN	TFPI	Tissue factor pathway inhibitor	0.814029	-0.310476	ns
P20340	RAB6A_HUMAN	RAB6A	Ras-related protein Rab-6A	2.02638	-0.310442	ns
Q02928	CP4AB_HUMAN	CYP4A11	Cytochrome P450 4A11	1.41056	-0.30992	ns
P54852	EMP3_HUMAN	EMP3	Epithelial membrane protein 3	0.936234	-0.309654	ns
Q9BVJ6	UT14A_HUMAN	UTP14A	U3 small nucleolar RNA-associated protein 14 homolog A	1.45818	-0.309483	ns
P33908	MA1A1_HUMAN	MAN1A1	Mannosyl-oligosaccharide 1,2-alpha-mannosidase IA	1.71822	-0.308908	ns
Q15154	PCM1_HUMAN	PCM1	Pericentriolar material 1 protein	0.726959	-0.308518	ns
Q13601	KRR1_HUMAN	KRR1	KRR1 small subunit processome component homolog	0.409567	-0.308499	ns
P08648	ITA5_HUMAN	ITGA5	Integrin alpha-5	1.76582	-0.30839	ns
Q9UJX2	CDC23_HUMAN	CDC23	Cell division cycle protein 23 homolog	1.38935	-0.308351	ns
Q9H492	MLP3B_HUMAN;MP3B2_HUMAN	MAP1LC3B;MAP1LC3B2	Microtubule-associated proteins 1A/1B light chain 3 beta 2	0.371006	-0.308075	ns
P30511	HLAF_HUMAN	HLA-F	HLA class I histocompatibility antigen, alpha chain F	1.11991	-0.307369	ns
O75882	ATRN_HUMAN	ATRN	Attractin	1.43046	-0.307226	ns
Q9UKM7	MA1B1_HUMAN	MAN1B1	Endoplasmic reticulum mannosyl-oligosaccharide 1,2-alpha-mannosidase	0.824463	-0.306232	ns
CRP_HUMAN	CRP_HUMAN	CRP	C-reactive protein	1.39924	-0.305155	ns
P98194	AT2C1_HUMAN	ATP2C1	Calcium-transporting ATPase type 2C member 1	1.27882	-0.305088	ns
Q96JJ7	TMX3_HUMAN	TMX3	Protein disulfide-isomerase TMX3	1.04563	-0.304754	ns
Q14728	MFS10_HUMAN	MFSD10	Major facilitator superfamily domain-containing protein 10	0.689389	-0.30436	ns
Q8TEW0	PARD3_HUMAN	PARD3	Partitioning defective 3 homolog	0.827246	-0.304307	ns
K1C10_HUMAN	K1C10_HUMAN	KRT10	Keratin, type I cytoskeletal 10	0.494751	-0.303835	ns
P48509	CD151_HUMAN	CD151	CD151 antigen	1.03949	-0.302754	ns
Q99640	PMYT1_HUMAN	PKMYT1	Membrane-associated tyrosine- and threonine-specific cdc2-inhibitory kinase	0.190519	-0.301537	ns
B9A058	B9A058_HUMAN	HIBCH	3-hydroxyisobutyryl-CoA hydrolase, mitochondrial	0.0494427	-0.301396	ns
P31151	S10A7_HUMAN	S100A7	Protein S100-A7	0.301237	-0.301241	ns
Q5VT79	ANXA8_HUMAN;AXA81_HUMAN	ANXA8;ANXA8L1	Annexin A8	0.31783	-0.300755	ns
Q5T2E6	ARMD3_HUMAN	ARMH3	Armadillo-like helical domain-containing protein 3	0.646506	-0.300288	ns
O14763	TR10B_HUMAN	TNFRSF10B	Tumor necrosis factor receptor superfamily member 10B	1.00226	-0.298789	ns
Q9NYS0	KBRS1_HUMAN	NKIRAS1	NF-kappa-B inhibitor-interacting Ras-like protein 1	0.448234	-0.297878	ns
Q8WTW3	COG1_HUMAN	COG1	Conserved oligomeric Golgi complex subunit 1	1.71176	-0.296564	ns
Q15283	RASA2_HUMAN	RASA2	Ras GTPase-activating protein 2	1.27882	-0.295754	ns
Q13439	GOGA4_HUMAN	GOLGA4	Golgin subfamily A member 4	1.04667	-0.295498	ns
P52756	RBM5_HUMAN	RBM5	RNA-binding protein 5	0.607488	-0.293686	ns
O75110	ATP9A_HUMAN	ATP9A	Probable phospholipid-transporting ATPase IIA	0.93533	-0.293348	ns
F6V2D4	F6V2D4_HUMAN;Q5T3P9_HUMAN	LGALS8	Galectin	0.62851	-0.292786	ns
O43766	LIAS_HUMAN	LIAS	Lipoyl synthase, mitochondrial	0.934439	-0.292381	ns
Q92542	NICA_HUMAN	NCSTN	Nicastrin	2.01263	-0.292302	ns
Q9HD42	CHM1A_HUMAN	CHMP1A	Charged multivesicular body protein 1a	0.768177	-0.292295	ns
O00560	SDCB1_HUMAN	SDCBP	Syntenin-1	1.69142	-0.292256	ns
P05067	A4_HUMAN	APP	Amyloid-beta precursor protein	0.439163	-0.292161	ns
P01009	A1AT_HUMAN	SERPINA1	Alpha-1-antitrypsin	1.62107	-0.290602	ns
A0A494C067	A0A2R8Y4T1_HUMAN;A0A494C067_HUMAN;C9J8K5_HUMAN;E7EMG1_HUMAN;E7ERH1_HUMAN	TNS1	Tensin-1	0.412161	-0.290539	ns
Q9Y580	RBM7_HUMAN	RBM7	RNA-binding protein 7	0.756997	-0.28954	ns
TRFL_HUMAN	TRFL_HUMAN	LTF	Lactotransferrin	1.3049	-0.289454	ns
A0A3B3ISF8	A0A3B3ISF0_HUMAN;A0A3B3ISF8_HUMAN;A0A3B3IT29_HUMAN	LARP1B	La-related protein 1B	0.587844	-0.289252	ns
O00139	KIF2A_HUMAN	KIF2A	Kinesin-like protein KIF2A	1.72653	-0.287824	ns
P06213	INSR_HUMAN	INSR	Insulin receptor	1.75621	-0.287794	ns
Q9UJX4	APC5_HUMAN	ANAPC5	Anaphase-promoting complex subunit 5	0.756997	-0.287132	ns
P07360	CO8G_HUMAN	C8G	Complement component C8 gamma chain	0.618069	-0.28641	ns
Q9Y4C2	TCAF1_HUMAN	TCAF1	TRPM8 channel-associated factor 1	1.62957	-0.286319	ns
O94804	STK10_HUMAN	STK10	Serine/threonine-protein kinase 10	0.461292	-0.285954	ns
Q5VST9	OBSCN_HUMAN	OBSCN	Obscurin	0.231864	-0.285456	ns
Q9UKE5	M4K4_HUMAN	MAP4K4	Mitogen-activated protein kinase kinase kinase kinase 4	1.06713	-0.285302	ns
Q13393	PLD1_HUMAN	PLD1	Phospholipase D1	0.825569	-0.284819	ns
P15144	AMPN_HUMAN	ANPEP	Aminopeptidase N	2.01263	-0.28481	ns
P07451	CAH3_HUMAN	CA3	Carbonic anhydrase 3	0.618565	-0.284483	ns
Q99715	COCA1_HUMAN	COL12A1	Collagen alpha-1(XII) chain	0.461292	-0.283797	ns
P31146	COR1A_HUMAN	CORO1A	Coronin-1A	1.21367	-0.281851	ns
Q16696	CP2A6_HUMAN	CYP2A6	Cytochrome P450 2A6	1.46406	-0.281626	ns
P17568	NDUB7_HUMAN	NDUFB7	NADH dehydrogenase [ubiquinone] 1 beta subcomplex subunit 7	0.825569	-0.280294	ns
Q9HD89	RETN_HUMAN	RETN	Resistin	0.320411	-0.27906	ns
P11137	MTAP2_HUMAN	MAP2	Microtubule-associated protein 2	1.09072	-0.277379	ns
Q96B70	LENG9_HUMAN	LENG9	Leukocyte receptor cluster member 9	0.479503	-0.277307	ns
Q13823	NOG2_HUMAN	GNL2	Nucleolar GTP-binding protein 2	1.0033	-0.276939	ns
O15121	DEGS1_HUMAN	DEGS1	Sphingolipid delta(4)-desaturase DES1	1.03055	-0.276567	ns
Q8TEP8	CE192_HUMAN	CEP192	Centrosomal protein of 192 kDa	0.290554	-0.276069	ns
Q9BZJ0	CRNL1_HUMAN	CRNKL1	Crooked neck-like protein 1	0.817252	-0.275733	ns
Q658P3	STEA3_HUMAN	STEAP3	Metalloreductase STEAP3	1.6817	-0.275704	ns
GELS_HUMAN	GELS_HUMAN	GSN	Gelsolin	1.3812	-0.275563	ns
Q6ZNB6	NFXL1_HUMAN	NFXL1	NF-X1-type zinc finger protein NFXL1	0.323097	-0.275255	ns
F8VWZ5	F8VWZ5_HUMAN	HLX	H2.0-like homeobox protein (Fragment)	0.289481	-0.274757	ns
P04920	B3A2_HUMAN	SLC4A2	Anion exchange protein 2	1.11756	-0.274481	ns
Q8N357	S35F6_HUMAN	SLC35F6	Solute carrier family 35 member F6	0.131058	-0.274388	ns
O95059	RPP14_HUMAN	RPP14	Ribonuclease P protein subunit p14	0.396361	-0.273755	ns
P23229	ITA6_HUMAN	ITGA6	Integrin alpha-6	1.76582	-0.273627	ns
P47736	RPGP1_HUMAN	RAP1GAP	Rap1 GTPase-activating protein 1	0.264376	-0.273513	ns
O14929	HAT1_HUMAN	HAT1	Histone acetyltransferase type B catalytic subunit	0.306938	-0.272067	ns
Q75QN2	INT8_HUMAN	INTS8	Integrator complex subunit 8	0.897828	-0.271294	ns
Q9BQ49	SMIM7_HUMAN	SMIM7	Small integral membrane protein 7	0.784069	-0.271149	ns
P0DJ93	SIM13_HUMAN	SMIM13	Small integral membrane protein 13	0.121961	-0.271133	ns
Q9H4L4	SENP3_HUMAN	SENP3	Sentrin-specific protease 3	0.713762	-0.271058	ns
Q9UPU7	TBD2B_HUMAN	TBC1D2B	TBC1 domain family member 2B	1.13161	-0.270978	ns
Q6ZT21	TMPPE_HUMAN	TMPPE	Transmembrane protein with metallophosphoesterase domain	0.324887	-0.269957	ns
Q7Z417	NUFP2_HUMAN	NUFIP2	Nuclear fragile X mental retardation-interacting protein 2	1.7264	-0.269807	ns
O75534	CSDE1_HUMAN	CSDE1	Cold shock domain-containing protein E1	1.95201	-0.269728	ns
P05186	PPBT_HUMAN	ALPL	Alkaline phosphatase, tissue-nonspecific isozyme	0.721229	-0.269378	ns
Q9Y294	ASF1A_HUMAN	ASF1A	Histone chaperone ASF1A	0.870321	-0.269042	ns
P53801	PTTG_HUMAN	PTTG1IP	Pituitary tumor-transforming gene 1 protein-interacting protein	0.602215	-0.268776	ns
Q5QJE6	TDIF2_HUMAN	DNTTIP2	Deoxynucleotidyltransferase terminal-interacting protein 2	0.33629	-0.268628	ns
P20591	MX1_HUMAN	MX1	Interferon-induced GTP-binding protein Mx1	1.02784	-0.268533	ns
Q30154	DRB5_HUMAN	HLA-DRB5	HLA class II histocompatibility antigen, DR beta 5 chain	0.574138	-0.26848	ns
Q9BY76	ANGL4_HUMAN	ANGPTL4	Angiopoietin-related protein 4	1.24069	-0.268425	ns
P49736	MCM2_HUMAN	MCM2	DNA replication licensing factor MCM2	0.568582	-0.268199	ns
P08134	RHOC_HUMAN	RHOC	Rho-related GTP-binding protein RhoC	0.219332	-0.268087	ns
Q9H8G2	CAAP1_HUMAN	CAAP1	Caspase activity and apoptosis inhibitor 1	0.534625	-0.268012	ns
Q9UIQ6	LCAP_HUMAN	LNPEP	Leucyl-cystinyl aminopeptidase	1.31316	-0.267385	ns
Q9NR12	PDLI7_HUMAN	PDLIM7	PDZ and LIM domain protein 7	0.947488	-0.266565	ns
O60725	ICMT_HUMAN	ICMT	Protein-S-isoprenylcysteine O-methyltransferase	0.336183	-0.266525	ns
Q14643	ITPR1_HUMAN	ITPR1	Inositol 1,4,5-trisphosphate receptor type 1	0.627426	-0.26641	ns
P28300	LYOX_HUMAN	LOX	Protein-lysine 6-oxidase	0.614278	-0.266246	ns
Q96G21	IMP4_HUMAN	IMP4	U3 small nucleolar ribonucleoprotein protein IMP4	0.575031	-0.266157	ns
Q96F86	EDC3_HUMAN	EDC3	Enhancer of mRNA-decapping protein 3	0.917916	-0.265384	ns
Q96IY4	CBPB2_HUMAN	CPB2	Carboxypeptidase B2	0.461054	-0.265325	ns
Q9NVA1	UQCC1_HUMAN	UQCC1	Ubiquinol-cytochrome-c reductase complex assembly factor 1	0.386984	-0.264857	ns
O43493	TGON2_HUMAN	TGOLN2	Trans-Golgi network integral membrane protein 2	1.71176	-0.264743	ns
O95817	BAG3_HUMAN	BAG3	BAG family molecular chaperone regulator 3	2.01263	-0.264734	ns
P30793	GCH1_HUMAN	GCH1	GTP cyclohydrolase 1	0.565571	-0.264724	ns
Q92925	SMRD2_HUMAN	SMARCD2	SWI/SNF-related matrix-associated actin-dependent regulator of chromatin subfamily D member 2	0.857264	-0.264577	ns
Q13286	CLN3_HUMAN	CLN3	Battenin	1.12467	-0.264546	ns
P01860	IGHG1_HUMAN	IGHG1	Immunoglobulin heavy constant gamma 1	0.215253	-0.264475	ns
P19827	ITIH1_HUMAN	ITIH1	Inter-alpha-trypsin inhibitor heavy chain H1	0.904002	-0.264404	ns
Q8IWJ2	GCC2_HUMAN	GCC2	GRIP and coiled-coil domain-containing protein 2	0.973306	-0.264218	ns
Q96P48	ARAP1_HUMAN	ARAP1	Arf-GAP with Rho-GAP domain, ANK repeat and PH domain-containing protein 1	0.415363	-0.263782	ns
A0A2R8YFE2	A0A2R8YFE2_HUMAN	ACTB	Actin, cytoplasmic 1 (Fragment)	0.536235	-0.262529	ns
Q9NZC3	GDE1_HUMAN	GDE1	Glycerophosphodiester phosphodiesterase 1	0.803933	-0.262373	ns
Q5SNT2	TM201_HUMAN	TMEM201	Transmembrane protein 201	0.573121	-0.262095	ns
Q9Y2G5	OFUT2_HUMAN	POFUT2	GDP-fucose protein O-fucosyltransferase 2	1.7626	-0.261969	ns
P56282	DPOE2_HUMAN	POLE2	DNA polymerase epsilon subunit 2	0.358051	-0.26174	ns
Q5TC63	GRTP1_HUMAN	GRTP1	Growth hormone-regulated TBC protein 1	0.283974	-0.261572	ns
Q86UK7	ZN598_HUMAN	ZNF598	E3 ubiquitin-protein ligase ZNF598	1.23131	-0.261095	ns
P08910	ABHD2_HUMAN	ABHD2	Monoacylglycerol lipase ABHD2	1.19071	-0.26096	ns
P21359	NF1_HUMAN	NF1	Neurofibromin	0.400048	-0.260591	ns
Q9BVQ7	SPA5L_HUMAN	SPATA5L1	Spermatogenesis-associated protein 5-like protein 1	0.461715	-0.26057	ns
Q7Z3T8	ZFY16_HUMAN	ZFYVE16	Zinc finger FYVE domain-containing protein 16	0.342309	-0.260271	ns
P28799	GRN_HUMAN	GRN	Progranulin	0.768177	-0.260148	ns
O43660	PLRG1_HUMAN	PLRG1	Pleiotropic regulator 1	0.576669	-0.25978	ns
Q59GN2	R39L5_HUMAN;RL39_HUMAN	RPL39;RPL39P5	60S ribosomal protein L39	0.322382	-0.259728	ns
Q92508	PIEZ1_HUMAN	PIEZO1	Piezo-type mechanosensitive ion channel component 1	2.0097	-0.259393	ns
Q86V48	LUZP1_HUMAN	LUZP1	Leucine zipper protein 1	2.01263	-0.259239	ns
O14967	CLGN_HUMAN	CLGN	Calmegin	1.71822	-0.259165	ns
Q92769	HDAC2_HUMAN	HDAC2	Histone deacetylase 2	0.458141	-0.259096	ns
Q9P2K8	E2AK4_HUMAN	EIF2AK4	eIF-2-alpha kinase GCN2	0.38069	-0.258896	ns
Q93074	MED12_HUMAN	MED12	Mediator of RNA polymerase II transcription subunit 12	0.36478	-0.258828	ns
Q3YBM2	T176B_HUMAN	TMEM176B	Transmembrane protein 176B	0.670471	-0.258649	ns
Q9H7J1	PPR3E_HUMAN	PPP1R3E	Protein phosphatase 1 regulatory subunit 3E	0.424657	-0.258505	ns
Q03591	FHR1_HUMAN	CFHR1	Complement factor H-related protein 1	0.850512	-0.258362	ns
Q9NX62	IMPA3_HUMAN	BPNT2	Golgi-resident adenosine 3',5'-bisphosphate 3'-phosphatase	1.05874	-0.258062	ns
O75940	SPF30_HUMAN	SMNDC1	Survival of motor neuron-related-splicing factor 30	0.745154	-0.257735	ns
Q9HD45	TM9S3_HUMAN	TM9SF3	Transmembrane 9 superfamily member 3	1.61779	-0.257242	ns
P15907	SIAT1_HUMAN	ST6GAL1	Beta-galactoside alpha-2,6-sialyltransferase 1	1.31566	-0.257057	ns
E7EMF1	E7EMF1_HUMAN;E7ESP4_HUMAN;E9PB77_HUMAN	ITGA2	Integrin alpha-2	0.415029	-0.257045	ns
Q96BP3	PPWD1_HUMAN	PPWD1	Peptidylprolyl isomerase domain and WD repeat-containing protein 1	0.335189	-0.256964	ns
P07307	ASGR2_HUMAN	ASGR2	Asialoglycoprotein receptor 2	1.49389	-0.256051	ns
P26196	DDX6_HUMAN	DDX6	Probable ATP-dependent RNA helicase DDX6	2.01263	-0.256015	ns
P54855	UDB15_HUMAN	UGT2B15	UDP-glucuronosyltransferase 2B15	0.515769	-0.254369	ns
P08183	MDR1_HUMAN	ABCB1	ATP-dependent translocase ABCB1	2.01263	-0.254298	ns
A1L390	PKHG3_HUMAN	PLEKHG3	Pleckstrin homology domain-containing family G member 3	0.362378	-0.254122	ns
Q9H2D6	TARA_HUMAN	TRIOBP	TRIO and F-actin-binding protein	0.646506	-0.253836	ns
Q92738	US6NL_HUMAN	USP6NL	USP6 N-terminal-like protein	0.153529	-0.253666	ns
P42892	ECE1_HUMAN	ECE1	Endothelin-converting enzyme 1	0.924031	-0.25266	ns
Q14789	GOGB1_HUMAN	GOLGB1	Golgin subfamily B member 1	1.45214	-0.252442	ns
O95602	RPA1_HUMAN	POLR1A	DNA-directed RNA polymerase I subunit RPA1	1.32023	-0.252222	ns
O95208	EPN2_HUMAN	EPN2	Epsin-2	0.296797	-0.25189	ns
Q9BZX2	UCK1_HUMAN	UCK1	Uridine-cytidine kinase 1	0.456987	-0.250873	ns
P22090	RS4Y1_HUMAN	RPS4Y1	40S ribosomal protein S4, Y isoform 1	1.16129	-0.250769	ns
Q92896	GSLG1_HUMAN	GLG1	Golgi apparatus protein 1	1.91019	-0.250539	ns
A0A024R6I7	A0A024R6I7_HUMAN;A0A0G2JRN3_HUMAN	SERPINA1	Alpha-1-antitrypsin	0.878128	-0.250463	ns
O60341	KDM1A_HUMAN	KDM1A	Lysine-specific histone demethylase 1A	0.326504	-0.250404	ns
Q14444	CAPR1_HUMAN	CAPRIN1	Caprin-1	1.71822	-0.25018	ns
Q6PIU2	NCEH1_HUMAN	NCEH1	Neutral cholesterol ester hydrolase 1	1.13161	-0.24978	ns
Q5T9S5	CCD18_HUMAN	CCDC18	Coiled-coil domain-containing protein 18	0.201127	-0.24974	ns
O15126	SCAM1_HUMAN	SCAMP1	Secretory carrier-associated membrane protein 1	0.386412	-0.24966	ns
O00506	STK25_HUMAN	STK25	Serine/threonine-protein kinase 25	0.590935	-0.249287	ns
Q9H7D0	DOCK5_HUMAN	DOCK5	Dedicator of cytokinesis protein 5	0.898015	-0.249237	ns
Q9Y3P9	RBGP1_HUMAN	RABGAP1	Rab GTPase-activating protein 1	1.20229	-0.249188	ns
Q15036	SNX17_HUMAN	SNX17	Sorting nexin-17	0.827268	-0.248796	ns
O60488	ACSL4_HUMAN	ACSL4	Long-chain-fatty-acid--CoA ligase 4	1.08033	-0.248682	ns
O43252	PAPS1_HUMAN	PAPSS1	Bifunctional 3'-phosphoadenosine 5'-phosphosulfate synthase 1	1.09896	-0.248303	ns
Q70UQ0	IKIP_HUMAN	IKBIP	Inhibitor of nuclear factor kappa-B kinase-interacting protein	1.04974	-0.247973	ns
O15127	SCAM2_HUMAN	SCAMP2	Secretory carrier-associated membrane protein 2	1.31316	-0.247813	ns
Q9H1I8	ASCC2_HUMAN	ASCC2	Activating signal cointegrator 1 complex subunit 2	0.60906	-0.24717	ns
Q5VT25	MRCKA_HUMAN	CDC42BPA	Serine/threonine-protein kinase MRCK alpha	0.269235	-0.247143	ns
P0DJI9	SAA2_HUMAN	SAA2	Serum amyloid A-2 protein	0.74112	-0.24672	ns
A0A5F9YFS9	A0A5F9YFS9_HUMAN	SPCS1	Microsomal signal peptidase 12 kDa subunit	0.278533	-0.246621	ns
Q14517	FAT1_HUMAN	FAT1	Protocadherin Fat 1	1.68664	-0.246575	ns
O94929	ABLM3_HUMAN	ABLIM3	Actin-binding LIM protein 3	1.577	-0.245908	ns
Q92879	CELF1_HUMAN	CELF1	CUGBP Elav-like family member 1	0.814064	-0.245752	ns
P19256	LFA3_HUMAN	CD58	Lymphocyte function-associated antigen 3	0.643387	-0.245178	ns
O95159	ZFPL1_HUMAN	ZFPL1	Zinc finger protein-like 1	0.599159	-0.244897	ns
P54646	AAPK2_HUMAN	PRKAA2	5'-AMP-activated protein kinase catalytic subunit alpha-2	0.988401	-0.244887	ns
Q6PD74	AAGAB_HUMAN	AAGAB	Alpha- and gamma-adaptin-binding protein p34	0.548325	-0.244707	ns
P07305	H10_HUMAN	H1-0	Histone H1.0	0.405367	-0.24376	ns
P20815	CP3A5_HUMAN	CYP3A5	Cytochrome P450 3A5	1.74426	-0.243448	ns
Q92643	GPI8_HUMAN	PIGK	GPI-anchor transamidase	0.20523	-0.242559	ns
Q13951	PEBB_HUMAN	CBFB	Core-binding factor subunit beta	0.456742	-0.242544	ns
Q9HAV0	GBB4_HUMAN	GNB4	Guanine nucleotide-binding protein subunit beta-4	0.224732	-0.242108	ns
Q6NUK4	REEP3_HUMAN	REEP3	Receptor expression-enhancing protein 3	0.754989	-0.241971	ns
Q9BY50	SC11C_HUMAN	SEC11C	Signal peptidase complex catalytic subunit SEC11C	1.3049	-0.241303	ns
Q9UNP9	PPIE_HUMAN	PPIE	Peptidyl-prolyl cis-trans isomerase E	0.709591	-0.241138	ns
Q8WV41	SNX33_HUMAN	SNX33	Sorting nexin-33	0.495599	-0.241095	ns
Q9H0T7	RAB17_HUMAN	RAB17	Ras-related protein Rab-17	1.40004	-0.240886	ns
Q9H6T3	RPAP3_HUMAN	RPAP3	RNA polymerase II-associated protein 3	1.49389	-0.240877	ns
Q8NBN3	TM87A_HUMAN	TMEM87A	Transmembrane protein 87A	0.254533	-0.240596	ns
Q9BYK8	HELZ2_HUMAN	HELZ2	Helicase with zinc finger domain 2	0.965148	-0.240485	ns
Q9Y342	PLLP_HUMAN	PLLP	Plasmolipin	0.543178	-0.240037	ns
Q92504	S39A7_HUMAN	SLC39A7	Zinc transporter SLC39A7	0.0618722	-0.239849	ns
Q6VVB1	NHLC1_HUMAN	NHLRC1	E3 ubiquitin-protein ligase NHLRC1	0.300947	-0.239846	ns
P20823	HNF1A_HUMAN	HNF1A	Hepatocyte nuclear factor 1-alpha	0.185726	-0.239494	ns
P19388	RPAB1_HUMAN	POLR2E	DNA-directed RNA polymerases I, II, and III subunit RPABC1	0.977873	-0.239225	ns
Q86VM9	ZCH18_HUMAN	ZC3H18	Zinc finger CCCH domain-containing protein 18	0.367859	-0.238412	ns
Q6IQ23	PKHA7_HUMAN	PLEKHA7	Pleckstrin homology domain-containing family A member 7	0.478153	-0.238215	ns
Q9NQZ5	STAR7_HUMAN	STARD7	StAR-related lipid transfer protein 7, mitochondrial	0.580887	-0.238161	ns
Q66PJ3	AR6P4_HUMAN	ARL6IP4	ADP-ribosylation factor-like protein 6-interacting protein 4	0.406927	-0.238077	ns
P01903	DRA_HUMAN	HLA-DRA	HLA class II histocompatibility antigen, DR alpha chain	0.398109	-0.237858	ns
Q9UKN8	TF3C4_HUMAN	GTF3C4	General transcription factor 3C polypeptide 4	0.621207	-0.237758	ns
HBA_HUMAN	A0A2R8Y7C0_HUMAN	HBA2	Hemoglobin subunit alpha (Fragment)	0.568748	-0.237461	ns
Q567V2	M17L2_HUMAN	MPV17L2	Mpv17-like protein 2	0.473467	-0.237365	ns
Q15643	TRIPB_HUMAN	TRIP11	Thyroid receptor-interacting protein 11	1.13249	-0.237345	ns
P21980	TGM2_HUMAN	TGM2	Protein-glutamine gamma-glutamyltransferase 2	1.85694	-0.237024	ns
Q9NVV4	PAPD1_HUMAN	MTPAP	Poly(A) RNA polymerase, mitochondrial	1.09823	-0.236955	ns
Q9BZQ6	EDEM3_HUMAN	EDEM3	ER degradation-enhancing alpha-mannosidase-like protein 3	1.40336	-0.236625	ns
Q9BVC6	TM109_HUMAN	TMEM109	Transmembrane protein 109	0.360055	-0.236279	ns
Q13480	GAB1_HUMAN	GAB1	GRB2-associated-binding protein 1	0.340462	-0.236032	ns
O60603	TLR2_HUMAN	TLR2	Toll-like receptor 2	1.1095	-0.235907	ns
Q07866	KLC1_HUMAN	KLC1	Kinesin light chain 1	1.39981	-0.235847	ns
O43491	E41L2_HUMAN	EPB41L2	Band 4.1-like protein 2	1.73589	-0.234629	ns
Q86VB7	C163A_HUMAN	CD163	Scavenger receptor cysteine-rich type 1 protein M130	0.784036	-0.233815	ns
Q15363	TMED2_HUMAN	TMED2	Transmembrane emp24 domain-containing protein 2	0.670471	-0.233417	ns
O43670	ZN207_HUMAN	ZNF207	BUB3-interacting and GLEBS motif-containing protein ZNF207	1.22034	-0.233077	ns
Q9NVE5	UBP40_HUMAN	USP40	Ubiquitin carboxyl-terminal hydrolase 40	0.381553	-0.233053	ns
O15321	TM9S1_HUMAN	TM9SF1	Transmembrane 9 superfamily member 1	1.06247	-0.232979	ns
O76039	CDKL5_HUMAN	CDKL5	Cyclin-dependent kinase-like 5	0.296942	-0.23252	ns
Q5VYS8	TUT7_HUMAN	TUT7	Terminal uridylyltransferase 7	1.25253	-0.232249	ns
O15269	SPTC1_HUMAN	SPTLC1	Serine palmitoyltransferase 1	0.527265	-0.231762	ns
P10092	CALCB_HUMAN	CALCB	Calcitonin gene-related peptide 2	0.224144	-0.231717	ns
P57678	GEMI4_HUMAN	GEMIN4	Gem-associated protein 4	0.590884	-0.231412	ns
A0A6Q8PFV8	A0A6Q8PFV8_HUMAN	GNB4	Guanine nucleotide-binding protein subunit beta-4	0.385382	-0.231339	ns
Q8N4S9	MALD2_HUMAN	MARVELD2	MARVEL domain-containing protein 2	0.358051	-0.231297	ns
P15291	B4GT1_HUMAN	B4GALT1	Beta-1,4-galactosyltransferase 1	0.739725	-0.230536	ns
P13987	CD59_HUMAN	CD59	CD59 glycoprotein	1.57194	-0.230526	ns
O43166	SI1L1_HUMAN	SIPA1L1	Signal-induced proliferation-associated 1-like protein 1	0.367898	-0.230468	ns
Q9Y287	ITM2B_HUMAN	ITM2B	Integral membrane protein 2B	0.364531	-0.23036	ns
Q9H4I3	TRABD_HUMAN	TRABD	TraB domain-containing protein	1.52172	-0.230087	ns
Q8N2H4	SYS1_HUMAN	SYS1	Protein SYS1 homolog	0.830581	-0.229705	ns
Q9UMX3	BOK_HUMAN	BOK	Bcl-2-related ovarian killer protein	0.719224	-0.229679	ns
P0DJI8	SAA1_HUMAN	SAA1	Serum amyloid A-1 protein	1.68	-0.229475	ns
Q6RW13	ATRAP_HUMAN	AGTRAP	Type-1 angiotensin II receptor-associated protein	0.987664	-0.229328	ns
P62736	ACTA_HUMAN;ACTC_HUMAN;ACTS_HUMAN	ACTA1;ACTA2;ACTC1	Actin, aortic smooth muscle	1.31541	-0.22894	ns
Q9HAS0	NJMU_HUMAN	C17orf75	Protein Njmu-R1	1.45557	-0.228765	ns
Q8NBJ4	GOLM1_HUMAN	GOLM1	Golgi membrane protein 1	1.46406	-0.228671	ns
Q92544	TM9S4_HUMAN	TM9SF4	Transmembrane 9 superfamily member 4	1.55132	-0.228184	ns
P05107	ITB2_HUMAN	ITGB2	Integrin beta-2	0.60801	-0.228022	ns
P05556	ITB1_HUMAN	ITGB1	Integrin beta-1	1.95201	-0.227895	ns
Q9BTT6	LRRC1_HUMAN	LRRC1	Leucine-rich repeat-containing protein 1	0.166185	-0.227738	ns
Q9UHE5	NAT8_HUMAN	NAT8	N-acetyltransferase 8	1.10557	-0.227586	ns
Q6UX65	DRAM2_HUMAN	DRAM2	DNA damage-regulated autophagy modulator protein 2	0.396158	-0.227275	ns
A8CG34	P121C_HUMAN	POM121C	Nuclear envelope pore membrane protein POM 121C	0.263063	-0.227182	ns
P00374	DYR_HUMAN	DHFR	Dihydrofolate reductase	0.393479	-0.227121	ns
I6LPK7	I6LPK7_HUMAN	BAX	Apoptosis regulator BAX	0.211597	-0.227083	ns
Q9Y2U8	MAN1_HUMAN	LEMD3	Inner nuclear membrane protein Man1	0.371623	-0.226946	ns
A0A0C4DGB9	A0A0C4DGB9_HUMAN	PPA2	Inorganic diphosphatase	0.0859716	-0.226328	ns
Q9H1P3	OSBL2_HUMAN	OSBPL2	Oxysterol-binding protein-related protein 2	0.304302	-0.226213	ns
Q9UBK8	MTRR_HUMAN	MTRR	Methionine synthase reductase	1.05522	-0.225855	ns
Q9UDT6	CLIP2_HUMAN	CLIP2	CAP-Gly domain-containing linker protein 2	0.317108	-0.225669	ns
P07951	TPM2_HUMAN	TPM2	Tropomyosin beta chain	0.2326	-0.224941	ns
Q92520	FAM3C_HUMAN	FAM3C	Protein FAM3C	1.28574	-0.224913	ns
P03952	KLKB1_HUMAN	KLKB1	Plasma kallikrein	0.304445	-0.224851	ns
Q08830	FGL1_HUMAN	FGL1	Fibrinogen-like protein 1	1.20903	-0.223872	ns
Q8TB72	PUM1_HUMAN	PUM1	Pumilio homolog 1	0.886847	-0.223775	ns
Q7L775	EPMIP_HUMAN	EPM2AIP1	EPM2A-interacting protein 1	0.567995	-0.22376	ns
Q9P0M9	RM27_HUMAN	MRPL27	39S ribosomal protein L27, mitochondrial	0.588025	-0.223695	ns
Q9NQY0	BIN3_HUMAN	BIN3	Bridging integrator 3	0.296942	-0.223651	ns
P0DPB6	RPAC2_HUMAN	POLR1D	DNA-directed RNA polymerases I and III subunit RPAC2	0.486704	-0.223643	ns
Q9UKV5	AMFR_HUMAN	AMFR	E3 ubiquitin-protein ligase AMFR	0.583692	-0.223075	ns
Q4VXU2	PABP1_HUMAN	PABPC1	Polyadenylate-binding protein 1	1.8683	-0.222812	ns
P25942	TNR5_HUMAN	CD40	Tumor necrosis factor receptor superfamily member 5	0.81624	-0.222287	ns
Q10589	BST2_HUMAN	BST2	Bone marrow stromal antigen 2	0.575082	-0.222203	ns
P40616	ARL1_HUMAN	ARL1	ADP-ribosylation factor-like protein 1	1.30169	-0.222161	ns
Q12929	EPS8_HUMAN	EPS8	Epidermal growth factor receptor kinase substrate 8	1.24736	-0.222008	ns
Q6NUQ4	TM214_HUMAN	TMEM214	Transmembrane protein 214	1.59848	-0.222	ns
Q9NZP8	C1RL_HUMAN	C1RL	Complement C1r subcomponent-like protein	0.269599	-0.221669	ns
Q9HBR0	S38AA_HUMAN	SLC38A10	Putative sodium-coupled neutral amino acid transporter 10	1.2331	-0.221421	ns
P10911	MCF2_HUMAN	MCF2	Proto-oncogene DBL	0.306154	-0.220992	ns
Q9UP83	COG5_HUMAN	COG5	Conserved oligomeric Golgi complex subunit 5	1.25675	-0.220696	ns
O75607	NPM3_HUMAN	NPM3	Nucleoplasmin-3	0.721229	-0.220672	ns
Q9UJY1	HSPB8_HUMAN	HSPB8	Heat shock protein beta-8	0.929254	-0.220509	ns
Q9Y4C8	RBM19_HUMAN	RBM19	Probable RNA-binding protein 19	0.681918	-0.220416	ns
Q92997	DVL2_HUMAN	DVL2	Segment polarity protein dishevelled homolog DVL-2	0.320014	-0.2204	ns
Q9BZE2	PUS3_HUMAN	PUS3	tRNA pseudouridine(38/39) synthase	0.24303	-0.220121	ns
Q9UL03	INT6_HUMAN	INTS6	Integrator complex subunit 6	0.316577	-0.219757	ns
Q9UP65	PA24C_HUMAN	PLA2G4C	Cytosolic phospholipase A2 gamma	0.834187	-0.219483	ns
Q2TB90	HKDC1_HUMAN	HKDC1	Hexokinase HKDC1	1.31682	-0.218606	ns
P27105	STOM_HUMAN	STOM	Stomatin	1.51582	-0.218565	ns
Q9NVC3	S38A7_HUMAN	SLC38A7	Putative sodium-coupled neutral amino acid transporter 7	0.825569	-0.218459	ns
P10632	CP2C8_HUMAN	CYP2C8	Cytochrome P450 2C8	0.817888	-0.218047	ns
O60306	AQR_HUMAN	AQR	RNA helicase aquarius	0.695351	-0.217919	ns
P10301	RRAS_HUMAN	RRAS	Ras-related protein R-Ras	1.06425	-0.217674	ns
Q2M2I8	AAK1_HUMAN	AAK1	AP2-associated protein kinase 1	1.17163	-0.217666	ns
Q9NRJ5	PAPOA_HUMAN	PAPOLA	Poly(A) polymerase alpha	0.581999	-0.217631	ns
O00161	SNP23_HUMAN	SNAP23	Synaptosomal-associated protein 23	1.84323	-0.2175	ns
P53365	ARFP2_HUMAN	ARFIP2	Arfaptin-2	0.957208	-0.216948	ns
P23921	RIR1_HUMAN	RRM1	Ribonucleoside-diphosphate reductase large subunit	0.378219	-0.216944	ns
Q8NC06	ACBD4_HUMAN	ACBD4	Acyl-CoA-binding domain-containing protein 4	0.202734	-0.216709	ns
Q7KZI7	MARK2_HUMAN	MARK2	Serine/threonine-protein kinase MARK2	0.820136	-0.216504	ns
Q99551	MTEF1_HUMAN	MTERF1	Transcription termination factor 1, mitochondrial	0.314981	-0.21608	ns
Q6NUK1	SCMC1_HUMAN	SLC25A24	Calcium-binding mitochondrial carrier protein SCaMC-1	0.796594	-0.215865	ns
Q14BN4	SLMAP_HUMAN	SLMAP	Sarcolemmal membrane-associated protein	0.672777	-0.215747	ns
Q96ST3	SIN3A_HUMAN	SIN3A	Paired amphipathic helix protein Sin3a	0.335867	-0.215558	ns
P08567	PLEK_HUMAN	PLEK	Pleckstrin	0.107684	-0.215455	ns
HBB_HUMAN	HBB_HUMAN	HBB	Hemoglobin subunit beta	0.453803	-0.214849	ns
Q8IVM0	CCD50_HUMAN	CCDC50	Coiled-coil domain-containing protein 50	0.344537	-0.214529	ns
Q96BX8	MOB3A_HUMAN	MOB3A	MOB kinase activator 3A	0.2993	-0.214171	ns
Q99575	POP1_HUMAN	POP1	Ribonucleases P/MRP protein subunit POP1	1.27112	-0.214075	ns
Q5XXA6	ANO1_HUMAN	ANO1	Anoctamin-1	0.450964	-0.213857	ns
P08842	STS_HUMAN	STS	Steryl-sulfatase	1.01612	-0.21379	ns
Q5T5U3	RHG21_HUMAN	ARHGAP21	Rho GTPase-activating protein 21	0.56178	-0.213712	ns
Q9BY42	RTF2_HUMAN	RTF2	Replication termination factor 2	0.172426	-0.213507	ns
Q9HBL7	PLRKT_HUMAN	PLGRKT	Plasminogen receptor (KT)	0.847114	-0.213458	ns
Q8TBF2	PXL2B_HUMAN	PRXL2B	Prostamide/prostaglandin F synthase	0.354907	-0.213299	ns
O43795	MYO1B_HUMAN	MYO1B	Unconventional myosin-Ib	1.80284	-0.212793	ns
Q8NHZ8	CDC26_HUMAN	CDC26	Anaphase-promoting complex subunit CDC26	0.365926	-0.212792	ns
P52630	STAT2_HUMAN	STAT2	Signal transducer and activator of transcription 2	0.378964	-0.212684	ns
P49662	CASP4_HUMAN	CASP4	Caspase-4	1.02353	-0.212601	ns
Q9UPQ0	LIMC1_HUMAN	LIMCH1	LIM and calponin homology domains-containing protein 1	1.46362	-0.212363	ns
Q8IZ83	A16A1_HUMAN	ALDH16A1	Aldehyde dehydrogenase family 16 member A1	1.19863	-0.212009	ns
Q9UIC8	LCMT1_HUMAN	LCMT1	Leucine carboxyl methyltransferase 1	0.511773	-0.212002	ns
Q8TBM8	DJB14_HUMAN	DNAJB14	DnaJ homolog subfamily B member 14	0.548908	-0.211993	ns
Q16706	MA2A1_HUMAN	MAN2A1	Alpha-mannosidase 2	1.5129	-0.211881	ns
Q13042	CDC16_HUMAN	CDC16	Cell division cycle protein 16 homolog	0.207086	-0.211606	ns
Q92496	FHR3_HUMAN	CFHR3	Complement factor H-related protein 3	1.3812	-0.211604	ns
Q6PJI9	WDR59_HUMAN	WDR59	GATOR complex protein WDR59	0.48459	-0.211395	ns
P02748	CO9_HUMAN	C9	Complement component C9	1.03502	-0.211318	ns
Q9H0C8	ILKAP_HUMAN	ILKAP	Integrin-linked kinase-associated serine/threonine phosphatase 2C	0.692892	-0.211272	ns
P49247	RPIA_HUMAN	RPIA	Ribose-5-phosphate isomerase	0.298661	-0.211089	ns
Q9UNI6	DUS12_HUMAN	DUSP12	Dual specificity protein phosphatase 12	0.306272	-0.210619	ns
P04003	C4BPA_HUMAN	C4BPA	C4b-binding protein alpha chain	1.35058	-0.210189	ns
Q6ZMZ3	SYNE3_HUMAN	SYNE3	Nesprin-3	0.146579	-0.210055	ns
A0A0J9YXF2	A0A0J9YXF2_HUMAN	PON2	Paraoxonase 2, isoform CRA_a	0.4963	-0.210032	ns
Q86VP1	TAXB1_HUMAN	TAX1BP1	Tax1-binding protein 1	0.54829	-0.209746	ns
O95084	PRS23_HUMAN	PRSS23	Serine protease 23	0.601762	-0.209641	ns
Q9HAV4	XPO5_HUMAN	XPO5	Exportin-5	1.36573	-0.209582	ns
J3KPF0	F8VWT9_HUMAN;J3KPF0_HUMAN	HECTD4	Probable E3 ubiquitin-protein ligase HECTD4	0.295095	-0.209468	ns
Q96EK7	F120B_HUMAN	FAM120B	Constitutive coactivator of peroxisome proliferator-activated receptor gamma	0.358051	-0.209315	ns
Q8IWA0	WDR75_HUMAN	WDR75	WD repeat-containing protein 75	0.74075	-0.209179	ns
Q71RC2	LARP4_HUMAN	LARP4	La-related protein 4	0.873656	-0.208893	ns
O00487	PSDE_HUMAN	PSMD14	26S proteasome non-ATPase regulatory subunit 14	1.18912	-0.208866	ns
P0CG38	POTEJ_HUMAN	POTEJ	POTE ankyrin domain family member J	0.318727	-0.208835	ns
O75164	KDM4A_HUMAN	KDM4A	Lysine-specific demethylase 4A	0.388468	-0.208832	ns
Q08378	GOGA3_HUMAN	GOLGA3	Golgin subfamily A member 3	1.43619	-0.208578	ns
Q9Y314	NOSIP_HUMAN	NOSIP	Nitric oxide synthase-interacting protein	0.300362	-0.208575	ns
P78381	S35A2_HUMAN	SLC35A2	UDP-galactose translocator	0.453518	-0.208018	ns
Q13163	MP2K5_HUMAN	MAP2K5	Dual specificity mitogen-activated protein kinase kinase 5	0.463188	-0.207954	ns
O43719	HTSF1_HUMAN	HTATSF1	HIV Tat-specific factor 1	0.70813	-0.207934	ns
Q6P996	PDXD1_HUMAN	PDXDC1	Pyridoxal-dependent decarboxylase domain-containing protein 1	0.827246	-0.207886	ns
Q12933	TRAF2_HUMAN	TRAF2	TNF receptor-associated factor 2	0.621207	-0.207595	ns
D9J307	A0A140T953_HUMAN;A0A140TA13_HUMAN;D9J307_HUMAN	HLA-B	HLA class I histocompatibility antigen, B alpha chain (Fragment)	0.992248	-0.207194	ns
P28702	RXRB_HUMAN	RXRB	Retinoic acid receptor RXR-beta	0.426066	-0.206938	ns
Q9NUN5	LMBD1_HUMAN	LMBRD1	Lysosomal cobalamin transport escort protein LMBD1	0.318754	-0.206463	ns
G5EA09	G5EA09_HUMAN	SDCBP	Syndecan binding protein (Syntenin), isoform CRA_a	0.57538	-0.206313	ns
Q9UJY4	GGA2_HUMAN	GGA2	ADP-ribosylation factor-binding protein GGA2	0.383942	-0.206199	ns
Q9NW82	WDR70_HUMAN	WDR70	WD repeat-containing protein 70	0.614278	-0.206018	ns
P22792	CPN2_HUMAN	CPN2	Carboxypeptidase N subunit 2	1.13932	-0.205877	ns
Q96J42	TXD15_HUMAN	TXNDC15	Thioredoxin domain-containing protein 15	0.64252	-0.205657	ns
Q5SRE5	NU188_HUMAN	NUP188	Nucleoporin NUP188	1.19686	-0.204481	ns
Q13438	OS9_HUMAN	OS9	Protein OS-9	1.12503	-0.204365	ns
Q08188	TGM3_HUMAN	TGM3	Protein-glutamine gamma-glutamyltransferase E	0.548908	-0.20436	ns
O95453	PARN_HUMAN	PARN	Poly(A)-specific ribonuclease PARN	0.815669	-0.204333	ns
Q96S97	MYADM_HUMAN	MYADM	Myeloid-associated differentiation marker	0.467369	-0.204323	ns
Q8N3C0	ASCC3_HUMAN	ASCC3	Activating signal cointegrator 1 complex subunit 3	1.30547	-0.204144	ns
Q9GZU7	CTDS1_HUMAN	CTDSP1	Carboxy-terminal domain RNA polymerase II polypeptide A small phosphatase 1	0.676375	-0.20389	ns
Q5ZPR3	CD276_HUMAN	CD276	CD276 antigen	1.5129	-0.203801	ns
O94952	FBX21_HUMAN	FBXO21	F-box only protein 21	0.180588	-0.20366	ns
Q68DK2	ZFY26_HUMAN	ZFYVE26	Zinc finger FYVE domain-containing protein 26	0.456742	-0.203602	ns
Q13795	ARFRP_HUMAN	ARFRP1	ADP-ribosylation factor-related protein 1	0.714993	-0.203016	ns
O15091	MRPP3_HUMAN	PRORP	Mitochondrial ribonuclease P catalytic subunit	1.26681	-0.202897	ns
P32322	P5CR1_HUMAN	PYCR1	Pyrroline-5-carboxylate reductase 1, mitochondrial	0.260738	-0.202596	ns
Q9UBV2	SE1L1_HUMAN	SEL1L	Protein sel-1 homolog 1	1.66933	-0.202515	ns
CAS2_BOVIN	CAS2_BOVIN	CAS2_BOVIN	CAS2_BOVIN	0.153305	-0.202453	ns
Q8N0Y7	PGAM4_HUMAN	PGAM4	Probable phosphoglycerate mutase 4	0.273004	-0.202365	ns
P20645	MPRD_HUMAN	M6PR	Cation-dependent mannose-6-phosphate receptor	1.14019	-0.20191	ns
P06756	ITAV_HUMAN	ITGAV	Integrin alpha-V	1.88495	-0.201667	ns
Q15438	CYH1_HUMAN	CYTH1	Cytohesin-1	0.606638	-0.201618	ns
Q8IWE4	DCNL3_HUMAN	DCUN1D3	DCN1-like protein 3	0.543178	-0.201517	ns
Q6UB28	MAP12_HUMAN	METAP1D	Methionine aminopeptidase 1D, mitochondrial	0.0923634	-0.201489	ns
O14569	C56D2_HUMAN	CYB561D2	Cytochrome b561 domain-containing protein 2	0.589841	-0.201417	ns
P21580	TNAP3_HUMAN	TNFAIP3	Tumor necrosis factor alpha-induced protein 3	1.57602	-0.201022	ns
O60487	MPZL2_HUMAN	MPZL2	Myelin protein zero-like protein 2	0.599159	-0.201011	ns
Q9Y6L6	SO1B1_HUMAN	SLCO1B1	Solute carrier organic anion transporter family member 1B1	1.26454	-0.20092	ns
Q9Y217	MTMR6_HUMAN	MTMR6	Myotubularin-related protein 6	0.380028	-0.20053	ns
Q6UW63	PLGT2_HUMAN	POGLUT2	Protein O-glucosyltransferase 2	0.567989	-0.200164	ns
P18074	ERCC2_HUMAN	ERCC2	General transcription and DNA repair factor IIH helicase subunit XPD	0.748743	-0.200096	ns
Q15437	SC23B_HUMAN	SEC23B	Protein transport protein Sec23B	1.26862	-0.199904	ns
Q96CD2	COAC_HUMAN	PPCDC	Phosphopantothenoylcysteine decarboxylase	0.425593	-0.199792	ns
Q96FV9	THOC1_HUMAN	THOC1	THO complex subunit 1	1.19426	-0.199555	ns
Q5VW38	GP107_HUMAN	GPR107	Protein GPR107	0.658766	-0.199466	ns
Q8NEW0	ZNT7_HUMAN	SLC30A7	Zinc transporter 7	1.15521	-0.199268	ns
Q6UX53	MET7B_HUMAN	METTL7B	Methyltransferase-like protein 7B	1.86048	-0.199126	ns
P18084	ITB5_HUMAN	ITGB5	Integrin beta-5	1.23278	-0.198961	ns
P48729	KC1A_HUMAN	CSNK1A1	Casein kinase I isoform alpha	0.919455	-0.198861	ns
Q96HP8	T176A_HUMAN	TMEM176A	Transmembrane protein 176A	0.470527	-0.198722	ns
Q9HBB8	CDHR5_HUMAN	CDHR5	Cadherin-related family member 5	0.45058	-0.198662	ns
Q5T0F9	C2D1B_HUMAN	CC2D1B	Coiled-coil and C2 domain-containing protein 1B	0.539856	-0.198486	ns
P35240	MERL_HUMAN	NF2	Merlin	0.347273	-0.19829	ns
P29728	OAS2_HUMAN	OAS2	2'-5'-oligoadenylate synthase 2	1.08214	-0.198283	ns
Q96RN5	MED15_HUMAN	MED15	Mediator of RNA polymerase II transcription subunit 15	0.404947	-0.198245	ns
P03897	NU3M_HUMAN	MT-ND3	NADH-ubiquinone oxidoreductase chain 3	0.487047	-0.19817	ns
P40222	TXLNA_HUMAN	TXLNA	Alpha-taxilin	0.913538	-0.198051	ns
Q8IX05	CD302_HUMAN	CD302	CD302 antigen	0.469483	-0.19803	ns
Q6UB35	C1TM_HUMAN	MTHFD1L	Monofunctional C1-tetrahydrofolate synthase, mitochondrial	0.892631	-0.197924	ns
Q07954	LRP1_HUMAN	LRP1	Prolow-density lipoprotein receptor-related protein 1	1.97633	-0.197923	ns
Q6ZUT9	DEN5B_HUMAN	DENND5B	DENN domain-containing protein 5B	0.255841	-0.197581	ns
Q06587	RING1_HUMAN	RING1	E3 ubiquitin-protein ligase RING1	0.63365	-0.197018	ns
P20338	RAB4A_HUMAN	RAB4A	Ras-related protein Rab-4A	1.56158	-0.196249	ns
H0YEQ8	H0YEQ8_HUMAN	PABPC4	Polyadenylate-binding protein 4 (Fragment)	0.203822	-0.196124	ns
P42356	PI4KA_HUMAN	PI4KA	Phosphatidylinositol 4-kinase alpha	1.06847	-0.195734	ns
P12259	FA5_HUMAN	F5	Coagulation factor V	1.66552	-0.19544	ns
P17735	ATTY_HUMAN	TAT	Tyrosine aminotransferase	0.419109	-0.195187	ns
P14384	CBPM_HUMAN	CPM	Carboxypeptidase M	0.96131	-0.195155	ns
A8MWD9	RUXGL_HUMAN;RUXG_HUMAN	SNRPG;SNRPGP15	Putative small nuclear ribonucleoprotein G-like protein 15	0.599159	-0.194229	ns
J3KN66	J3KN66_HUMAN	TOR1AIP1	Torsin-1A-interacting protein 1	0.419641	-0.193782	ns
Q8TCT9	HM13_HUMAN	HM13	Minor histocompatibility antigen H13	1.25253	-0.193625	ns
O15258	RER1_HUMAN	RER1	Protein RER1	1.3812	-0.193602	ns
Q5TA45	INT11_HUMAN	INTS11	Integrator complex subunit 11	0.509739	-0.193471	ns
Q9Y315	DEOC_HUMAN	DERA	Deoxyribose-phosphate aldolase	1.59229	-0.193454	ns
Q8WVT3	TPC12_HUMAN	TRAPPC12	Trafficking protein particle complex subunit 12	1.2254	-0.193375	ns
E9PLY5	E9PLY5_HUMAN	MACF1	Microtubule-actin cross-linking factor 1, isoforms 1/2/3/5 (Fragment)	0.343384	-0.193272	ns
Q460N5	PAR14_HUMAN	PARP14	Protein mono-ADP-ribosyltransferase PARP14	0.960982	-0.192865	ns
P02795	MT2_HUMAN	MT2A	Metallothionein-2	0.203787	-0.192801	ns
F8W914	F8W914_HUMAN	RTN4	Reticulon	0.389617	-0.192457	ns
Q9NQ88	TIGAR_HUMAN	TIGAR	Fructose-2,6-bisphosphatase TIGAR	0.60597	-0.192382	ns
O15066	KIF3B_HUMAN	KIF3B	Kinesin-like protein KIF3B	0.398109	-0.192112	ns
Q7KYR7	BT2A1_HUMAN	BTN2A1	Butyrophilin subfamily 2 member A1	0.326111	-0.191748	ns
P52657	T2AG_HUMAN	GTF2A2	Transcription initiation factor IIA subunit 2	0.35541	-0.191731	ns
P62070	RRAS2_HUMAN	RRAS2	Ras-related protein R-Ras2	1.57247	-0.191632	ns
Q969Y2	GTPB3_HUMAN	GTPBP3	tRNA modification GTPase GTPBP3, mitochondrial	0.609934	-0.191147	ns
Q9H3U5	MFSD1_HUMAN	MFSD1	Major facilitator superfamily domain-containing protein 1	0.535868	-0.191103	ns
Q96EV2	RBM33_HUMAN	RBM33	RNA-binding protein 33	0.323751	-0.190761	ns
Q9UI14	PRAF1_HUMAN	RABAC1	Prenylated Rab acceptor protein 1	0.523495	-0.190659	ns
Q9NYR9	KBRS2_HUMAN	NKIRAS2	NF-kappa-B inhibitor-interacting Ras-like protein 2	0.359224	-0.190015	ns
O95758	PTBP3_HUMAN	PTBP3	Polypyrimidine tract-binding protein 3	1.02412	-0.189858	ns
Q587I9	SFT2C_HUMAN	SFT2D3	Vesicle transport protein SFT2C	0.273653	-0.189658	ns
P27448	MARK3_HUMAN	MARK3	MAP/microtubule affinity-regulating kinase 3	0.497577	-0.189131	ns
Q07075	AMPE_HUMAN	ENPEP	Glutamyl aminopeptidase	1.14627	-0.189006	ns
Q13427	PPIG_HUMAN	PPIG	Peptidyl-prolyl cis-trans isomerase G	0.231094	-0.188953	ns
O94766	B3GA3_HUMAN	B3GAT3	Galactosylgalactosylxylosylprotein 3-beta-glucuronosyltransferase 3	0.560113	-0.188943	ns
P23142	FBLN1_HUMAN	FBLN1	Fibulin-1	1.09896	-0.188865	ns
O76095	JTB_HUMAN	JTB	Protein JTB	0.433948	-0.188644	ns
P05981	HEPS_HUMAN	HPN	Serine protease hepsin	1.24736	-0.188631	ns
P16070	CD44_HUMAN	CD44	CD44 antigen	1.11832	-0.188541	ns
Q8IXB1	DJC10_HUMAN	DNAJC10	DnaJ homolog subfamily C member 10	1.37237	-0.188516	ns
Q8TEQ6	GEMI5_HUMAN	GEMIN5	Gem-associated protein 5	1.05522	-0.188107	ns
Q96JB2	COG3_HUMAN	COG3	Conserved oligomeric Golgi complex subunit 3	1.31578	-0.187954	ns
Q03519	TAP2_HUMAN	TAP2	Antigen peptide transporter 2	1.31566	-0.187904	ns
Q6P2E9	EDC4_HUMAN	EDC4	Enhancer of mRNA-decapping protein 4	0.969916	-0.18789	ns
O75190	DNJB6_HUMAN	DNAJB6	DnaJ homolog subfamily B member 6	0.711629	-0.187798	ns
P05106	ITB3_HUMAN	ITGB3	Integrin beta-3	1.61723	-0.187732	ns
Q96KC8	DNJC1_HUMAN	DNAJC1	DnaJ homolog subfamily C member 1	0.905001	-0.187603	ns
Q6PKC3	TXD11_HUMAN	TXNDC11	Thioredoxin domain-containing protein 11	0.313609	-0.187504	ns
O00148	DX39A_HUMAN	DDX39A	ATP-dependent RNA helicase DDX39A	0.624172	-0.187339	ns
[truncated: 5,160 more rows]

## Sheet: HBV+BLV vs. Ctrl+BLV
Volcano plot: Cells – HBV+BLV vs. Ctrl+BLV
[truncated: 5,964 more rows]

[truncated: 1 more sheets: LFQ Intensities]
