# Supplementary material for: Hepatitis B virus is a stealth virus that minimizes proteomic and secretomic changes in primary human hepatocytes
Source: J Gen Virol. 2025 Nov 7;106(11):002170. doi: 10.1099/jgv.0.002170 (PMC12594339; doi:10.1099/jgv.0.002170)
Supplement: Uncited Supplementary Material 4. [file jgv-106-02170-s004.xlsx]

## Sheet: Cells
The overlap between proteins detected in the viral inoculum and those differentially abundant in HBV+BLV vs. Ctrl+BLV in cells.
	UniProtKB accession number	UniProtKB entry name	Gene name	Protein name	-log10 Adj. P-Value	log2 Fold change	Differential Expression
1	P03146	CAPSD_HBVD3;HBEAG_HBVD3	C	Capsid protein	4.28131	4.52905	up
2	P02671	FIBA_HUMAN	FGA	Fibrinogen alpha chain	6.42248	2.40541	up
3	P02675	FIBB_HUMAN	FGB	Fibrinogen beta chain	6.14863	2.30724	up
4	P49747	COMP_HUMAN	COMP	Cartilage oligomeric matrix protein	1.44969	2.1795	up
5	P02679	FIBG_HUMAN	FGG	Fibrinogen gamma chain	6.46418	2.15493	up
6	P05543	THBG_HUMAN	SERPINA7	Thyroxine-binding globulin	5.81141	2.11419	up
7	P07996	TSP1_HUMAN	THBS1	Thrombospondin-1	6.5019	1.78359	up
8	P14543	NID1_HUMAN	NID1	Nidogen-1	2.56481	1.62687	up
9	P10643	CO7_HUMAN	C7	Complement component C7	5.81141	1.54749	up
10	P20742	PZP_HUMAN	PZP	Pregnancy zone protein	3.46299	1.47801	up
11	P12109	CO6A1_HUMAN	COL6A1	Collagen alpha-1(VI) chain	4.7429	1.4756	up
12	P02751	FINC_HUMAN	FN1	Fibronectin	5.81141	1.45028	up
13	P51884	LUM_HUMAN	LUM	Lumican	1.96958	1.42203	up
14	P07358	CO8B_HUMAN	C8B	Complement component C8 beta chain	3.27821	1.26274	up
15	P48740	MASP1_HUMAN	MASP1	Mannan-binding lectin serine protease 1	2.7915	1.2581	up
16	Q08830	FGL1_HUMAN	FGL1	Fibrinogen-like protein 1	6.07068	1.23629	up
17	A0A494C0G5	A0A494C0G5_HUMAN	AGRN	Agrin	2.77798	1.19677	up
18	P02649	APOE_HUMAN	APOE	Apolipoprotein E	4.15174	1.13239	up
19	P19823	ITIH2_HUMAN	ITIH2	Inter-alpha-trypsin inhibitor heavy chain H2	5.88864	1.08637	up
20	Q86UX7	URP2_HUMAN	FERMT3	Fermitin family homolog 3	3.1032	1.00905	up
21	P98160	PGBM_HUMAN	HSPG2	Basement membrane-specific heparan sulfate proteoglycan core protein	2.84888	1.00843	up
22	Q6Q788	APOA5_HUMAN	APOA5	Apolipoprotein A-V	4.15174	0.930952	up
23	P36955	PEDF_HUMAN	SERPINF1	Pigment epithelium-derived factor	4.06668	0.924814	up
24	P02655	APOC2_HUMAN	APOC2	Apolipoprotein C-II	1.98221	0.904526	up
25	Q9H4B7	TBB1_HUMAN	TUBB1	Tubulin beta-1 chain	3.1032	0.900669	up
26	P02771	FETA_HUMAN	AFP	Alpha-fetoprotein	3.07637	0.894215	up
27	O00391	QSOX1_HUMAN	QSOX1	Sulfhydryl oxidase 1	3.33128	0.889152	up
28	Q13103	SPP24_HUMAN	SPP2	Secreted phosphoprotein 24	2.7915	0.88774	up
29	P69891	HBE_HUMAN;HBG1_HUMAN;HBG2_HUMAN	HBE1;HBG1;HBG2	Hemoglobin subunit epsilon	2.9016	0.854117	up
30	P02654	APOC1_HUMAN	APOC1	Apolipoprotein C-I	2.31181	0.809203	up
31	P23142	FBLN1_HUMAN	FBLN1	Fibulin-1	4.54358	0.804664	up
32	P49753	ACOT2_HUMAN	ACOT2	Acyl-coenzyme A thioesterase 2, mitochondrial	1.35027	0.77807	up
33	O00468	AGRIN_HUMAN	AGRN	Agrin	3.81003	0.708086	up
34	Q15063	POSTN_HUMAN	POSTN	Periostin	1.53906	0.668165	up
35	TRFE_HUMAN	TRFE_HUMAN	TF	Serotransferrin	2.40504	0.667677	up
36	CO5_HUMAN	CO5_HUMAN	C5	Complement C5	4.32815	0.641495	up
37	P02647	APOA1_HUMAN	APOA1	Apolipoprotein A-I	2.24526	0.638706	up
38	P02765	FETUA_HUMAN	AHSG	Alpha-2-HS-glycoprotein	1.79431	0.638521	up
39	Q3LXA3	TKFC_HUMAN	TKFC	Triokinase/FMN cyclase	3.50561	0.605046	up
40	P49327	FAS_HUMAN	FASN	Fatty acid synthase	2.45752	0.576853	up
41	Q99519	NEUR1_HUMAN	NEU1	Sialidase-1	3.1032	0.569288	up
42	Q93088	BHMT1_HUMAN	BHMT	Betaine--homocysteine S-methyltransferase 1	2.53881	0.560439	up
43	P00488	F13A_HUMAN	F13A1	Coagulation factor XIII A chain	2.02376	0.542405	up
44	P02652	APOA2_HUMAN	APOA2	Apolipoprotein A-II	1.35027	0.537267	up
45	P33908	MA1A1_HUMAN	MAN1A1	Mannosyl-oligosaccharide 1,2-alpha-mannosidase IA	3.14108	0.533409	up
46	Q9UBR2	CATZ_HUMAN	CTSZ	Cathepsin Z	3.98476	0.529621	up
47	O95445	APOM_HUMAN	APOM	Apolipoprotein M	2.19929	0.512263	up
48	P09488	GSTM1_HUMAN	GSTM1	Glutathione S-transferase Mu 1	2.85378	0.511495	up
49	Q01995	TAGL_HUMAN	TAGLN	Transgelin	3.81003	-1.43554	down
50	P15121	ALDR_HUMAN	AKR1B1	Aldo-keto reductase family 1 member B1	2.82046	-0.95409	down
51	Q99988	GDF15_HUMAN	GDF15	Growth/differentiation factor 15	2.72314	-0.841053	down
52	RS27A_HUMAN	RS27A_HUMAN	RPS27A	Ubiquitin-40S ribosomal protein S27a	3.19791	-0.76013	down
53	O95497	VNN1_HUMAN	VNN1	Pantetheinase	3.07802	-0.693519	down
54	P67936	TPM4_HUMAN	TPM4	Tropomyosin alpha-4 chain	2.96435	-0.616246	down
55	P29966	MARCS_HUMAN	MARCKS	Myristoylated alanine-rich C-kinase substrate	3.81003	-0.60383	down
56	P18428	LBP_HUMAN	LBP	Lipopolysaccharide-binding protein	2.0204	-0.580003	down
57	O76021	RL1D1_HUMAN	RSL1D1	Ribosomal L1 domain-containing protein 1	1.34377	-0.565488	down
58	P78556	CCL20_HUMAN	CCL20	C-C motif chemokine 20	1.51784	-0.563452	down
59	Q16658	FSCN1_HUMAN	FSCN1	Fascin	2.17242	-0.527133	down
60	P08670	VIME_HUMAN	VIM	Vimentin	2.53635	-0.500253	down

## Sheet: Culture fluids
The overlap between proteins detected in the viral inoculum and those differentially abundant in HBV+BLV vs. Ctrl+BLV in culture fluids.
	UniProtKB accession number	UniProtKB entry name	Gene name	Protein name	-log10 Adj. P-Value	log2 Fold change	Differential Expression
1	P02649	APOE_HUMAN	APOE	Apolipoprotein E	1.448	1.06532	up
2	Q9BTW9	TBCD_HUMAN	TBCD	Tubulin-specific chaperone D	1.355	0.904726	up
3	A0A140TA44	A0A140TA44_HUMAN	C4A	C4a anaphylatoxin	1.383	0.775683	up
4	P04217	A1BG_HUMAN	A1BG	Alpha-1B-glycoprotein	1.319	0.716603	up
5	P02792	FRIL_HUMAN	FTL	Ferritin light chain	1.383	-1.63976	down
6	P02794	FRIH_HUMAN	FTH1	Ferritin heavy chain	1.456	-1.41866	down
7	O15305	PMM2_HUMAN	PMM2	Phosphomannomutase 2	1.754	-1.17235	down
8	Q9Y2V2	CHSP1_HUMAN	CARHSP1	Calcium-regulated heat-stable protein 1	1.383	-1.1707	down
9	P38646	GRP75_HUMAN	HSPA9	Stress-70 protein, mitochondrial	1.448	-1.1027	down
10	P07741	APT_HUMAN	APRT	Adenine phosphoribosyltransferase	1.754	-1.06906	down
11	P10619	PPGB_HUMAN	CTSA	Lysosomal protective protein	1.927	-1.05013	down
12	P18428	LBP_HUMAN	LBP	Lipopolysaccharide-binding protein	1.57	-1.00771	down
13	P35908	K22E_HUMAN	KRT2	Keratin, type II cytoskeletal 2 epidermal	1.629	-0.954712	down
14	P0CG47;P0CG48;P62979;P62987	RL40_HUMAN;RS27A_HUMAN;UBB_HUMAN;UBC_HUMAN	RPS27A;UBA52;UBB;UBC	Polyubiquitin-B	1.754	-0.952894	down
15	P13645	K1C10_HUMAN	KRT10	Keratin, type I cytoskeletal 10	1.448	-0.95264	down
16	P27487	DPP4_HUMAN	DPP4	Dipeptidyl peptidase 4	1.754	-0.9056	down
17	P07686	HEXB_HUMAN	HEXB	Beta-hexosaminidase subunit beta	1.612	-0.892011	down
18	P04792	HSPB1_HUMAN	HSPB1	Heat shock protein beta-1	1.754	-0.890434	down
19	Q07021	C1QBP_HUMAN	C1QBP	Complement component 1 Q subcomponent-binding protein, mitochondrial	1.383	-0.874065	down
20	P07237	PDIA1_HUMAN	P4HB	Protein disulfide-isomerase	1.355	-0.816622	down
21	P36957	ODO2_HUMAN	DLST	Dihydrolipoyllysine-residue succinyltransferase component of 2-oxoglutarate dehydrogenase complex, mitochondrial	1.437	-0.814675	down
22	P10809	CH60_HUMAN	HSPD1	60 kDa heat shock protein, mitochondrial	1.47	-0.791485	down
23	Q9Y266	NUDC_HUMAN	NUDC	Nuclear migration protein nudC	1.353	-0.785447	down
24	P04066	FUCO_HUMAN	FUCA1	Tissue alpha-L-fucosidase	1.389	-0.777939	down
25	Q92597	NDRG1_HUMAN	NDRG1	Protein NDRG1	1.339	-0.772603	down
26	P07602	SAP_HUMAN	PSAP	Prosaposin	1.734	-0.73472	down
27	P07858	CATB_HUMAN	CTSB	Cathepsin B	1.754	-0.734101	down
28	P08758	ANXA5_HUMAN	ANXA5	Annexin A5	1.754	-0.728954	down
29	P07339	CATD_HUMAN	CTSD	Cathepsin D	1.47	-0.676879	down
30	P07437	TBB5_HUMAN	TUBB	Tubulin beta chain	1.383	-0.644096	down
31	P06865	HEXA_HUMAN	HEXA	Beta-hexosaminidase subunit alpha	1.456	-0.616147	down
32	P05787	K2C8_HUMAN	KRT8	Keratin, type II cytoskeletal 8	1.339	-0.603167	down
33	P27797	CALR_HUMAN	CALR	Calreticulin	1.339	-0.601461	down
34	P01011	AACT_HUMAN	SERPINA3	Alpha-1-antichymotrypsin	1.448	-0.589783	down
35	P68104;Q5VTE0	EF1A1_HUMAN;EF1A3_HUMAN	EEF1A1;EEF1A1P5	Elongation factor 1-alpha 1	1.353	-0.581637	down
36	P07355	ANXA2_HUMAN	ANXA2	Annexin A2	1.358	-0.567227	down
37	Q92820	GGH_HUMAN	GGH	Gamma-glutamyl hydrolase	1.383	-0.55401	down
