# Supplementary material for: Hepatitis B virus is a stealth virus that minimizes proteomic and secretomic changes in primary human hepatocytes
Source: J Gen Virol. 2025 Nov 7;106(11):002170. doi: 10.1099/jgv.0.002170 (PMC12594339; doi:10.1099/jgv.0.002170)
Supplement: Uncited Supplementary Material 5. [file jgv-106-02170-s005.xlsx]

## Sheet: HBV vs. Ctrl
Volcano plot: Culture fluids – HBV vs. Ctrl
UniProtKB accession number	UniProtKB entry name	Gene name	Protein name	-log10 Adj. P-Value	log2 Fold change	Differential Expression
P03146;P0C573	CAPSD_HBVD3;HBEAG_HBVD3	C	Capsid protein	2.127	6.06589	up
P03138	HBSAG_HBVD3	S	Large envelope protein	3.889	5.69363	up
Q9NQH7	XPP3_HUMAN	XPNPEP3	Xaa-Pro aminopeptidase 3	3.401	4.19083	up
P08684	CP3A4_HUMAN	CYP3A4	Cytochrome P450 3A4	1.94	2.04446	up
Q9UNZ2	NSF1C_HUMAN	NSFL1C	NSFL1 cofactor p47	2.077	1.93712	up
P29622	KAIN_HUMAN	SERPINA4	Kallistatin	2.859	1.848	up
P43251	BTD_HUMAN	BTD	Biotinidase	2.394	1.71787	up
Q0VD83	APOBR_HUMAN	APOBR	Apolipoprotein B receptor	1.843	1.65216	up
P02649	APOE_HUMAN	APOE	Apolipoprotein E	2.859	1.6328	up
Q9BTW9	TBCD_HUMAN	TBCD	Tubulin-specific chaperone D	2.451	1.54125	up
P01042	KNG1_HUMAN	KNG1	Kininogen-1	2.916	1.50806	up
P02652	APOA2_HUMAN	APOA2	Apolipoprotein A-II	2.688	1.50392	up
P02768	ALBU_HUMAN	ALB	Albumin	3.149	1.3631	up
P0C0L5	CO4B_HUMAN	C4B	Complement C4-B	2.519	1.36213	up
P04196	HRG_HUMAN	HRG	Histidine-rich glycoprotein	2.535	1.35362	up
P02654	APOC1_HUMAN	APOC1	Apolipoprotein C-I	2.547	1.34205	up
M0R1Q1	M0R1Q1_HUMAN	C3	Complement C3 (Fragment)	2.34	1.29597	up
P08519	APOA_HUMAN	LPA	Apolipoprotein(a)	1.563	1.28734	up
P00739	HPTR_HUMAN	HPR	Haptoglobin-related protein	1.979	1.2717	up
P02749	APOH_HUMAN	APOH	Beta-2-glycoprotein 1	2.859	1.23416	up
P00747	PLMN_HUMAN	PLG	Plasminogen	2.545	1.14234	up
P62249	RS16_HUMAN	RPS16	40S ribosomal protein S16	1.691	1.13231	up
P02766	TTHY_HUMAN	TTR	Transthyretin	2.547	1.1168	up
P27169	PON1_HUMAN	PON1	Serum paraoxonase/arylesterase 1	2.081	1.094	up
P02647	APOA1_HUMAN	APOA1	Apolipoprotein A-I	2.547	1.08381	up
P36980	FHR2_HUMAN	CFHR2	Complement factor H-related protein 2	2.184	1.03628	up
P00450	CERU_HUMAN	CP	Ceruloplasmin	2.916	1.01753	up
Q5T5C0	STXB5_HUMAN	STXBP5	Syntaxin-binding protein 5	2.127	1.01474	up
P01024	CO3_HUMAN	C3	Complement C3	3.198	0.999217	up
P04217	A1BG_HUMAN	A1BG	Alpha-1B-glycoprotein	2.426	0.993728	up
P02751	FINC_HUMAN	FN1	Fibronectin	2.747	0.986229	up
P07358	CO8B_HUMAN	C8B	Complement component C8 beta chain	1.56	0.982874	up
P01019	ANGT_HUMAN	AGT	Angiotensinogen	2.547	0.973251	up
P02760	AMBP_HUMAN	AMBP	Protein AMBP	2.526	0.969292	up
A0A140TA44	A0A140TA44_HUMAN	C4A	C4a anaphylatoxin	1.843	0.956727	up
P31040	SDHA_HUMAN	SDHA	Succinate dehydrogenase [ubiquinone] flavoprotein subunit, mitochondrial	1.65	0.949024	up
P0C0L4	CO4A_HUMAN	C4A	Complement C4-A	2.916	0.930815	up
Q16401	PSMD5_HUMAN	PSMD5	26S proteasome non-ATPase regulatory subunit 5	1.824	0.923309	up
P02655	APOC2_HUMAN	APOC2	Apolipoprotein C-II	1.551	0.915772	up
P18065	IBP2_HUMAN	IGFBP2	Insulin-like growth factor-binding protein 2	2.426	0.900449	up
Q9NQX3	GEPH_HUMAN	GPHN	Gephyrin	1.691	0.889448	up
P05546	HEP2_HUMAN	SERPIND1	Heparin cofactor 2	2.494	0.882878	up
P02671	FIBA_HUMAN	FGA	Fibrinogen alpha chain	2.426	0.882437	up
Q14624	ITIH4_HUMAN	ITIH4	Inter-alpha-trypsin inhibitor heavy chain H4	2.547	0.880642	up
P10909	CLUS_HUMAN	CLU	Clusterin	2.526	0.874108	up
P02774	VTDB_HUMAN	GC	Vitamin D-binding protein	2.535	0.86626	up
Q7L014	DDX46_HUMAN	DDX46	Probable ATP-dependent RNA helicase DDX46	1.831	0.857224	up
P02765	FETUA_HUMAN	AHSG	Alpha-2-HS-glycoprotein	2.352	0.847666	up
P00736	C1R_HUMAN	C1R	Complement C1r subcomponent	2.547	0.832913	up
A0A3B3ISR2;B4DPQ0;F5H2D0	A0A3B3ISR2_HUMAN;B4DPQ0_HUMAN;F5H2D0_HUMAN	C1R	Complement subcomponent C1r	1.642	0.82981	up
P02679	FIBG_HUMAN	FGG	Fibrinogen gamma chain	2.545	0.828917	up
P05155	IC1_HUMAN	SERPING1	Plasma protease C1 inhibitor	2.341	0.825944	up
P02675	FIBB_HUMAN	FGB	Fibrinogen beta chain	2.478	0.820854	up
P04003	C4BPA_HUMAN	C4BPA	C4b-binding protein alpha chain	1.852	0.819667	up
P04004	VTNC_HUMAN	VTN	Vitronectin	2.36	0.809129	up
P08185	CBG_HUMAN	SERPINA6	Corticosteroid-binding globulin	1.777	0.803475	up
P00738	HPT_HUMAN	HP	Haptoglobin	2.545	0.782657	up
P17936	IBP3_HUMAN	IGFBP3	Insulin-like growth factor-binding protein 3	1.351	0.745004	up
P09871	C1S_HUMAN	C1S	Complement C1s subcomponent	2.426	0.741875	up
Q96NZ9	PRAP1_HUMAN	PRAP1	Proline-rich acidic protein 1	1.853	0.738014	up
P04114	APOB_HUMAN	APOB	Apolipoprotein B-100	2.36	0.732349	up
Q9Y4W6	AFG32_HUMAN	AFG3L2	AFG3-like protein 2	1.769	0.728347	up
Q08380	LG3BP_HUMAN	LGALS3BP	Galectin-3-binding protein	2.119	0.718947	up
P25311	ZA2G_HUMAN	AZGP1	Zinc-alpha-2-glycoprotein	2.426	0.712983	up
Q9NSA1	FGF21_HUMAN	FGF21	Fibroblast growth factor 21	1.614	0.702764	up
Q96KN2	CNDP1_HUMAN	CNDP1	Beta-Ala-His dipeptidase	1.436	0.656335	up
Q96IY4	CBPB2_HUMAN	CPB2	Carboxypeptidase B2	1.479	0.655728	up
P02753	RET4_HUMAN	RBP4	Retinol-binding protein 4	2.047	0.655419	up
Q8WUA8	TSK_HUMAN	TSKU	Tsukushin	1.711	0.642625	up
P36955	PEDF_HUMAN	SERPINF1	Pigment epithelium-derived factor	1.757	0.639783	up
P08603	CFAH_HUMAN	CFH	Complement factor H	1.34	0.619602	up
P00734	THRB_HUMAN	F2	Prothrombin	1.964	0.61497	up
P22792	CPN2_HUMAN	CPN2	Carboxypeptidase N subunit 2	1.703	0.568105	up
P03952	KLKB1_HUMAN	KLKB1	Plasma kallikrein	1.515	0.561309	up
P01034	CYTC_HUMAN	CST3	Cystatin-C	1.371	0.534691	up
P00751	CFAB_HUMAN	CFB	Complement factor B	1.952	0.525713	up
Q9Y624	JAM1_HUMAN	F11R	Junctional adhesion molecule A	1.343	0.502091	up
Q16822	PCKGM_HUMAN	PCK2	Phosphoenolpyruvate carboxykinase [GTP], mitochondrial	1.893	-2.07218	down
P07910	HNRPC_HUMAN	HNRNPC	Heterogeneous nuclear ribonucleoproteins C1/C2	1.65	-1.95802	down
O43396	TXNL1_HUMAN	TXNL1	Thioredoxin-like protein 1	2.204	-1.8673	down
P00480	OTC_HUMAN	OTC	Ornithine carbamoyltransferase, mitochondrial	2.545	-1.68651	down
P23434	GCSH_HUMAN	GCSH	Glycine cleavage system H protein, mitochondrial	2.184	-1.6689	down
P07327	ADH1A_HUMAN	ADH1A	Alcohol dehydrogenase 1A	1.758	-1.63059	down
P80404	GABT_HUMAN	ABAT	4-aminobutyrate aminotransferase, mitochondrial	2.184	-1.62966	down
Q16762	THTR_HUMAN	TST	Thiosulfate sulfurtransferase	1.818	-1.6265	down
P30740	ILEU_HUMAN	SERPINB1	Leukocyte elastase inhibitor	2.547	-1.62211	down
Q6NVY1	HIBCH_HUMAN	HIBCH	3-hydroxyisobutyryl-CoA hydrolase, mitochondrial	2.519	-1.60437	down
P21549	SPYA_HUMAN	AGXT	Serine--pyruvate aminotransferase	2.859	-1.59636	down
P28062	PSB8_HUMAN	PSMB8	Proteasome subunit beta type-8	1.584	-1.59235	down
Q9H2U2	IPYR2_HUMAN	PPA2	Inorganic pyrophosphatase 2, mitochondrial	1.625	-1.57247	down
P13929	ENOB_HUMAN	ENO3	Beta-enolase	2.519	-1.56636	down
P40306	PSB10_HUMAN	PSMB10	Proteasome subunit beta type-10	1.615	-1.56285	down
O00264;O15173	PGRC1_HUMAN;PGRC2_HUMAN	PGRMC1;PGRMC2	Membrane-associated progesterone receptor component 1	2.526	-1.55211	down
P49588	SYAC_HUMAN	AARS1	Alanine--tRNA ligase, cytoplasmic	1.336	-1.54546	down
P00326	ADH1G_HUMAN	ADH1C	Alcohol dehydrogenase 1C	2.081	-1.54413	down
O75629	CREG1_HUMAN	CREG1	Protein CREG1	1.843	-1.54382	down
P20810	ICAL_HUMAN	CAST	Calpastatin	2.081	-1.54367	down
Q9Y2T3	GUAD_HUMAN	GDA	Guanine deaminase	2.272	-1.54173	down
O95336	6PGL_HUMAN	PGLS	6-phosphogluconolactonase	1.94	-1.53574	down
P13489	RINI_HUMAN	RNH1	Ribonuclease inhibitor	1.873	-1.51147	down
Q9UHA4	LTOR3_HUMAN	LAMTOR3	Ragulator complex protein LAMTOR3	1.893	-1.4936	down
Q04760	LGUL_HUMAN	GLO1	Lactoylglutathione lyase	2.479	-1.48937	down
Q9H4A4	AMPB_HUMAN	RNPEP	Aminopeptidase B	1.417	-1.47719	down
P61077;P62837	UB2D2_HUMAN;UB2D3_HUMAN	UBE2D2;UBE2D3	Ubiquitin-conjugating enzyme E2 D3	1.368	-1.47293	down
Q9UKK9	NUDT5_HUMAN	NUDT5	ADP-sugar pyrophosphatase	1.601	-1.46284	down
P28838	AMPL_HUMAN	LAP3	Cytosol aminopeptidase	1.769	-1.445	down
P60903	S10AA_HUMAN	S100A10	Protein S100-A10	2.361	-1.44364	down
Q04446	GLGB_HUMAN	GBE1	1,4-alpha-glucan-branching enzyme	2.077	-1.43644	down
P50225;P50226	ST1A1_HUMAN;ST1A2_HUMAN	SULT1A1;SULT1A2	Sulfotransferase 1A1	1.757	-1.41703	down
Q93099	HGD_HUMAN	HGD	Homogentisate 1,2-dioxygenase	1.466	-1.41171	down
P46108	CRK_HUMAN	CRK	Adapter molecule crk	2.127	-1.40204	down
Q14974	IMB1_HUMAN	KPNB1	Importin subunit beta-1	2.535	-1.39755	down
Q07021	C1QBP_HUMAN	C1QBP	Complement component 1 Q subcomponent-binding protein, mitochondrial	1.952	-1.39484	down
P63208	SKP1_HUMAN	SKP1	S-phase kinase-associated protein 1	2.241	-1.39301	down
P00325	ADH1B_HUMAN	ADH1B	All-trans-retinol dehydrogenase [NAD(+)] ADH1B	1.823	-1.38375	down
A0A494BZZ2;B7Z596;F5H7S3;H0YK48;H0YKJ4;H7BYY1	A0A494BZZ2_HUMAN;B7Z596_HUMAN;F5H7S3_HUMAN;H0YK48_HUMAN;H0YKJ4_HUMAN;H7BYY1_HUMAN	TPM1	Tropomyosin alpha-1 chain	2.36	-1.37069	down
Q9NR28	DBLOH_HUMAN	DIABLO	Diablo homolog, mitochondrial	1.529	-1.36603	down
P61978	HNRPK_HUMAN	HNRNPK	Heterogeneous nuclear ribonucleoprotein K	2.098	-1.3643	down
P0CG47;P0CG48;P62979;P62987	RL40_HUMAN;RS27A_HUMAN;UBB_HUMAN;UBC_HUMAN	RPS27A;UBA52;UBB;UBC	Polyubiquitin-B	1.881	-1.36419	down
P08319	ADH4_HUMAN	ADH4	All-trans-retinol dehydrogenase [NAD(+)] ADH4	2.229	-1.35795	down
P04179	SODM_HUMAN	SOD2	Superoxide dismutase [Mn], mitochondrial	2.184	-1.35328	down
Q15413	RYR3_HUMAN	RYR3	Ryanodine receptor 3	1.523	-1.35039	down
P10109	ADX_HUMAN	FDX1	Adrenodoxin, mitochondrial	1.672	-1.34661	down
P37837	TALDO_HUMAN	TALDO1	Transaldolase	1.716	-1.34599	down
Q8WW59	SPRY4_HUMAN	SPRYD4	SPRY domain-containing protein 4	2.426	-1.34545	down
P49759	CLK1_HUMAN	CLK1	Dual specificity protein kinase CLK1	1.703	-1.33957	down
P39687	AN32A_HUMAN	ANP32A	Acidic leucine-rich nuclear phosphoprotein 32 family member A	1.893	-1.32948	down
P38646	GRP75_HUMAN	HSPA9	Stress-70 protein, mitochondrial	1.926	-1.31996	down
P05091	ALDH2_HUMAN	ALDH2	Aldehyde dehydrogenase, mitochondrial	1.839	-1.31913	down
P29401	TKT_HUMAN	TKT	Transketolase	1.638	-1.30647	down
P42765	THIM_HUMAN	ACAA2	3-ketoacyl-CoA thiolase, mitochondrial	2.103	-1.29571	down
Q15274	DC_HUMAN	QPRT	Nicotinate-nucleotide pyrophosphorylase [carboxylating]	1.747	-1.29338	down
Q9UJM8	HAOX1_HUMAN	HAO1	Hydroxyacid oxidase 1	2.478	-1.29173	down
Q14914	PTGR1_HUMAN	PTGR1	Prostaglandin reductase 1	1.873	-1.28472	down
A0A087WWU8	A0A087WWU8_HUMAN	TPM3	Tropomyosin alpha-3 chain	1.88	-1.28179	down
O75347	TBCA_HUMAN	TBCA	Tubulin-specific chaperone A	1.392	-1.2786	down
P32929	CGL_HUMAN	CTH	Cystathionine gamma-lyase	1.769	-1.27774	down
Q92597	NDRG1_HUMAN	NDRG1	Protein NDRG1	2.859	-1.27691	down
P20962	PTMS_HUMAN	PTMS	Parathymosin	1.584	-1.27011	down
P24298	ALAT1_HUMAN	GPT	Alanine aminotransferase 1	1.584	-1.24991	down
P07954	FUMH_HUMAN	FH	Fumarate hydratase, mitochondrial	2.36	-1.24755	down
P17174	AATC_HUMAN	GOT1	Aspartate aminotransferase, cytoplasmic	1.712	-1.24742	down
A0A0B4J2D5;P0DPI2	GAL3A_HUMAN;GAL3B_HUMAN	GATD3A;GATD3B	Glutamine amidotransferase-like class 1 domain-containing protein 3B, mitochondrial	2.077	-1.23819	down
Q16851	UGPA_HUMAN	UGP2	UTP--glucose-1-phosphate uridylyltransferase	1.711	-1.2344	down
P48739	PIPNB_HUMAN	PITPNB	Phosphatidylinositol transfer protein beta isoform	1.761	-1.23309	down
Q9Y2B0	CNPY2_HUMAN	CNPY2	Protein canopy homolog 2	1.896	-1.23258	down
P21399	ACOC_HUMAN	ACO1	Cytoplasmic aconitate hydratase	2.535	-1.23103	down
Q9BWD1	THIC_HUMAN	ACAT2	Acetyl-CoA acetyltransferase, cytosolic	1.65	-1.22155	down
P06733	ENOA_HUMAN	ENO1	Alpha-enolase	2.081	-1.21982	down
P02794	FRIH_HUMAN	FTH1	Ferritin heavy chain	2.167	-1.21091	down
O95210	STBD1_HUMAN	STBD1	Starch-binding domain-containing protein 1	1.843	-1.19085	down
P00505	AATM_HUMAN	GOT2	Aspartate aminotransferase, mitochondrial	2.062	-1.18935	down
P30084	ECHM_HUMAN	ECHS1	Enoyl-CoA hydratase, mitochondrial	1.703	-1.18506	down
Q99798	ACON_HUMAN	ACO2	Aconitate hydratase, mitochondrial	1.652	-1.17873	down
P40261	NNMT_HUMAN	NNMT	Nicotinamide N-methyltransferase	1.873	-1.17469	down
P60900	PSA6_HUMAN	PSMA6	Proteasome subunit alpha type-6	1.94	-1.15898	down
P24752	THIL_HUMAN	ACAT1	Acetyl-CoA acetyltransferase, mitochondrial	2.278	-1.15841	down
Q9BRA2	TXD17_HUMAN	TXNDC17	Thioredoxin domain-containing protein 17	1.376	-1.15179	down
O14618	CCS_HUMAN	CCS	Copper chaperone for superoxide dismutase	1.819	-1.14604	down
P48637	GSHB_HUMAN	GSS	Glutathione synthetase	1.923	-1.14488	down
Q06323	PSME1_HUMAN	PSME1	Proteasome activator complex subunit 1	1.584	-1.14071	down
P35268	RL22_HUMAN	RPL22	60S ribosomal protein L22	1.843	-1.1398	down
P13804	ETFA_HUMAN	ETFA	Electron transfer flavoprotein subunit alpha, mitochondrial	1.56	-1.13896	down
P05386	RLA1_HUMAN	RPLP1	60S acidic ribosomal protein P1	1.838	-1.13501	down
P25325	THTM_HUMAN	MPST	3-mercaptopyruvate sulfurtransferase	1.638	-1.13428	down
Q9UBQ7	GRHPR_HUMAN	GRHPR	Glyoxylate reductase/hydroxypyruvate reductase	1.831	-1.1316	down
P35914	HMGCL_HUMAN	HMGCL	Hydroxymethylglutaryl-CoA lyase, mitochondrial	1.773	-1.12928	down
P48594	SPB4_HUMAN	SERPINB4	Serpin B4	2.004	-1.12725	down
P28074	PSB5_HUMAN	PSMB5	Proteasome subunit beta type-5	2.004	-1.12543	down
P02792	FRIL_HUMAN	FTL	Ferritin light chain	1.893	-1.1178	down
O14818	PSA7_HUMAN	PSMA7	Proteasome subunit alpha type-7	1.711	-1.11544	down
O76054	S14L2_HUMAN	SEC14L2	SEC14-like protein 2	1.762	-1.11375	down
P19971	TYPH_HUMAN	TYMP	Thymidine phosphorylase	1.614	-1.10519	down
Q96KP4	CNDP2_HUMAN	CNDP2	Cytosolic non-specific dipeptidase	1.729	-1.1051	down
P56537	IF6_HUMAN	EIF6	Eukaryotic translation initiation factor 6	1.893	-1.10133	down
P06744	G6PI_HUMAN	GPI	Glucose-6-phosphate isomerase	1.664	-1.10117	down
P20618	PSB1_HUMAN	PSMB1	Proteasome subunit beta type-1	1.761	-1.10061	down
P09382	LEG1_HUMAN	LGALS1	Galectin-1	1.523	-1.09616	down
P60174	TPIS_HUMAN	TPI1	Triosephosphate isomerase	1.743	-1.0942	down
O75083	WDR1_HUMAN	WDR1	WD repeat-containing protein 1	1.703	-1.09358	down
P15144	AMPN_HUMAN	ANPEP	Aminopeptidase N	2.36	-1.09348	down
P30044	PRDX5_HUMAN	PRDX5	Peroxiredoxin-5, mitochondrial	1.766	-1.09342	down
P30085	KCY_HUMAN	CMPK1	UMP-CMP kinase	1.584	-1.09327	down
P47756	CAPZB_HUMAN	CAPZB	F-actin-capping protein subunit beta	1.893	-1.08696	down
P06748	NPM_HUMAN	NPM1	Nucleophosmin	1.979	-1.08655	down
Q9UI17	M2GD_HUMAN	DMGDH	Dimethylglycine dehydrogenase, mitochondrial	2.253	-1.08376	down
Q96I99	SUCB2_HUMAN	SUCLG2	Succinate--CoA ligase [GDP-forming] subunit beta, mitochondrial	2.184	-1.07979	down
P30046	DOPD_HUMAN	DDT	D-dopachrome decarboxylase	1.307	-1.07795	down
P00558	PGK1_HUMAN	PGK1	Phosphoglycerate kinase 1	1.836	-1.07552	down
P29692	EF1D_HUMAN	EEF1D	Elongation factor 1-delta	1.357	-1.07272	down
P10768	ESTD_HUMAN	ESD	S-formylglutathione hydrolase	1.724	-1.07165	down
O60218	AK1BA_HUMAN	AKR1B10	Aldo-keto reductase family 1 member B10	2.047	-1.06915	down
P48163	MAOX_HUMAN	ME1	DP-dependent malic enzyme	1.893	-1.06907	down
Q16836	HCDH_HUMAN	HADH	Hydroxyacyl-coenzyme A dehydrogenase, mitochondrial	2.127	-1.06664	down
P04424	ARLY_HUMAN	ASL	Argininosuccinate lyase	1.503	-1.06401	down
P25787	PSA2_HUMAN	PSMA2	Proteasome subunit alpha type-2	1.584	-1.06051	down
P04792	HSPB1_HUMAN	HSPB1	Heat shock protein beta-1	2.238	-1.05396	down
P06737	PYGL_HUMAN	PYGL	Glycogen phosphorylase, liver form	2.494	-1.05209	down
O43707	ACTN4_HUMAN	ACTN4	Alpha-actinin-4	1.723	-1.04956	down
P09467	F16P1_HUMAN	FBP1	Fructose-1,6-bisphosphatase 1	1.397	-1.04733	down
O75369	FLNB_HUMAN	FLNB	Filamin-B	1.65	-1.04563	down
P55072	TERA_HUMAN	VCP	Transitional endoplasmic reticulum ATPase	1.584	-1.04377	down
P27487	DPP4_HUMAN	DPP4	Dipeptidyl peptidase 4	2.272	-1.0436	down
P04080	CYTB_HUMAN	CSTB	Cystatin-B	1.512	-1.04343	down
Q9NQR4	NIT2_HUMAN	NIT2	Omega-amidase NIT2	1.711	-1.04195	down
P07737	PROF1_HUMAN	PFN1	Profilin-1	1.711	-1.04041	down
P52565	GDIR1_HUMAN	ARHGDIA	Rho GDP-dissociation inhibitor 1	1.494	-1.03956	down
P12955	PEPD_HUMAN	PEPD	Xaa-Pro dipeptidase	1.923	-1.03402	down
P62937	PPIA_HUMAN	PPIA	Peptidyl-prolyl cis-trans isomerase A	1.453	-1.03313	down
P62857	RS28_HUMAN	RPS28	40S ribosomal protein S28	1.952	-1.02985	down
Q06278	AOXA_HUMAN	AOX1	Aldehyde oxidase	1.308	-1.0277	down
P28070	PSB4_HUMAN	PSMB4	Proteasome subunit beta type-4	2.199	-1.02748	down
P61604	CH10_HUMAN	HSPE1	10 kDa heat shock protein, mitochondrial	1.703	-1.02468	down
P22061	PIMT_HUMAN	PCMT1	Protein-L-isoaspartate(D-aspartate) O-methyltransferase	2.114	-1.02443	down
P16930	FAAA_HUMAN	FAH	Fumarylacetoacetase	1.56	-1.02432	down
Q9UL46	PSME2_HUMAN	PSME2	Proteasome activator complex subunit 2	1.824	-1.01865	down
Q96GK7	FAH2A_HUMAN	FAHD2A	Fumarylacetoacetate hydrolase domain-containing protein 2A	1.703	-1.01844	down
P35573	GDE_HUMAN	AGL	Glycogen debranching enzyme	1.744	-1.01772	down
Q01518	CAP1_HUMAN	CAP1	Adenylyl cyclase-associated protein 1	1.87	-1.01421	down
P61088;Q5JXB2	UBE2N_HUMAN;UE2NL_HUMAN	UBE2N;UBE2NL	Ubiquitin-conjugating enzyme E2 N	1.421	-1.01374	down
P18669	PGAM1_HUMAN	PGAM1	Phosphoglycerate mutase 1	1.594	-1.01219	down
O00748	EST2_HUMAN	CES2	Cocaine esterase	2.36	-1.01013	down
P52758	RIDA_HUMAN	RIDA	2-iminobutanoate/2-iminopropanoate deaminase	1.323	-1.0092	down
P35754	GLRX1_HUMAN	GLRX	Glutaredoxin-1	1.322	-1.00681	down
P27348	1433T_HUMAN	YWHAQ	14-3-3 protein theta	1.35	-1.00612	down
P22314	UBA1_HUMAN	UBA1	Ubiquitin-like modifier-activating enzyme 1	1.896	-1.0058	down
P48506	GSH1_HUMAN	GCLC	Glutamate--cysteine ligase catalytic subunit	1.35	-1.00308	down
P30038	AL4A1_HUMAN	ALDH4A1	Delta-1-pyrroline-5-carboxylate dehydrogenase, mitochondrial	1.65	-1.00297	down
P00918	CAH2_HUMAN	CA2	Carbonic anhydrase 2	1.584	-0.998473	down
P13639	EF2_HUMAN	EEF2	Elongation factor 2	2.081	-0.991356	down
P25788	PSA3_HUMAN	PSMA3	Proteasome subunit alpha type-3	1.503	-0.990985	down
P13798	ACPH_HUMAN	APEH	Acylamino-acid-releasing enzyme	1.34	-0.987958	down
P25786	PSA1_HUMAN	PSMA1	Proteasome subunit alpha type-1	1.529	-0.986056	down
Q96G03	PGM2_HUMAN	PGM2	Phosphoglucomutase-2	1.323	-0.985607	down
Q9HC38	GLOD4_HUMAN	GLOD4	Glyoxalase domain-containing protein 4	1.556	-0.981974	down
P34896	GLYC_HUMAN	SHMT1	Serine hydroxymethyltransferase, cytosolic	1.664	-0.981818	down
P15311	EZRI_HUMAN	EZR	Ezrin	1.507	-0.981279	down
P63241	IF5A1_HUMAN	EIF5A	Eukaryotic translation initiation factor 5A-1	1.659	-0.978159	down
P43490	MPT_HUMAN	MPT	Nicotinamide phosphoribosyltransferase	1.342	-0.9745	down
P61981	1433G_HUMAN	YWHAG	14-3-3 protein gamma	1.65	-0.973355	down
P06576	ATPB_HUMAN	ATP5F1B	ATP synthase subunit beta, mitochondrial	2.267	-0.971517	down
P55854;P61956;Q6EEV6	SUMO2_HUMAN;SUMO3_HUMAN;SUMO4_HUMAN	SUMO2;SUMO3;SUMO4	Small ubiquitin-related modifier 3	1.769	-0.97013	down
P06703	S10A6_HUMAN	S100A6	Protein S100-A6	1.634	-0.968942	down
P01040	CYTA_HUMAN	CSTA	Cystatin-A	1.736	-0.965226	down
Q01082	SPTB2_HUMAN	SPTBN1	Spectrin beta chain, non-erythrocytic 1	2.081	-0.951673	down
P30048	PRDX3_HUMAN	PRDX3	Thioredoxin-dependent peroxide reductase, mitochondrial	1.824	-0.949411	down
P08758	ANXA5_HUMAN	ANXA5	Annexin A5	2.384	-0.942454	down
P52895	AK1C2_HUMAN	AKR1C2	Aldo-keto reductase family 1 member C2	1.65	-0.941605	down
P10809	CH60_HUMAN	HSPD1	60 kDa heat shock protein, mitochondrial	2.184	-0.940206	down
Q96DC8	ECHD3_HUMAN	ECHDC3	Enoyl-CoA hydratase domain-containing protein 3, mitochondrial	1.453	-0.938711	down
P13797	PLST_HUMAN	PLS3	Plastin-3	1.843	-0.937985	down
P14174	MIF_HUMAN	MIF	Macrophage migration inhibitory factor	1.456	-0.936101	down
O95394	AGM1_HUMAN	PGM3	Phosphoacetylglucosamine mutase	1.57	-0.934746	down
Q06830	PRDX1_HUMAN	PRDX1	Peroxiredoxin-1	1.457	-0.934643	down
Q13404	UB2V1_HUMAN	UBE2V1	Ubiquitin-conjugating enzyme E2 variant 1	1.329	-0.933627	down
Q9BSH5	HDHD3_HUMAN	HDHD3	Haloacid dehalogenase-like hydrolase domain-containing protein 3	1.65	-0.933122	down
P49720	PSB3_HUMAN	PSMB3	Proteasome subunit beta type-3	1.719	-0.932963	down
Q99497	PARK7_HUMAN	PARK7	Parkinson disease protein 7	1.599	-0.932791	down
P07237	PDIA1_HUMAN	P4HB	Protein disulfide-isomerase	2.057	-0.932361	down
P32455	GBP1_HUMAN	GBP1	Guanylate-binding protein 1	1.664	-0.927457	down
P32754	HPPD_HUMAN	HPD	4-hydroxyphenylpyruvate dioxygenase	1.453	-0.924438	down
P28066	PSA5_HUMAN	PSMA5	Proteasome subunit alpha type-5	1.359	-0.922279	down
Q9NY33	DPP3_HUMAN	DPP3	Dipeptidyl peptidase 3	1.329	-0.918918	down
Q96QK1	VPS35_HUMAN	VPS35	Vacuolar protein sorting-associated protein 35	1.466	-0.913533	down
P42330	AK1C3_HUMAN	AKR1C3	Aldo-keto reductase family 1 member C3	1.65	-0.910972	down
P25398	RS12_HUMAN	RPS12	40S ribosomal protein S12	1.65	-0.904011	down
P61457	PHS_HUMAN	PCBD1	Pterin-4-alpha-carbinolamine dehydratase	1.497	-0.90376	down
P25789	PSA4_HUMAN	PSMA4	Proteasome subunit alpha type-4	1.703	-0.899889	down
Q9BV57	MTND_HUMAN	ADI1	1,2-dihydroxy-3-keto-5-methylthiopentene dioxygenase	1.758	-0.893587	down
P31946	1433B_HUMAN	YWHAB	14-3-3 protein beta/alpha	1.563	-0.892337	down
Q9ULA0	DNPEP_HUMAN	DNPEP	Aspartyl aminopeptidase	1.873	-0.88684	down
P19404	NDUV2_HUMAN	NDUFV2	DH dehydrogenase [ubiquinone] flavoprotein 2, mitochondrial	1.979	-0.879626	down
O14950;P19105	ML12A_HUMAN;ML12B_HUMAN	MYL12A;MYL12B	Myosin regulatory light chain 12B	2.341	-0.878359	down
O95154	ARK73_HUMAN	AKR7A3	Aflatoxin B1 aldehyde reductase member 3	2.081	-0.876988	down
O00299	CLIC1_HUMAN	CLIC1	Chloride intracellular channel protein 1	1.736	-0.876706	down
P12814	ACTN1_HUMAN	ACTN1	Alpha-actinin-1	1.703	-0.868387	down
Q16698	DECR_HUMAN	DECR1	2,4-dienoyl-CoA reductase, mitochondrial	1.65	-0.867197	down
Q14240	IF4A2_HUMAN	EIF4A2	Eukaryotic initiation factor 4A-II	1.355	-0.865649	down
P29218	IMPA1_HUMAN	IMPA1	Inositol monophosphatase 1	1.509	-0.864035	down
P11142	HSP7C_HUMAN	HSPA8	Heat shock cognate 71 kDa protein	1.355	-0.862482	down
O94760	DDAH1_HUMAN	DDAH1	N(G),N(G)-dimethylarginine dimethylaminohydrolase 1	1.711	-0.859968	down
P62736	ACTA_HUMAN	ACTA2	Actin, aortic smooth muscle	1.518	-0.854159	down
P32119	PRDX2_HUMAN	PRDX2	Peroxiredoxin-2	1.417	-0.85327	down
P00491	PNPH_HUMAN	PNP	Purine nucleoside phosphorylase	1.465	-0.851129	down
P63104	1433Z_HUMAN	YWHAZ	14-3-3 protein zeta/delta	1.699	-0.849705	down
P0DP23;P0DP24;P0DP25	CALM1_HUMAN;CALM2_HUMAN;CALM3_HUMAN	CALM1;CALM2;CALM3	Calmodulin-1	1.65	-0.844177	down
P40925	MDHC_HUMAN	MDH1	Malate dehydrogenase, cytoplasmic	1.37	-0.84333	down
P30041	PRDX6_HUMAN	PRDX6	Peroxiredoxin-6	1.35	-0.835693	down
P09417	DHPR_HUMAN	QDPR	Dihydropteridine reductase	1.338	-0.831151	down
P04406	G3P_HUMAN	GAPDH	Glyceraldehyde-3-phosphate dehydrogenase	2.057	-0.828826	down
P45954	ACDSB_HUMAN	ACADSB	Short/branched chain specific acyl-CoA dehydrogenase, mitochondrial	1.412	-0.827942	down
P21964	COMT_HUMAN	COMT	Catechol O-methyltransferase	1.659	-0.824966	down
P60033	CD81_HUMAN	CD81	CD81 antigen	1.374	-0.824196	down
P40926	MDHM_HUMAN	MDH2	Malate dehydrogenase, mitochondrial	2.114	-0.822913	down
P13473	LAMP2_HUMAN	LAMP2	Lysosome-associated membrane glycoprotein 2	1.993	-0.821143	down
P08238	HS90B_HUMAN	HSP90AB1	Heat shock protein HSP 90-beta	1.55	-0.821134	down
P60709;P63261	ACTB_HUMAN;ACTG_HUMAN	ACTB;ACTG1	Actin, cytoplasmic 1	1.843	-0.815227	down
P07900	HS90A_HUMAN	HSP90AA1	Heat shock protein HSP 90-alpha	1.589	-0.80623	down
P49721	PSB2_HUMAN	PSMB2	Proteasome subunit beta type-2	1.318	-0.803257	down
Q00796	DHSO_HUMAN	SORD	Sorbitol dehydrogenase	1.814	-0.802529	down
P04040	CATA_HUMAN	CAT	Catalase	1.794	-0.80159	down
Q8WUM4	PDC6I_HUMAN	PDCD6IP	Programmed cell death 6-interacting protein	1.503	-0.801397	down
Q9UK22	FBX2_HUMAN	FBXO2	F-box only protein 2	1.669	-0.798872	down
P31327	CPSM_HUMAN	CPS1	Carbamoyl-phosphate synthase [ammonia], mitochondrial	1.629	-0.796113	down
O60701	UGDH_HUMAN	UGDH	UDP-glucose 6-dehydrogenase	1.761	-0.792272	down
P16152	CBR1_HUMAN	CBR1	Carbonyl reductase [NADPH] 1	1.397	-0.77862	down
P0DN79;P35520	CBSL_HUMAN;CBS_HUMAN	CBS;CBSL	Cystathionine beta-synthase-like protein	1.776	-0.775935	down
P23284	PPIB_HUMAN	PPIB	Peptidyl-prolyl cis-trans isomerase B	1.315	-0.775892	down
Q86TX2	ACOT1_HUMAN	ACOT1	Acyl-coenzyme A thioesterase 1	1.308	-0.77537	down
P07355	ANXA2_HUMAN	ANXA2	Annexin A2	1.85	-0.767	down
P48741	HSP77_HUMAN	HSPA7	Putative heat shock 70 kDa protein 7	1.308	-0.755782	down
P42126	ECI1_HUMAN	ECI1	Enoyl-CoA delta isomerase 1, mitochondrial	1.585	-0.7546	down
O75891	AL1L1_HUMAN	ALDH1L1	Cytosolic 10-formyltetrahydrofolate dehydrogenase	1.475	-0.754583	down
P28332	ADH6_HUMAN	ADH6	Alcohol dehydrogenase 6	1.864	-0.75066	down
Q14126	DSG2_HUMAN	DSG2	Desmoglein-2	1.368	-0.746919	down
P00352	AL1A1_HUMAN	ALDH1A1	Retinal dehydrogenase 1	1.311	-0.735977	down
P09622	DLDH_HUMAN	DLD	Dihydrolipoyl dehydrogenase, mitochondrial	1.669	-0.734934	down
Q9NR31;Q9Y6B6	SAR1A_HUMAN;SAR1B_HUMAN	SAR1A;SAR1B	GTP-binding protein SAR1a	1.497	-0.733004	down
P50395	GDIB_HUMAN	GDI2	Rab GDP dissociation inhibitor beta	1.342	-0.727311	down
P28072	PSB6_HUMAN	PSMB6	Proteasome subunit beta type-6	1.711	-0.727149	down
Q3LXA3	TKFC_HUMAN	TKFC	Triokinase/FMN cyclase	1.34	-0.724363	down
P50440	GATM_HUMAN	GATM	Glycine amidinotransferase, mitochondrial	1.319	-0.724039	down
P62714;P67775	PP2AA_HUMAN;PP2AB_HUMAN	PPP2CA;PPP2CB	Serine/threonine-protein phosphatase 2A catalytic subunit beta isoform	1.409	-0.711907	down
P07437	TBB5_HUMAN	TUBB	Tubulin beta chain	1.923	-0.706521	down
Q9Y5Z4	HEBP2_HUMAN	HEBP2	Heme-binding protein 2	1.396	-0.701038	down
P00167	CYB5_HUMAN	CYB5A	Cytochrome b5	1.659	-0.696972	down
P15531	NDKA_HUMAN	NME1	Nucleoside diphosphate kinase A	1.464	-0.688533	down
P61916	NPC2_HUMAN	NPC2	NPC intracellular cholesterol transporter 2	1.895	-0.688489	down
P27797	CALR_HUMAN	CALR	Calreticulin	1.474	-0.6873	down
P62942	FKB1A_HUMAN	FKBP1A	Peptidyl-prolyl cis-trans isomerase FKBP1A	1.703	-0.684362	down
P17516	AK1C4_HUMAN	AKR1C4	Aldo-keto reductase family 1 member C4	1.363	-0.661807	down
P26038	MOES_HUMAN	MSN	Moesin	1.507	-0.66139	down
P16083	NQO2_HUMAN	NQO2	Ribosyldihydronicotinamide dehydrogenase [quinone]	1.363	-0.661074	down
Q9NQS5	GPR84_HUMAN	GPR84	G-protein coupled receptor 84	1.667	-0.660777	down
P14314	GLU2B_HUMAN	PRKCSH	Glucosidase 2 subunit beta	1.65	-0.657848	down
P60660	MYL6_HUMAN	MYL6	Myosin light polypeptide 6	1.451	-0.656073	down
P07686	HEXB_HUMAN	HEXB	Beta-hexosaminidase subunit beta	1.843	-0.654383	down
P0DMV8;P0DMV9	HS71A_HUMAN;HS71B_HUMAN	HSPA1A;HSPA1B	Heat shock 70 kDa protein 1A	1.342	-0.638609	down
P68104;Q5VTE0	EF1A1_HUMAN;EF1A3_HUMAN	EEF1A1;EEF1A1P5	Elongation factor 1-alpha 1	1.843	-0.636106	down
P08133	ANXA6_HUMAN	ANXA6	Annexin A6	1.403	-0.623026	down
P04075	ALDOA_HUMAN	ALDOA	Fructose-bisphosphate aldolase A	1.35	-0.60862	down
P23526	SAHH_HUMAN	AHCY	Adenosylhomocysteinase	1.711	-0.590573	down
P14625	ENPL_HUMAN	HSP90B1	Endoplasmin	1.769	-0.585809	down
P17900	SAP3_HUMAN	GM2A	Ganglioside GM2 activator	1.436	-0.583284	down
P30040	ERP29_HUMAN	ERP29	Endoplasmic reticulum resident protein 29	1.466	-0.574307	down
P13667	PDIA4_HUMAN	PDIA4	Protein disulfide-isomerase A4	1.538	-0.572161	down
Q13813	SPTN1_HUMAN	SPTAN1	Spectrin alpha chain, non-erythrocytic 1	1.517	-0.570203	down
P01889	HLAB_HUMAN	HLA-B	HLA class I histocompatibility antigen, B alpha chain	1.409	-0.566453	down
P07099	HYEP_HUMAN	EPHX1	Epoxide hydrolase 1	1.355	-0.561418	down
P00338	LDHA_HUMAN	LDHA	L-lactate dehydrogenase A chain	1.722	-0.557701	down
Q71U36;Q9BQE3	TBA1A_HUMAN;TBA1C_HUMAN	TUBA1A;TUBA1C	Tubulin alpha-1A chain	1.46	-0.55298	down
P11021	BIP_HUMAN	HSPA5	Endoplasmic reticulum chaperone BiP	1.415	-0.551866	down
P06865	HEXA_HUMAN	HEXA	Beta-hexosaminidase subunit alpha	1.417	-0.544769	down
Q13011	ECH1_HUMAN	ECH1	Delta(3,5)-Delta(2,4)-dienoyl-CoA isomerase, mitochondrial	1.401	-0.5373	down
P02545	LMNA_HUMAN	LMNA	Prelamin-A/C	1.584	-0.516159	down
P07858	CATB_HUMAN	CTSB	Cathepsin B	1.355	-0.508447	down
Q96DA0	ZG16B_HUMAN	ZG16B	Zymogen granule protein 16 homolog B	1.082	-2.07257	ns
P13646	K1C13_HUMAN	KRT13	Keratin, type I cytoskeletal 13	0.375	-1.61282	ns
P15428	PGDH_HUMAN	HPGD	15-hydroxyprostaglandin dehydrogenase [NAD(+)]	1.075	-1.50827	ns
P19013	K2C4_HUMAN	KRT4	Keratin, type II cytoskeletal 4	0.554	-1.41999	ns
O75503	CLN5_HUMAN	CLN5	Ceroid-lipofuscinosis neuronal protein 5	0.951	-1.37612	ns
P50135	HNMT_HUMAN	HNMT	Histamine N-methyltransferase	0.932	-1.37169	ns
Q7Z3Z3	PIWL3_HUMAN	PIWIL3	Piwi-like protein 3	1.279	-1.34718	ns
P11216	PYGB_HUMAN	PYGB	Glycogen phosphorylase, brain form	0.621	-1.29394	ns
Q53H82	LACB2_HUMAN	LACTB2	Endoribonuclease LACTB2	1.247	-1.19905	ns
Q9NVS9	PNPO_HUMAN	PNPO	Pyridoxine-5'-phosphate oxidase	0.778	-1.17914	ns
O15033	AREL1_HUMAN	AREL1	Apoptosis-resistant E3 ubiquitin protein ligase 1	0.403	-1.14955	ns
Q9H2M3	BHMT2_HUMAN	BHMT2	S-methylmethionine--homocysteine S-methyltransferase BHMT2	1.143	-1.1328	ns
P37802	TAGL2_HUMAN	TAGLN2	Transgelin-2	0.87	-1.12681	ns
P82980	RET5_HUMAN	RBP5	Retinol-binding protein 5	0.633	-1.0925	ns
P17844	DDX5_HUMAN	DDX5	Probable ATP-dependent RNA helicase DDX5	0.368	-1.08115	ns
Q15181	IPYR_HUMAN	PPA1	Inorganic pyrophosphatase	1.24	-1.05944	ns
Q14353	GAMT_HUMAN	GAMT	Guanidinoacetate N-methyltransferase	0.905	-1.05526	ns
Q13509	TBB3_HUMAN	TUBB3	Tubulin beta-3 chain	1.279	-1.04391	ns
Q03154	ACY1_HUMAN	ACY1	Aminoacylase-1	1.296	-1.03793	ns
Q96DG6	CMBL_HUMAN	CMBL	Carboxymethylenebutenolidase homolog	1.192	-1.01349	ns
Q9BRF8	CPPED_HUMAN	CPPED1	Serine/threonine-protein phosphatase CPPED1	1.102	-0.998189	ns
P11766	ADHX_HUMAN	ADH5	Alcohol dehydrogenase class-3	1.258	-0.989201	ns
P17081	RHOQ_HUMAN	RHOQ	Rho-related GTP-binding protein RhoQ	1.061	-0.97687	ns
Q9Y617	SERC_HUMAN	PSAT1	Phosphoserine aminotransferase	1.236	-0.975831	ns
P35237	SPB6_HUMAN	SERPINB6	Serpin B6	0.907	-0.925198	ns
P00441	SODC_HUMAN	SOD1	Superoxide dismutase [Cu-Zn]	1.227	-0.923964	ns
Q99436	PSB7_HUMAN	PSMB7	Proteasome subunit beta type-7	0.673	-0.915649	ns
P68036	UB2L3_HUMAN	UBE2L3	Ubiquitin-conjugating enzyme E2 L3	0.836	-0.906634	ns
P50990	TCPQ_HUMAN	CCT8	T-complex protein 1 subunit theta	0.724	-0.905262	ns
Q9P1F3	ABRAL_HUMAN	ABRACL	Costars family protein ABRACL	0.671	-0.903151	ns
Q15631	TSN_HUMAN	TSN	Translin	0.88	-0.900795	ns
P09210	GSTA2_HUMAN	GSTA2	Glutathione S-transferase A2	1.286	-0.884785	ns
P25815	S100P_HUMAN	S100P	Protein S100-P	0.537	-0.87764	ns
Q16531	DDB1_HUMAN	DDB1	DNA damage-binding protein 1	1.224	-0.847584	ns
Q09666	AHNK_HUMAN	AHNAK	Neuroblast differentiation-associated protein AHNAK	1.208	-0.843937	ns
P78417	GSTO1_HUMAN	GSTO1	Glutathione S-transferase omega-1	1.098	-0.843807	ns
Q9Y266	NUDC_HUMAN	NUDC	Nuclear migration protein nudC	0.595	-0.843191	ns
P81605	DCD_HUMAN	DCD	Dermcidin	0.961	-0.839004	ns
P05387	RLA2_HUMAN	RPLP2	60S acidic ribosomal protein P2	1.226	-0.834258	ns
P29508	SPB3_HUMAN	SERPINB3	Serpin B3	0.372	-0.829192	ns
P61960	UFM1_HUMAN	UFM1	Ubiquitin-fold modifier 1	1.238	-0.827514	ns
P07148	FABPL_HUMAN	FABP1	Fatty acid-binding protein, liver	0.966	-0.817416	ns
P11940;Q4VXU2;Q5JQF8;Q9H361	PABP1_HUMAN;PABP3_HUMAN;PAP1L_HUMAN;PAP1M_HUMAN	PABPC1;PABPC1L;PABPC1L2A;PABPC3	Polyadenylate-binding protein 1	0.68	-0.805046	ns
P30086	PEBP1_HUMAN	PEBP1	Phosphatidylethanolamine-binding protein 1	1.141	-0.803835	ns
O95865	DDAH2_HUMAN	DDAH2	N(G),N(G)-dimethylarginine dimethylaminohydrolase 2	1.05	-0.802928	ns
Q9HAV7	GRPE1_HUMAN	GRPEL1	GrpE protein homolog 1, mitochondrial	1.23	-0.799957	ns
O95831	AIFM1_HUMAN	AIFM1	Apoptosis-inducing factor 1, mitochondrial	1.115	-0.797574	ns
Q86X76	NIT1_HUMAN	NIT1	Deaminated glutathione amidase	0.656	-0.789649	ns
O43889	CREB3_HUMAN	CREB3	Cyclic AMP-responsive element-binding protein 3	0.293	-0.788579	ns
Q9H8M2	BRD9_HUMAN	BRD9	Bromodomain-containing protein 9	0.41	-0.786349	ns
P36871	PGM1_HUMAN	PGM1	Phosphoglucomutase-1	1.192	-0.777099	ns
Q86VP6	CAND1_HUMAN	CAND1	Cullin-associated NEDD8-dissociated protein 1	1.012	-0.776102	ns
Q13228	SBP1_HUMAN	SELENBP1	Methanethiol oxidase	1.039	-0.776069	ns
Q86YB7	ECHD2_HUMAN	ECHDC2	Enoyl-CoA hydratase domain-containing protein 2, mitochondrial	0.98	-0.772691	ns
P14324	FPPS_HUMAN	FDPS	Farnesyl pyrophosphate synthase	1.118	-0.771057	ns
P05089	ARGI1_HUMAN	ARG1	Arginase-1	1.106	-0.763038	ns
P29377	S100G_HUMAN	S100G	Protein S100-G	0.502	-0.758713	ns
Q12931	TRAP1_HUMAN	TRAP1	Heat shock protein 75 kDa, mitochondrial	1.143	-0.75555	ns
P28065	PSB9_HUMAN	PSMB9	Proteasome subunit beta type-9	0.552	-0.753827	ns
Q16881	TRXR1_HUMAN	TXNRD1	Thioredoxin reductase 1, cytoplasmic	1.141	-0.750876	ns
P22352	GPX3_HUMAN	GPX3	Glutathione peroxidase 3	1.082	-0.750521	ns
Q96HE7	ERO1A_HUMAN	ERO1A	ERO1-like protein alpha	0.952	-0.750014	ns
P14550	AK1A1_HUMAN	AKR1A1	Aldo-keto reductase family 1 member A1	1.101	-0.744624	ns
Q93088	BHMT1_HUMAN	BHMT	Betaine--homocysteine S-methyltransferase 1	1.035	-0.742364	ns
P05062	ALDOB_HUMAN	ALDOB	Fructose-bisphosphate aldolase B	1.081	-0.729586	ns
P54727	RD23B_HUMAN	RAD23B	UV excision repair protein RAD23 homolog B	1.204	-0.727351	ns
F8VZY6	F8VZY6_HUMAN	CDK17	Cyclin-dependent kinase 17 (Fragment)	1.184	-0.720338	ns
O75874	IDHC_HUMAN	IDH1	Isocitrate dehydrogenase [NADP] cytoplasmic	1.111	-0.71905	ns
P34897	GLYM_HUMAN	SHMT2	Serine hydroxymethyltransferase, mitochondrial	1.088	-0.712756	ns
Q08188	TGM3_HUMAN	TGM3	Protein-glutamine gamma-glutamyltransferase E	0.537	-0.705311	ns
P13716	HEM2_HUMAN	ALAD	Delta-aminolevulinic acid dehydratase	1.18	-0.699463	ns
Q8N1N4	K2C78_HUMAN	KRT78	Keratin, type II cytoskeletal 78	0.575	-0.697212	ns
P62873	GBB1_HUMAN	GNB1	Guanine nucleotide-binding protein G(I)/G(S)/G(T) subunit beta-1	1.159	-0.692566	ns
P62258	1433E_HUMAN	YWHAE	14-3-3 protein epsilon	1.213	-0.692403	ns
Q9NRV9	HEBP1_HUMAN	HEBP1	Heme-binding protein 1	1.012	-0.690724	ns
P00390	GSHR_HUMAN	GSR	Glutathione reductase, mitochondrial	1.042	-0.690699	ns
P62491;Q15907	RB11A_HUMAN;RB11B_HUMAN	RAB11A;RAB11B	Ras-related protein Rab-11A	1.035	-0.687587	ns
P61626	LYSC_HUMAN	LYZ	Lysozyme C	0.372	-0.685871	ns
Q9H0I9	TKTL2_HUMAN	TKTL2	Transketolase-like protein 2	0.35	-0.67505	ns
P10599	THIO_HUMAN	TXN	Thioredoxin	1.057	-0.673879	ns
O14745	NHRF1_HUMAN	SLC9A3R1	Na(+)/H(+) exchange regulatory cofactor NHE-RF1	1.261	-0.6678	ns
Q5D862	FILA2_HUMAN	FLG2	Filaggrin-2	0.724	-0.666282	ns
Q9UHL4	DPP2_HUMAN	DPP7	Dipeptidyl peptidase 2	1.012	-0.663508	ns
P0DME0;Q01105	SETLP_HUMAN;SET_HUMAN	SET;SETSIP	Protein SETSIP	1.164	-0.662824	ns
P02795;P04732;P13640;P80297;Q8N339	MT1E_HUMAN;MT1G_HUMAN;MT1M_HUMAN;MT1X_HUMAN;MT2_HUMAN	MT1E;MT1G;MT1M;MT1X;MT2A	Metallothionein-2	0.839	-0.660886	ns
Q00610	CLH1_HUMAN	CLTC	Clathrin heavy chain 1	0.418	-0.660265	ns
P14923	PLAK_HUMAN	JUP	Junction plakoglobin	0.561	-0.650331	ns
P30153	2AAA_HUMAN	PPP2R1A	Serine/threonine-protein phosphatase 2A 65 kDa regulatory subunit A alpha isoform	0.704	-0.645901	ns
Q96JD6	AKCL2_HUMAN	AKR1E2	1,5-anhydro-D-fructose reductase	0.791	-0.644896	ns
P51687	SUOX_HUMAN	SUOX	Sulfite oxidase, mitochondrial	0.949	-0.638736	ns
Q9Y281	COF2_HUMAN	CFL2	Cofilin-2	1.208	-0.63559	ns
P27105	STOM_HUMAN	STOM	Stomatin	0.521	-0.634662	ns
Q9NWV4	CZIB_HUMAN	CZIB	CXXC motif containing zinc binding protein	0.831	-0.633442	ns
P78330	SERB_HUMAN	PSPH	Phosphoserine phosphatase	1.173	-0.63188	ns
P04439	HLAA_HUMAN	HLA-A	HLA class I histocompatibility antigen, A alpha chain	0.672	-0.629525	ns
Q96IU4	ABHEB_HUMAN	ABHD14B	Protein ABHD14B	0.835	-0.629309	ns
P11586	C1TC_HUMAN	MTHFD1	C-1-tetrahydrofolate synthase, cytoplasmic	1.165	-0.626404	ns
P58546	MTPN_HUMAN	MTPN	Myotrophin	0.614	-0.624075	ns
Q00266	METK1_HUMAN	MAT1A	S-adenosylmethionine synthase isoform type-1	0.856	-0.620688	ns
Q13423	NNTM_HUMAN	NNT	D(P) transhydrogenase, mitochondrial	0.684	-0.618779	ns
P12956	XRCC6_HUMAN	XRCC6	X-ray repair cross-complementing protein 6	0.507	-0.612156	ns
Q04917	1433F_HUMAN	YWHAH	14-3-3 protein eta	0.506	-0.611863	ns
O75467;Q6AW86	Z324A_HUMAN;Z324B_HUMAN	ZNF324;ZNF324B	Zinc finger protein 324A	0.757	-0.611689	ns
P07108	ACBP_HUMAN	DBI	Acyl-CoA-binding protein	0.669	-0.60875	ns
P26641	EF1G_HUMAN	EEF1G	Elongation factor 1-gamma	0.752	-0.605927	ns
Q06520	ST2A1_HUMAN	SULT2A1	Sulfotransferase 2A1	0.963	-0.603073	ns
Q99519	NEUR1_HUMAN	NEU1	Sialidase-1	0.39	-0.602745	ns
Q9Y696	CLIC4_HUMAN	CLIC4	Chloride intracellular channel protein 4	1.13	-0.60103	ns
P22033	MUTA_HUMAN	MMUT	Methylmalonyl-CoA mutase, mitochondrial	0.912	-0.600635	ns
Q68CK6	ACS2B_HUMAN	ACSM2B	Acyl-coenzyme A synthetase ACSM2B, mitochondrial	0.848	-0.599581	ns
P00966	ASSY_HUMAN	ASS1	Argininosuccinate synthase	0.715	-0.598143	ns
Q13885	TBB2A_HUMAN	TUBB2A	Tubulin beta-2A chain	0.621	-0.593071	ns
P52907	CAZA1_HUMAN	CAPZA1	F-actin-capping protein subunit alpha-1	0.393	-0.59276	ns
P08865	RSSA_HUMAN	RPSA	40S ribosomal protein SA	0.971	-0.590566	ns
P21266	GSTM3_HUMAN	GSTM3	Glutathione S-transferase Mu 3	0.537	-0.589382	ns
Q9UBI6	GBG12_HUMAN	GNG12	Guanine nucleotide-binding protein G(I)/G(S)/G(O) subunit gamma-12	0.503	-0.589331	ns
P45974	UBP5_HUMAN	USP5	Ubiquitin carboxyl-terminal hydrolase 5	0.901	-0.587538	ns
Q9UIJ7	KAD3_HUMAN	AK3	GTP:AMP phosphotransferase AK3, mitochondrial	0.64	-0.587418	ns
P23528	COF1_HUMAN	CFL1	Cofilin-1	0.961	-0.585901	ns
P05161	ISG15_HUMAN	ISG15	Ubiquitin-like protein ISG15	0.552	-0.582599	ns
P49419	AL7A1_HUMAN	ALDH7A1	Alpha-aminoadipic semialdehyde dehydrogenase	0.72	-0.580271	ns
P25774	CATS_HUMAN	CTSS	Cathepsin S	1.194	-0.580258	ns
P46952	3HAO_HUMAN	HAAO	3-hydroxyanthranilate 3,4-dioxygenase	0.948	-0.579651	ns
P02538	K2C6A_HUMAN	KRT6A	Keratin, type II cytoskeletal 6A	0.426	-0.576619	ns
O15498	YKT6_HUMAN	YKT6	Synaptobrevin homolog YKT6	0.439	-0.576241	ns
P13647	K2C5_HUMAN	KRT5	Keratin, type II cytoskeletal 5	0.812	-0.570828	ns
P00492	HPRT_HUMAN	HPRT1	Hypoxanthine-guanine phosphoribosyltransferase	0.677	-0.570038	ns
Q5R3I4	TTC38_HUMAN	TTC38	Tetratricopeptide repeat protein 38	1.118	-0.569134	ns
P07741	APT_HUMAN	APRT	Adenine phosphoribosyltransferase	1.223	-0.562419	ns
P05388	RLA0_HUMAN	RPLP0	60S acidic ribosomal protein P0	0.673	-0.559727	ns
P59998	ARPC4_HUMAN	ARPC4	Actin-related protein 2/3 complex subunit 4	0.893	-0.559618	ns
P49189	AL9A1_HUMAN	ALDH9A1	4-trimethylaminobutyraldehyde dehydrogenase	1.161	-0.559221	ns
P04259	K2C6B_HUMAN	KRT6B	Keratin, type II cytoskeletal 6B	0.26	-0.558408	ns
P31939	PUR9_HUMAN	ATIC	Bifunctional purine biosynthesis protein ATIC	0.562	-0.555323	ns
P11279	LAMP1_HUMAN	LAMP1	Lysosome-associated membrane glycoprotein 1	1.204	-0.553453	ns
O15511	ARPC5_HUMAN	ARPC5	Actin-related protein 2/3 complex subunit 5	0.988	-0.551474	ns
P02533	K1C14_HUMAN	KRT14	Keratin, type I cytoskeletal 14	0.447	-0.549352	ns
P21980	TGM2_HUMAN	TGM2	Protein-glutamine gamma-glutamyltransferase 2	0.958	-0.546789	ns
Q16775	GLO2_HUMAN	HAGH	Hydroxyacylglutathione hydrolase, mitochondrial	1.261	-0.540294	ns
P15586	GNS_HUMAN	GNS	N-acetylglucosamine-6-sulfatase	0.888	-0.53552	ns
P16070	CD44_HUMAN	CD44	CD44 antigen	0.867	-0.526933	ns
P35908	K22E_HUMAN	KRT2	Keratin, type II cytoskeletal 2 epidermal	0.812	-0.52627	ns
P28340	DPOD1_HUMAN	POLD1	DNA polymerase delta catalytic subunit	0.403	-0.523452	ns
P27816	MAP4_HUMAN	MAP4	Microtubule-associated protein 4	0.387	-0.52288	ns
Q99439	CNN2_HUMAN	CNN2	Calponin-2	1.175	-0.515599	ns
P99999	CYC_HUMAN	CYCS	Cytochrome c	0.562	-0.514668	ns
P21912	SDHB_HUMAN	SDHB	Succinate dehydrogenase [ubiquinone] iron-sulfur subunit, mitochondrial	0.293	-0.512646	ns
Q9H0W9	CK054_HUMAN	C11orf54	Ester hydrolase C11orf54	0.778	-0.505702	ns
P49368	TCPG_HUMAN	CCT3	T-complex protein 1 subunit gamma	0.564	-0.502122	ns
P62826	RAN_HUMAN	RAN	GTP-binding nuclear protein Ran	0.643	-0.501365	ns
P22307	NLTP_HUMAN	SCP2	Non-specific lipid-transfer protein	0.397	-0.500431	ns
P10253	LYAG_HUMAN	GAA	Lysosomal alpha-glucosidase	1.106	-0.498687	ns
Q86WN2	IFNE_HUMAN	IFNE	Interferon epsilon	0.483	-0.497994	ns
P07339	CATD_HUMAN	CTSD	Cathepsin D	1.65	-0.495365	ns
P26599	PTBP1_HUMAN	PTBP1	Polypyrimidine tract-binding protein 1	0.387	-0.487727	ns
P0DJI9	SAA2_HUMAN	SAA2	Serum amyloid A-2 protein	0.875	-0.485243	ns
P04066	FUCO_HUMAN	FUCA1	Tissue alpha-L-fucosidase	1.02	-0.482971	ns
Q9Y2S2	CRYL1_HUMAN	CRYL1	Lambda-crystallin homolog	0.327	-0.481714	ns
P0DM35;P80294	M1BL1_HUMAN;MT1H_HUMAN	MT1H;MT1HL1	Metallothionein 1H-like protein 1	0.324	-0.481221	ns
P31937	3HIDH_HUMAN	HIBADH	3-hydroxyisobutyrate dehydrogenase, mitochondrial	1.254	-0.481102	ns
O15144	ARPC2_HUMAN	ARPC2	Actin-related protein 2/3 complex subunit 2	0.963	-0.473867	ns
P09972	ALDOC_HUMAN	ALDOC	Fructose-bisphosphate aldolase C	0.568	-0.471704	ns
Q15493	RGN_HUMAN	RGN	Regucalcin	1.248	-0.465977	ns
Q96C23	GALM_HUMAN	GALM	Galactose mutarotase	0.198	-0.461174	ns
P55263	ADK_HUMAN	ADK	Adenosine kinase	0.621	-0.458879	ns
Q7Z4W1	DCXR_HUMAN	DCXR	L-xylulose reductase	1.152	-0.451733	ns
P23141	EST1_HUMAN	CES1	Liver carboxylesterase 1	1.342	-0.450713	ns
O60814;P57053;P58876;P62807;Q5QNW6;Q93079;Q99877;Q99879;Q99880	H2B1C_HUMAN;H2B1D_HUMAN;H2B1H_HUMAN;H2B1K_HUMAN;H2B1L_HUMAN;H2B1M_HUMAN;H2B1N_HUMAN;H2B2F_HUMAN;H2BFS_HUMAN	H2BC12;H2BC13;H2BC14;H2BC15;H2BC18;H2BC4;H2BC5;H2BC9;H2BS1	Histone H2B type 1-K	0.398	-0.450393	ns
P49327	FAS_HUMAN	FASN	Fatty acid synthase	0.483	-0.448964	ns
P09525	ANXA4_HUMAN	ANXA4	Annexin A4	1.238	-0.447285	ns
Q15084	PDIA6_HUMAN	PDIA6	Protein disulfide-isomerase A6	1.453	-0.443803	ns
P24534	EF1B_HUMAN	EEF1B2	Elongation factor 1-beta	1.192	-0.442984	ns
P13645	K1C10_HUMAN	KRT10	Keratin, type I cytoskeletal 10	0.871	-0.440529	ns
P07602	SAP_HUMAN	PSAP	Prosaposin	1.258	-0.439977	ns
Q9Y4D8	HECD4_HUMAN	HECTD4	Probable E3 ubiquitin-protein ligase HECTD4	0.567	-0.43784	ns
P05783	K1C18_HUMAN	KRT18	Keratin, type I cytoskeletal 18	1.011	-0.437348	ns
P06753	TPM3_HUMAN	TPM3	Tropomyosin alpha-3 chain	0.724	-0.43592	ns
P68371	TBB4B_HUMAN	TUBB4B	Tubulin beta-4B chain	0.978	-0.43006	ns
P01011	AACT_HUMAN	SERPINA3	Alpha-1-antichymotrypsin	1.392	-0.429992	ns
P51659	DHB4_HUMAN	HSD17B4	Peroxisomal multifunctional enzyme type 2	0.558	-0.429765	ns
P68366	TBA4A_HUMAN	TUBA4A	Tubulin alpha-4A chain	1.368	-0.429657	ns
Q03692	COAA1_HUMAN	COL10A1	Collagen alpha-1(X) chain	0.254	-0.428658	ns
Q15043	S39AE_HUMAN	SLC39A14	Metal cation symporter ZIP14	0.538	-0.428047	ns
P49821	NDUV1_HUMAN	NDUFV1	DH dehydrogenase [ubiquinone] flavoprotein 1, mitochondrial	0.513	-0.422378	ns
Q96AB3	ISOC2_HUMAN	ISOC2	Isochorismatase domain-containing protein 2	0.264	-0.421794	ns
O43505	B4GA1_HUMAN	B4GAT1	Beta-1,4-glucuronyltransferase 1	0.911	-0.416844	ns
P61204;P84077	ARF1_HUMAN;ARF3_HUMAN	ARF1;ARF3	ADP-ribosylation factor 3	1.143	-0.415627	ns
P15289	ARSA_HUMAN	ARSA	Arylsulfatase A	0.526	-0.412286	ns
P13693	TCTP_HUMAN	TPT1	Translationally-controlled tumor protein	0.552	-0.410282	ns
P55786	PSA_HUMAN	NPEPPS	Puromycin-sensitive aminopeptidase	0.786	-0.408649	ns
P05165	PCCA_HUMAN	PCCA	Propionyl-CoA carboxylase alpha chain, mitochondrial	0.421	-0.407158	ns
P55157	MTP_HUMAN	MTTP	Microsomal triglyceride transfer protein large subunit	0.566	-0.407142	ns
P27338	AOFB_HUMAN	MAOB	Amine oxidase [flavin-containing] B	0.67	-0.403521	ns
P0DJI8	SAA1_HUMAN	SAA1	Serum amyloid A-1 protein	0.939	-0.398254	ns
		A0A494C071	Uncharacterized protein	0.72	-0.396431	ns
P63244	RACK1_HUMAN	RACK1	Receptor of activated protein C kinase 1	0.327	-0.393588	ns
P05787	K2C8_HUMAN	KRT8	Keratin, type II cytoskeletal 8	1.248	-0.391382	ns
P06727	APOA4_HUMAN	APOA4	Apolipoprotein A-IV	1.456	-0.390607	ns
P80303	NUCB2_HUMAN	NUCB2	Nucleobindin-2	1.194	-0.382958	ns
P08779	K1C16_HUMAN	KRT16	Keratin, type I cytoskeletal 16	0.17	-0.381373	ns
P26885	FKBP2_HUMAN	FKBP2	Peptidyl-prolyl cis-trans isomerase FKBP2	0.67	-0.374912	ns
Q13163	MP2K5_HUMAN	MAP2K5	Dual specificity mitogen-activated protein kinase kinase 5	0.568	-0.368315	ns
P06702	S10A9_HUMAN	S100A9	Protein S100-A9	0.127	-0.362907	ns
Q14314	FGL2_HUMAN	FGL2	Fibroleukin	0.238	-0.360261	ns
P05141	ADT2_HUMAN	SLC25A5	ADP/ATP translocase 2	0.158	-0.357111	ns
P33121	ACSL1_HUMAN	ACSL1	Long-chain-fatty-acid--CoA ligase 1	0.351	-0.356865	ns
Q9C099	LRCC1_HUMAN	LRRCC1	Leucine-rich repeat and coiled-coil domain-containing protein 1	0.504	-0.347551	ns
P14618	KPYM_HUMAN	PKM	Pyruvate kinase PKM	0.64	-0.34613	ns
Q13907	IDI1_HUMAN	IDI1	Isopentenyl-diphosphate Delta-isomerase 1	0.336	-0.342302	ns
P31948	STIP1_HUMAN	STIP1	Stress-induced-phosphoprotein 1	0.206	-0.341744	ns
O43175	SERA_HUMAN	PHGDH	D-3-phosphoglycerate dehydrogenase	0.552	-0.3401	ns
P48382	RFX5_HUMAN	RFX5	DNA-binding protein RFX5	0.709	-0.338069	ns
P22626	ROA2_HUMAN	HNRNPA2B1	Heterogeneous nuclear ribonucleoproteins A2/B1	0.544	-0.334532	ns
Q13162	PRDX4_HUMAN	PRDX4	Peroxiredoxin-4	0.978	-0.332219	ns
P25705	ATPA_HUMAN	ATP5F1A	ATP synthase subunit alpha, mitochondrial	0.575	-0.329072	ns
Q15293	RCN1_HUMAN	RCN1	Reticulocalbin-1	0.621	-0.324268	ns
P09488	GSTM1_HUMAN	GSTM1	Glutathione S-transferase Mu 1	0.282	-0.323756	ns
P12273	PIP_HUMAN	PIP	Prolactin-inducible protein	0.211	-0.323362	ns
P30043	BLVRB_HUMAN	BLVRB	Flavin reductase (NADPH)	0.844	-0.319092	ns
Q9UKY3	CES1P_HUMAN	CES1P1	Putative inactive carboxylesterase 4	0.641	-0.315317	ns
Q96P63	SPB12_HUMAN	SERPINB12	Serpin B12	0.753	-0.313291	ns
P01876	IGHA1_HUMAN	IGHA1	Immunoglobulin heavy constant alpha 1	0.085	-0.309684	ns
P20339;P51148;P61020	RAB5A_HUMAN;RAB5B_HUMAN;RAB5C_HUMAN	RAB5A;RAB5B;RAB5C	Ras-related protein Rab-5A	0.44	-0.309637	ns
P13987	CD59_HUMAN	CD59	CD59 glycoprotein	0.653	-0.307976	ns
Q08257	QOR_HUMAN	CRYZ	Quinone oxidoreductase	0.475	-0.305517	ns
P18428	LBP_HUMAN	LBP	Lipopolysaccharide-binding protein	0.808	-0.30444	ns
P34932	HSP74_HUMAN	HSPA4	Heat shock 70 kDa protein 4	0.355	-0.297838	ns
P23396	RS3_HUMAN	RPS3	40S ribosomal protein S3	0.513	-0.297647	ns
Q02413	DSG1_HUMAN	DSG1	Desmoglein-1	0.357	-0.294075	ns
P18206	VINC_HUMAN	VCL	Vinculin	1.028	-0.29219	ns
P04264	K2C1_HUMAN	KRT1	Keratin, type II cytoskeletal 1	0.491	-0.290471	ns
P34949	MPI_HUMAN	MPI	Mannose-6-phosphate isomerase	0.22	-0.278717	ns
O14786	NRP1_HUMAN	NRP1	Neuropilin-1	0.293	-0.278088	ns
P53634	CATC_HUMAN	CTSC	Dipeptidyl peptidase 1	0.315	-0.276365	ns
P07203	GPX1_HUMAN	GPX1	Glutathione peroxidase 1	0.251	-0.275753	ns
P00367	DHE3_HUMAN	GLUD1	Glutamate dehydrogenase 1, mitochondrial	0.854	-0.275255	ns
P16435	NCPR_HUMAN	POR	DPH--cytochrome P450 reductase	0.277	-0.274689	ns
P50502;Q8IZP2;Q8NFI4	F10A1_HUMAN;F10A5_HUMAN;ST134_HUMAN	ST13;ST13P4;ST13P5	Hsc70-interacting protein	0.492	-0.272998	ns
O95954	FTCD_HUMAN	FTCD	Formimidoyltransferase-cyclodeaminase	0.39	-0.27228	ns
P01591	IGJ_HUMAN	JCHAIN	Immunoglobulin J chain	0.726	-0.271541	ns
P17987	TCPA_HUMAN	TCP1	T-complex protein 1 subunit alpha	0.166	-0.258973	ns
P61224;P62834	RAP1A_HUMAN;RAP1B_HUMAN	RAP1A;RAP1B	Ras-related protein Rap-1b	0.393	-0.254618	ns
O00148;Q13838	DX39A_HUMAN;DX39B_HUMAN	DDX39A;DDX39B	ATP-dependent RNA helicase DDX39A	0.268	-0.254036	ns
P35542	SAA4_HUMAN	SAA4	Serum amyloid A-4 protein	0.14	-0.252994	ns
P30613	KPYR_HUMAN	PKLR	Pyruvate kinase PKLR	0.134	-0.252913	ns
P26440	IVD_HUMAN	IVD	Isovaleryl-CoA dehydrogenase, mitochondrial	0.252	-0.252425	ns
O60763	USO1_HUMAN	USO1	General vesicular transport factor p115	0.35	-0.251006	ns
Q14CN4	K2C72_HUMAN	KRT72	Keratin, type II cytoskeletal 72	0.174	-0.248524	ns
P49773	HINT1_HUMAN	HINT1	Histidine triad nucleotide-binding protein 1	0.372	-0.245338	ns
P38117	ETFB_HUMAN	ETFB	Electron transfer flavoprotein subunit beta	0.235	-0.242958	ns
O14773	TPP1_HUMAN	TPP1	Tripeptidyl-peptidase 1	0.428	-0.241139	ns
P24666	PPAC_HUMAN	ACP1	Low molecular weight phosphotyrosine protein phosphatase	0.207	-0.240161	ns
P10619	PPGB_HUMAN	CTSA	Lysosomal protective protein	0.484	-0.236965	ns
Q14117	DPYS_HUMAN	DPYS	Dihydropyrimidinase	0.416	-0.236709	ns
P67936	TPM4_HUMAN	TPM4	Tropomyosin alpha-4 chain	0.39	-0.232231	ns
O15305	PMM2_HUMAN	PMM2	Phosphomannomutase 2	0.119	-0.230783	ns
O95497	VNN1_HUMAN	VNN1	Pantetheinase	0.478	-0.230034	ns
Q76LX8	ATS13_HUMAN	ADAMTS13	A disintegrin and metalloproteinase with thrombospondin motifs 13	0.38	-0.225543	ns
Q92820	GGH_HUMAN	GGH	Gamma-glutamyl hydrolase	0.484	-0.222608	ns
P17693	HLAG_HUMAN	HLA-G	HLA class I histocompatibility antigen, alpha chain G	0.452	-0.218193	ns
Q9Y4L1	HYOU1_HUMAN	HYOU1	Hypoxia up-regulated protein 1	0.392	-0.206436	ns
P21695	GPDA_HUMAN	GPD1	Glycerol-3-phosphate dehydrogenase [NAD(+)], cytoplasmic	0.137	-0.206343	ns
P35527	K1C9_HUMAN	KRT9	Keratin, type I cytoskeletal 9	0.237	-0.204851	ns
Q6NT55	CP4FN_HUMAN	CYP4F22	Cytochrome P450 4F22	0.214	-0.202517	ns
Q12955	ANK3_HUMAN	ANK3	Ankyrin-3	0.2	-0.20153	ns
P05362	ICAM1_HUMAN	ICAM1	Intercellular adhesion molecule 1	0.387	-0.199586	ns
Q969H8	MYDGF_HUMAN	MYDGF	Myeloid-derived growth factor	0.29	-0.198239	ns
P31949	S10AB_HUMAN	S100A11	Protein S100-A11	0.127	-0.195127	ns
P49411	EFTU_HUMAN	TUFM	Elongation factor Tu, mitochondrial	0.129	-0.1945	ns
Q13867	BLMH_HUMAN	BLMH	Bleomycin hydrolase	0.154	-0.192662	ns
Q9Y646	CBPQ_HUMAN	CPQ	Carboxypeptidase Q	0.21	-0.192211	ns
P12107	COBA1_HUMAN	COL11A1	Collagen alpha-1(XI) chain	0.323	-0.192052	ns
P04180	LCAT_HUMAN	LCAT	Phosphatidylcholine-sterol acyltransferase	0.238	-0.191441	ns
Q16853	AOC3_HUMAN	AOC3	Membrane primary amine oxidase	0.316	-0.189925	ns
Q12841	FSTL1_HUMAN	FSTL1	Follistatin-related protein 1	0.372	-0.188778	ns
O76003	GLRX3_HUMAN	GLRX3	Glutaredoxin-3	0.301	-0.180318	ns
P15924	DESP_HUMAN	DSP	Desmoplakin	0.194	-0.179448	ns
C9JEE0	C9JEE0_HUMAN	IGLL1	Immunoglobulin lambda-like polypeptide 1 (Fragment)	0.217	-0.177581	ns
P23378	GCSP_HUMAN	GLDC	Glycine dehydrogenase (decarboxylating), mitochondrial	0.085	-0.167117	ns
P56470	LEG4_HUMAN	LGALS4	Galectin-4	0.134	-0.163039	ns
Q9UBR1	BUP1_HUMAN	UPB1	Beta-ureidopropionase	0.171	-0.160478	ns
Q9UBR2	CATZ_HUMAN	CTSZ	Cathepsin Z	0.345	-0.160459	ns
P30101	PDIA3_HUMAN	PDIA3	Protein disulfide-isomerase A3	0.477	-0.158366	ns
P48723	HSP13_HUMAN	HSPA13	Heat shock 70 kDa protein 13	0.302	-0.158222	ns
D6RGJ5	D6RGJ5_HUMAN	SEC24D	Protein transport protein Sec24D (Fragment)	0.3	-0.156914	ns
Q15063	POSTN_HUMAN	POSTN	Periostin	0.425	-0.155882	ns
P31431	SDC4_HUMAN	SDC4	Syndecan-4	0.372	-0.153539	ns
O43488	ARK72_HUMAN	AKR7A2	Aflatoxin B1 aldehyde reductase member 2	0.116	-0.148673	ns
P61158	ARP3_HUMAN	ACTR3	Actin-related protein 3	0.217	-0.148019	ns
P35579	MYH9_HUMAN	MYH9	Myosin-9	0.29	-0.147877	ns
P22303	ACES_HUMAN	ACHE	Acetylcholinesterase	0.251	-0.146838	ns
P10620	MGST1_HUMAN	MGST1	Microsomal glutathione S-transferase 1	0.197	-0.143856	ns
P30050	RL12_HUMAN	RPL12	60S ribosomal protein L12	0.064	-0.142692	ns
Q9Y277	VDAC3_HUMAN	VDAC3	Voltage-dependent anion-selective channel protein 3	0.103	-0.141351	ns
H7BZJ3	H7BZJ3_HUMAN	PDIA3	Protein disulfide-isomerase A3 (Fragment)	0.235	-0.140229	ns
Q8TAV4	STML3_HUMAN	STOML3	Stomatin-like protein 3	0.119	-0.139435	ns
P20827	EFNA1_HUMAN	EFNA1	Ephrin-A1	0.232	-0.139119	ns
P54868	HMCS2_HUMAN	HMGCS2	Hydroxymethylglutaryl-CoA synthase, mitochondrial	0.187	-0.137504	ns
P19022	CADH2_HUMAN	CDH2	Cadherin-2	0.308	-0.131977	ns
P00387	NB5R3_HUMAN	CYB5R3	DH-cytochrome b5 reductase 3	0.1	-0.131701	ns
Q9BTY2	FUCO2_HUMAN	FUCA2	Plasma alpha-L-fucosidase	0.096	-0.131654	ns
P02750	A2GL_HUMAN	LRG1	Leucine-rich alpha-2-glycoprotein	0.285	-0.124228	ns
P21333	FLNA_HUMAN	FLNA	Filamin-A	0.204	-0.121178	ns
Q9BX68	HINT2_HUMAN	HINT2	Histidine triad nucleotide-binding protein 2, mitochondrial	0.044	-0.120558	ns
Q9BY67	CADM1_HUMAN	CADM1	Cell adhesion molecule 1	0.204	-0.117089	ns
Q6IB77	GLYAT_HUMAN	GLYAT	Glycine N-acyltransferase	0.09	-0.116916	ns
P17050	GAB_HUMAN	GA	Alpha-N-acetylgalactosaminidase	0.191	-0.116567	ns
P02763	A1AG1_HUMAN	ORM1	Alpha-1-acid glycoprotein 1	0.29	-0.114176	ns
Q8WZ42	TITIN_HUMAN	TTN	Titin	0.181	-0.113158	ns
P62805	H4_HUMAN	H4C1	Histone H4	0.104	-0.112661	ns
P52209	6PGD_HUMAN	PGD	6-phosphogluconate dehydrogenase, decarboxylating	0.164	-0.111484	ns
Q9P2E9	RRBP1_HUMAN	RRBP1	Ribosome-binding protein 1	0.174	-0.110104	ns
P35916	VGFR3_HUMAN	FLT4	Vascular endothelial growth factor receptor 3	0.091	-0.10935	ns
Q99714	HCD2_HUMAN	HSD17B10	3-hydroxyacyl-CoA dehydrogenase type-2	0.089	-0.10923	ns
Q9Y2V2	CHSP1_HUMAN	CARHSP1	Calcium-regulated heat-stable protein 1	0.104	-0.107826	ns
Q6UX71	PXDC2_HUMAN	PLXDC2	Plexin domain-containing protein 2	0.183	-0.107752	ns
O75586	MED6_HUMAN	MED6	Mediator of RNA polymerase II transcription subunit 6	0.127	-0.106293	ns
B9A064	IGLL5_HUMAN	IGLL5	Immunoglobulin lambda-like polypeptide 5	0.197	-0.105546	ns
P08833	IBP1_HUMAN	IGFBP1	Insulin-like growth factor-binding protein 1	0.184	-0.103776	ns
P60981	DEST_HUMAN	DSTN	Destrin	0.067	-0.103034	ns
O75608	LYPA1_HUMAN	LYPLA1	Acyl-protein thioesterase 1	0.071	-0.102659	ns
P04746;P0DTE7;P0DTE8;P0DUB6;P19961	AMY1A_HUMAN;AMY1B_HUMAN;AMY1C_HUMAN;AMY2B_HUMAN;AMYP_HUMAN	AMY1A;AMY1B;AMY1C;AMY2A;AMY2B	Pancreatic alpha-amylase	0.179	-0.101732	ns
O00754	MA2B1_HUMAN	MAN2B1	Lysosomal alpha-mannosidase	0.166	-0.099915	ns
P02743	SAMP_HUMAN	APCS	Serum amyloid P-component	0.203	-0.0977335	ns
P14621	ACYP2_HUMAN	ACYP2	Acylphosphatase-2	0.081	-0.0959458	ns
Q8IVF2	AHNK2_HUMAN	AHNAK2	Protein AHNAK2	0.122	-0.0958853	ns
Q8WUI4	HDAC7_HUMAN	HDAC7	Histone deacetylase 7	0.109	-0.0944223	ns
Q12884	SEPR_HUMAN	FAP	Prolyl endopeptidase FAP	0.079	-0.092865	ns
P14543	NID1_HUMAN	NID1	Nidogen-1	0.045	-0.0906052	ns
P10721	KIT_HUMAN	KIT	Mast/stem cell growth factor receptor Kit	0.13	-0.0880124	ns
Q15417	CNN3_HUMAN	CNN3	Calponin-3	0.075	-0.0863819	ns
Q9NYU2	UGGG1_HUMAN	UGGT1	UDP-glucose:glycoprotein glucosyltransferase 1	0.067	-0.0842248	ns
Q8WWZ8	OIT3_HUMAN	OIT3	Oncoprotein-induced transcript 3 protein	0.1	-0.0823658	ns
P02741	CRP_HUMAN	CRP	C-reactive protein	0.13	-0.0816666	ns
Q8N2C7	UNC80_HUMAN	UNC80	Protein unc-80 homolog	0.106	-0.078831	ns
Q12756	KIF1A_HUMAN	KIF1A	Kinesin-like protein KIF1A	0.088	-0.0773808	ns
Q08554	DSC1_HUMAN	DSC1	Desmocollin-1	0.144	-0.0749693	ns
P35232	PHB_HUMAN	PHB	Prohibitin	0.045	-0.0685578	ns
Q12882	DPYD_HUMAN	DPYD	Dihydropyrimidine dehydrogenase [NADP(+)]	0.036	-0.0676117	ns
F8VWZ5	F8VWZ5_HUMAN	HLX	H2.0-like homeobox protein (Fragment)	0.093	-0.065954	ns
Q9NTU7	CBLN4_HUMAN	CBLN4	Cerebellin-4	0.101	-0.0637426	ns
Q9NPG4	PCD12_HUMAN	PCDH12	Protocadherin-12	0.104	-0.0636017	ns
O15090	ZN536_HUMAN	ZNF536	Zinc finger protein 536	0.075	-0.0536118	ns
P04908;P0C0S8;P20671;Q16777;Q6FI13;Q7L7L0;Q93077;Q96KK5;Q99878;Q9BTM1	H2A1B_HUMAN;H2A1C_HUMAN;H2A1D_HUMAN;H2A1H_HUMAN;H2A1J_HUMAN;H2A1_HUMAN;H2A2A_HUMAN;H2A2C_HUMAN;H2A3_HUMAN;H2AJ_HUMAN	H2AC11;H2AC12;H2AC14;H2AC18;H2AC20;H2AC4;H2AC6;H2AC7;H2AJ;H2AW	Histone H2A type 1-B/E	0.045	-0.0514252	ns
P09486	SPRC_HUMAN	SPARC	SPARC	0.087	-0.0482501	ns
P00533	EGFR_HUMAN	EGFR	Epidermal growth factor receptor	0.075	-0.0456727	ns
Q7RTV2	GSTA5_HUMAN	GSTA5	Glutathione S-transferase A5	0.071	-0.0449466	ns
Q9NYF3	FA53C_HUMAN	FAM53C	Protein FAM53C	0.055	-0.0445098	ns
Q12907	LMAN2_HUMAN	LMAN2	Vesicular integral-membrane protein VIP36	0.081	-0.0438743	ns
Q7Z794	K2C1B_HUMAN	KRT77	Keratin, type II cytoskeletal 1b	0.025	-0.0393722	ns
P02771	FETA_HUMAN	AFP	Alpha-fetoprotein	0.065	-0.0356602	ns
P13942	COBA2_HUMAN	COL11A2	Collagen alpha-2(XI) chain	0.049	-0.0334024	ns
P23467	PTPRB_HUMAN	PTPRB	Receptor-type tyrosine-protein phosphatase beta	0.051	-0.0316443	ns
Q9P267	MBD5_HUMAN	MBD5	Methyl-CpG-binding domain protein 5	0.034	-0.026441	ns
Q96JB1	DYH8_HUMAN	DNAH8	Dynein heavy chain 8, axonemal	0.04	-0.0261542	ns
P35858	ALS_HUMAN	IGFALS	Insulin-like growth factor-binding protein complex acid labile subunit	0.031	-0.0248735	ns
Q9Y6Z7	COL10_HUMAN	COLEC10	Collectin-10	0.021	-0.0210488	ns
Q96RW7	HMCN1_HUMAN	HMCN1	Hemicentin-1	0.03	-0.0165741	ns
Q9UQL6	HDAC5_HUMAN	HDAC5	Histone deacetylase 5	0.019	-0.0162946	ns
Q9H2K8	TAOK3_HUMAN	TAOK3	Serine/threonine-protein kinase TAO3	0.02	-0.0133497	ns
P35443	TSP4_HUMAN	THBS4	Thrombospondin-4	0.019	-0.0128595	ns
Q8NBM4	UBAC2_HUMAN	UBAC2	Ubiquitin-associated domain-containing protein 2	0.015	-0.0118806	ns
P00995	ISK1_HUMAN	SPINK1	Serine protease inhibitor Kazal-type 1	0.003	-0.0051923	ns
Q6XQN6	PNCB_HUMAN	PRT	Nicotinate phosphoribosyltransferase	0.003	-0.00370376	ns
Q96NU7	HUTI_HUMAN	AMDHD1	Probable imidazolonepropionase	0.003	0.0019218	ns
Q16270	IBP7_HUMAN	IGFBP7	Insulin-like growth factor-binding protein 7	0.003	0.00194662	ns
O95498	VNN2_HUMAN	VNN2	Vascular non-inflammatory molecule 2	0.005	0.00395011	ns
Q13308	PTK7_HUMAN	PTK7	Inactive tyrosine-protein kinase 7	0.006	0.00553085	ns
P19320	VCAM1_HUMAN	VCAM1	Vascular cell adhesion protein 1	0.01	0.00601687	ns
Q8IZC6	CORA1_HUMAN	COL27A1	Collagen alpha-1(XXVII) chain	0.006	0.00907073	ns
O60888	CUTA_HUMAN	CUTA	Protein CutA	0.015	0.0102385	ns
Q9H299	SH3L3_HUMAN	SH3BGRL3	SH3 domain-binding glutamic acid-rich-like protein 3	0.007	0.011736	ns
P04278	SHBG_HUMAN	SHBG	Sex hormone-binding globulin	0.018	0.0148877	ns
Q12860	CNTN1_HUMAN	CNTN1	Contactin-1	0.031	0.0161987	ns
Q58FF6	H90B4_HUMAN	HSP90AB4P	Putative heat shock protein HSP 90-beta 4	0.01	0.0165503	ns
Q9UF33	EPHA6_HUMAN	EPHA6	Ephrin type-A receptor 6	0.028	0.0197917	ns
P31944	CASPE_HUMAN	CASP14	Caspase-14	0.019	0.0224324	ns
P13591	NCAM1_HUMAN	NCAM1	Neural cell adhesion molecule 1	0.044	0.0243029	ns
P19823	ITIH2_HUMAN	ITIH2	Inter-alpha-trypsin inhibitor heavy chain H2	0.047	0.0254206	ns
H3BQQ0	H3BQQ0_HUMAN	C16orf46	Uncharacterized protein C16orf46 (Fragment)	0.032	0.0254832	ns
P01859	IGHG2_HUMAN	IGHG2	Immunoglobulin heavy constant gamma 2	0.032	0.0315857	ns
P00740	FA9_HUMAN	F9	Coagulation factor IX	0.044	0.0326539	ns
H0Y3S8	H0Y3S8_HUMAN	CASP9	Caspase-9 (Fragment)	0.046	0.0336622	ns
P32121	ARRB2_HUMAN	ARRB2	Beta-arrestin-2	0.06	0.0344821	ns
P55290	CAD13_HUMAN	CDH13	Cadherin-13	0.071	0.0356716	ns
O95396	MOCS3_HUMAN	MOCS3	Adenylyltransferase and sulfurtransferase MOCS3	0.055	0.0359646	ns
Q96D15	RCN3_HUMAN	RCN3	Reticulocalbin-3	0.059	0.0367321	ns
Q13740	CD166_HUMAN	ALCAM	CD166 antigen	0.065	0.0420182	ns
P26927;Q2TV78	HGFL_HUMAN;MST1L_HUMAN	MST1;MST1L	Hepatocyte growth factor-like protein	0.069	0.0421894	ns
P02461	CO3A1_HUMAN	COL3A1	Collagen alpha-1(III) chain	0.081	0.0428024	ns
Q14697	GANAB_HUMAN	GANAB	Neutral alpha-glucosidase AB	0.045	0.0432331	ns
Q7Z7G0	TARSH_HUMAN	ABI3BP	Target of Nesh-SH3	0.045	0.04493	ns
A6NM76	O6C76_HUMAN	OR6C76	Olfactory receptor 6C76	0.078	0.0489753	ns
P05109	S10A8_HUMAN	S100A8	Protein S100-A8	0.015	0.0532114	ns
Q9NPR2	SEM4B_HUMAN	SEMA4B	Semaphorin-4B	0.087	0.0560202	ns
Q06828	FMOD_HUMAN	FMOD	Fibromodulin	0.109	0.0602991	ns
Q96P44	COLA1_HUMAN	COL21A1	Collagen alpha-1(XXI) chain	0.045	0.064133	ns
Q04756	HGFA_HUMAN	HGFAC	Hepatocyte growth factor activator	0.119	0.0692213	ns
Q9H4A3	WNK1_HUMAN	WNK1	Serine/threonine-protein kinase WNK1	0.098	0.0705422	ns
Q96HR9	REEP6_HUMAN	REEP6	Receptor expression-enhancing protein 6	0.031	0.0721359	ns
Q9NPH3	IL1AP_HUMAN	IL1RAP	Interleukin-1 receptor accessory protein	0.16	0.0755101	ns
P51884	LUM_HUMAN	LUM	Lumican	0.153	0.0767307	ns
P35270	SPRE_HUMAN	SPR	Sepiapterin reductase	0.058	0.0783289	ns
Q9Y240	CLC11_HUMAN	CLEC11A	C-type lectin domain family 11 member A	0.107	0.0812067	ns
Q03181	PPARD_HUMAN	PPARD	Peroxisome proliferator-activated receptor delta	0.139	0.0843793	ns
P55285	CADH6_HUMAN	CDH6	Cadherin-6	0.16	0.0856096	ns
P61769	B2MG_HUMAN	B2M	Beta-2-microglobulin	0.154	0.086611	ns
O00764	PDXK_HUMAN	PDXK	Pyridoxal kinase	0.06	0.0898039	ns
P23470	PTPRG_HUMAN	PTPRG	Receptor-type tyrosine-protein phosphatase gamma	0.157	0.090136	ns
Q15904	VAS1_HUMAN	ATP6AP1	V-type proton ATPase subunit S1	0.157	0.0919761	ns
O75144	ICOSL_HUMAN	ICOSLG	ICOS ligand	0.16	0.0920666	ns
Q14118	DAG1_HUMAN	DAG1	Dystroglycan	0.181	0.0924424	ns
P07942	LAMB1_HUMAN	LAMB1	Laminin subunit beta-1	0.157	0.0935469	ns
P08670	VIME_HUMAN	VIM	Vimentin	0.147	0.0943332	ns
P12109	CO6A1_HUMAN	COL6A1	Collagen alpha-1(VI) chain	0.21	0.0947457	ns
Q8TEW0	PARD3_HUMAN	PARD3	Partitioning defective 3 homolog	0.127	0.0953882	ns
P12111	CO6A3_HUMAN	COL6A3	Collagen alpha-3(VI) chain	0.21	0.0970535	ns
A0A140T953;A0A140TA13;D9J307	A0A140T953_HUMAN;A0A140TA13_HUMAN;D9J307_HUMAN	HLA-B	HLA class I histocompatibility antigen, B alpha chain (Fragment)	0.112	0.0974477	ns
P05543	THBG_HUMAN	SERPINA7	Thyroxine-binding globulin	0.209	0.0979507	ns
O75390	CISY_HUMAN	CS	Citrate synthase, mitochondrial	0.071	0.0991231	ns
P55287	CAD11_HUMAN	CDH11	Cadherin-11	0.179	0.099411	ns
P19652	A1AG2_HUMAN	ORM2	Alpha-1-acid glycoprotein 2	0.164	0.100768	ns
Q8NBJ4	GOLM1_HUMAN	GOLM1	Golgi membrane protein 1	0.181	0.101302	ns
Q14032	BAAT_HUMAN	BAAT	Bile acid-CoA:amino acid N-acyltransferase	0.105	0.102533	ns
O15031	PLXB2_HUMAN	PLXNB2	Plexin-B2	0.084	0.10331	ns
Q99435	NELL2_HUMAN	NELL2	Protein kinase C-binding protein NELL2	0.121	0.103875	ns
Q07507	DERM_HUMAN	DPT	Dermatopontin	0.134	0.105505	ns
P15291	B4GT1_HUMAN	B4GALT1	Beta-1,4-galactosyltransferase 1	0.174	0.107138	ns
Q15262	PTPRK_HUMAN	PTPRK	Receptor-type tyrosine-protein phosphatase kappa	0.186	0.109884	ns
P11717	MPRI_HUMAN	IGF2R	Cation-independent mannose-6-phosphate receptor	0.255	0.110153	ns
Q9UBG0	MRC2_HUMAN	MRC2	C-type mannose receptor 2	0.089	0.111014	ns
P15104	GLNA_HUMAN	GLUL	Glutamine synthetase	0.103	0.114547	ns
P00742	FA10_HUMAN	F10	Coagulation factor X	0.191	0.114608	ns
Q9UBP4	DKK3_HUMAN	DKK3	Dickkopf-related protein 3	0.14	0.114656	ns
P98160	PGBM_HUMAN	HSPG2	Basement membrane-specific heparan sulfate proteoglycan core protein	0.194	0.114823	ns
Q02818	NUCB1_HUMAN	NUCB1	Nucleobindin-1	0.26	0.121014	ns
P50552	VASP_HUMAN	VASP	Vasodilator-stimulated phosphoprotein	0.059	0.124179	ns
Q14019	COTL1_HUMAN	COTL1	Coactosin-like protein	0.178	0.12554	ns
P31151	S10A7_HUMAN	S100A7	Protein S100-A7	0.081	0.127052	ns
Q07954	LRP1_HUMAN	LRP1	Prolow-density lipoprotein receptor-related protein 1	0.324	0.130567	ns
Q02252	MMSA_HUMAN	ALDH6A1	Methylmalonate-semialdehyde dehydrogenase [acylating], mitochondrial	0.103	0.138591	ns
P36957	ODO2_HUMAN	DLST	Dihydrolipoyllysine-residue succinyltransferase component of 2-oxoglutarate dehydrogenase complex, mitochondrial	0.178	0.139798	ns
P01834	IGKC_HUMAN	IGKC	Immunoglobulin kappa constant	0.186	0.142412	ns
P15907	SIAT1_HUMAN	ST6GAL1	Beta-galactoside alpha-2,6-sialyltransferase 1	0.13	0.146651	ns
P30039	PBLD_HUMAN	PBLD	Phenazine biosynthesis-like domain-containing protein	0.107	0.147412	ns
P18827	SDC1_HUMAN	SDC1	Syndecan-1	0.259	0.149673	ns
P08253	MMP2_HUMAN	MMP2	72 kDa type IV collagenase	0.179	0.150555	ns
Q96PD5	PGRP2_HUMAN	PGLYRP2	N-acetylmuramoyl-L-alanine amidase	0.3	0.150662	ns
O43852	CALU_HUMAN	CALU	Calumenin	0.219	0.151117	ns
Q4VCS5	AMOT_HUMAN	AMOT	Angiomotin	0.303	0.159057	ns
P20742	PZP_HUMAN	PZP	Pregnancy zone protein	0.404	0.159391	ns
Q5ZPR3	CD276_HUMAN	CD276	CD276 antigen	0.254	0.15955	ns
P48740	MASP1_HUMAN	MASP1	Mannan-binding lectin serine protease 1	0.308	0.163734	ns
P20908	CO5A1_HUMAN	COL5A1	Collagen alpha-1(V) chain	0.308	0.166121	ns
P20711	DDC_HUMAN	DDC	Aromatic-L-amino-acid decarboxylase	0.217	0.166814	ns
P33908	MA1A1_HUMAN	MAN1A1	Mannosyl-oligosaccharide 1,2-alpha-mannosidase IA	0.203	0.167715	ns
P02452	CO1A1_HUMAN	COL1A1	Collagen alpha-1(I) chain	0.425	0.169251	ns
P01266	THYG_HUMAN	TG	Thyroglobulin	0.3	0.172288	ns
Q15582	BGH3_HUMAN	TGFBI	Transforming growth factor-beta-induced protein ig-h3	0.352	0.174248	ns
O95445	APOM_HUMAN	APOM	Apolipoprotein M	0.323	0.175182	ns
Q9BRK5	CAB45_HUMAN	SDF4	45 kDa calcium-binding protein	0.34	0.17622	ns
P01833	PIGR_HUMAN	PIGR	Polymeric immunoglobulin receptor	0.387	0.178645	ns
P20774	MIME_HUMAN	OGN	Mimecan	0.413	0.178846	ns
O00757	F16P2_HUMAN	FBP2	Fructose-1,6-bisphosphatase isozyme 2	0.251	0.179568	ns
Q9UK55	ZPI_HUMAN	SERPINA10	Protein Z-dependent protease inhibitor	0.35	0.185319	ns
Q9UN70	PCDGK_HUMAN	PCDHGC3	Protocadherin gamma-C3	0.388	0.189366	ns
P16112	PGCA_HUMAN	ACAN	Aggrecan core protein	0.336	0.190237	ns
P62330	ARF6_HUMAN	ARF6	ADP-ribosylation factor 6	0.214	0.190347	ns
A0A1B0GUB1;A0A1B0GUU4;F6TI76;H3BQ48;Q9UP10	A0A1B0GUB1_HUMAN;A0A1B0GUU4_HUMAN;F6TI76_HUMAN;H3BQ48_HUMAN;Q9UP10_HUMAN	CLN3	Battenin	0.384	0.190484	ns
P12110	CO6A2_HUMAN	COL6A2	Collagen alpha-2(VI) chain	0.366	0.194839	ns
Q06033	ITIH3_HUMAN	ITIH3	Inter-alpha-trypsin inhibitor heavy chain H3	0.535	0.195681	ns
Q04695	K1C17_HUMAN	KRT17	Keratin, type I cytoskeletal 17	0.196	0.196466	ns
Q9Y490	TLN1_HUMAN	TLN1	Talin-1	0.504	0.19812	ns
P05121	PAI1_HUMAN	SERPINE1	Plasminogen activator inhibitor 1	0.267	0.198378	ns
P14868	SYDC_HUMAN	DARS1	Aspartate--tRNA ligase, cytoplasmic	0.191	0.19882	ns
Q6YHK3	CD109_HUMAN	CD109	CD109 antigen	0.486	0.203229	ns
E9PRA7	E9PRA7_HUMAN	ACY3	N-acyl-aromatic-L-amino acid amidohydrolase (carboxylate-forming)	0.403	0.204725	ns
Q6ZRI8	RHG36_HUMAN	ARHGAP36	Rho GTPase-activating protein 36	0.39	0.205415	ns
P15085;P15086	CBPA1_HUMAN;CBPB1_HUMAN	CPA1;CPB1	Carboxypeptidase A1	0.302	0.206153	ns
P54289	CA2D1_HUMAN	CACNA2D1	Voltage-dependent calcium channel subunit alpha-2/delta-1	0.537	0.211052	ns
P02787	TRFE_HUMAN	TF	Serotransferrin	0.951	0.215568	ns
P02790	HEMO_HUMAN	HPX	Hemopexin	0.777	0.21708	ns
Q12805	FBLN3_HUMAN	EFEMP1	EGF-containing fibulin-like extracellular matrix protein 1	0.482	0.225421	ns
Q9BXJ4	C1QT3_HUMAN	C1QTNF3	Complement C1q tumor necrosis factor-related protein 3	0.317	0.226404	ns
P02788	TRFL_HUMAN	LTF	Lactotransferrin	0.786	0.230027	ns
O00584	RNT2_HUMAN	RNASET2	Ribonuclease T2	0.238	0.231246	ns
Q15149	PLEC_HUMAN	PLEC	Plectin	0.121	0.233709	ns
Q99757	THIOM_HUMAN	TXN2	Thioredoxin, mitochondrial	0.272	0.236214	ns
P49747	COMP_HUMAN	COMP	Cartilage oligomeric matrix protein	0.678	0.238067	ns
P05452	TETN_HUMAN	CLEC3B	Tetranectin	0.574	0.239925	ns
P08134;P61586;P62745	RHOA_HUMAN;RHOB_HUMAN;RHOC_HUMAN	RHOA;RHOB;RHOC	Rho-related GTP-binding protein RhoC	0.239	0.240505	ns
P00488	F13A_HUMAN	F13A1	Coagulation factor XIII A chain	0.34	0.243598	ns
Q14515	SPRL1_HUMAN	SPARCL1	SPARC-like protein 1	0.294	0.243854	ns
Q6YN16	HSDL2_HUMAN	HSDL2	Hydroxysteroid dehydrogenase-like protein 2	0.112	0.245379	ns
P02656	APOC3_HUMAN	APOC3	Apolipoprotein C-III	0.514	0.245862	ns
P50914	RL14_HUMAN	RPL14	60S ribosomal protein L14	0.282	0.246875	ns
Q6UXH0	ANGL8_HUMAN	ANGPTL8	Angiopoietin-like protein 8	0.434	0.246957	ns
P20849	CO9A1_HUMAN	COL9A1	Collagen alpha-1(IX) chain	0.514	0.248591	ns
Q16706	MA2A1_HUMAN	MAN2A1	Alpha-mannosidase 2	0.465	0.251097	ns
Q8IUL8	CILP2_HUMAN	CILP2	Cartilage intermediate layer protein 2	0.567	0.254947	ns
Q99715	COCA1_HUMAN	COL12A1	Collagen alpha-1(XII) chain	0.562	0.258705	ns
P15169	CBPN_HUMAN	CPN1	Carboxypeptidase N catalytic chain	0.537	0.269182	ns
P01009	A1AT_HUMAN	SERPINA1	Alpha-1-antitrypsin	0.828	0.269568	ns
P08123	CO1A2_HUMAN	COL1A2	Collagen alpha-2(I) chain	0.791	0.27536	ns
P04843	RPN1_HUMAN	RPN1	Dolichyl-diphosphooligosaccharide--protein glycosyltransferase subunit 1	0.233	0.275958	ns
P02100;P69891;P69892	HBE_HUMAN;HBG1_HUMAN;HBG2_HUMAN	HBE1;HBG1;HBG2	Hemoglobin subunit epsilon	0.483	0.277211	ns
P0CG29;P0CG30	GST2_HUMAN;GSTT2_HUMAN	GSTT2;GSTT2B	Glutathione S-transferase theta-2	0.267	0.27929	ns
P01344	IGF2_HUMAN	IGF2	Insulin-like growth factor II	0.6	0.283823	ns
Q02338	BDH_HUMAN	BDH1	D-beta-hydroxybutyrate dehydrogenase, mitochondrial	0.336	0.289665	ns
P10643	CO7_HUMAN	C7	Complement component C7	0.584	0.290966	ns
P22692	IBP4_HUMAN	IGFBP4	Insulin-like growth factor-binding protein 4	0.725	0.291288	ns
P01619	KV320_HUMAN	IGKV3-20	Immunoglobulin kappa variable 3-20	0.513	0.292981	ns
P31025	LCN1_HUMAN	LCN1	Lipocalin-1	0.075	0.293671	ns
P09110	THIK_HUMAN	ACAA1	3-ketoacyl-CoA thiolase, peroxisomal	0.532	0.296282	ns
O00468	AGRIN_HUMAN	AGRN	Agrin	0.387	0.300847	ns
Q9H4B7	TBB1_HUMAN	TUBB1	Tubulin beta-1 chain	0.61	0.305006	ns
A0A087WSW7	A0A087WSW7_HUMAN	HELLS	Helicase, lymphoid-specific, isoform CRA_d	0.504	0.30549	ns
P62081	RS7_HUMAN	RPS7	40S ribosomal protein S7	0.263	0.312427	ns
P49908	SEPP1_HUMAN	SELENOP	Selenoprotein P	0.627	0.315596	ns
O95479	G6PE_HUMAN	H6PD	GDH/6PGL endoplasmic bifunctional protein	0.877	0.319703	ns
P69905	HBA_HUMAN	HBA1	Hemoglobin subunit alpha	0.999	0.324916	ns
P07195	LDHB_HUMAN	LDHB	L-lactate dehydrogenase B chain	0.933	0.327824	ns
Q92859	NEO1_HUMAN	NEO1	Neogenin	0.588	0.330887	ns
P48735	IDHP_HUMAN	IDH2	Isocitrate dehydrogenase [NADP], mitochondrial	0.134	0.330933	ns
P23142	FBLN1_HUMAN	FBLN1	Fibulin-1	1.068	0.334242	ns
P01023	A2MG_HUMAN	A2M	Alpha-2-macroglobulin	1.301	0.334892	ns
P00439	PH4H_HUMAN	PAH	Phenylalanine-4-hydroxylase	0.253	0.33708	ns
P07996	TSP1_HUMAN	THBS1	Thrombospondin-1	1.261	0.339959	ns
P01008	ANT3_HUMAN	SERPINC1	Antithrombin-III	1.248	0.34168	ns
P12259	FA5_HUMAN	F5	Coagulation factor V	1.023	0.342026	ns
Q00536	CDK16_HUMAN	CDK16	Cyclin-dependent kinase 16	0.775	0.342071	ns
Q4G0N4	KD2_HUMAN	DK2	D kinase 2, mitochondrial	0.355	0.346963	ns
Q16445	GBRA6_HUMAN	GABRA6	Gamma-aminobutyric acid receptor subunit alpha-6	0.385	0.352345	ns
Q14451	GRB7_HUMAN	GRB7	Growth factor receptor-bound protein 7	0.556	0.35895	ns
Q92954	PRG4_HUMAN	PRG4	Proteoglycan 4	1.165	0.367217	ns
P05156	CFAI_HUMAN	CFI	Complement factor I	1.215	0.375076	ns
P02458	CO2A1_HUMAN	COL2A1	Collagen alpha-1(II) chain	0.641	0.376144	ns
P09960	LKHA4_HUMAN	LTA4H	Leukotriene A-4 hydrolase	0.324	0.381992	ns
P19827	ITIH1_HUMAN	ITIH1	Inter-alpha-trypsin inhibitor heavy chain H1	0.899	0.384135	ns
Q9NYK1	TLR7_HUMAN	TLR7	Toll-like receptor 7	0.674	0.391115	ns
P35052	GPC1_HUMAN	GPC1	Glypican-1	0.68	0.396751	ns
P08697	A2AP_HUMAN	SERPINF2	Alpha-2-antiplasmin	1.368	0.406648	ns
P36551	HEM6_HUMAN	CPOX	Oxygen-dependent coproporphyrinogen-III oxidase, mitochondrial	0.87	0.409991	ns
P06396	GELS_HUMAN	GSN	Gelsolin	1.248	0.414727	ns
Q08830	FGL1_HUMAN	FGL1	Fibrinogen-like protein 1	1.118	0.422584	ns
P68871	HBB_HUMAN	HBB	Hemoglobin subunit beta	1.192	0.426611	ns
A0A024R6I7;A0A0G2JRN3	A0A024R6I7_HUMAN;A0A0G2JRN3_HUMAN	SERPINA1	Alpha-1-antitrypsin	0.637	0.426771	ns
Q14520	HABP2_HUMAN	HABP2	Hyaluronan-binding protein 2	0.723	0.428114	ns
O60911	CATL2_HUMAN	CTSV	Cathepsin L2	0.438	0.42964	ns
Q9NZP8	C1RL_HUMAN	C1RL	Complement C1r subcomponent-like protein	0.496	0.435118	ns
P01857	IGHG1_HUMAN	IGHG1	Immunoglobulin heavy constant gamma 1	0.397	0.450422	ns
P05067	A4_HUMAN	APP	Amyloid-beta precursor protein	0.574	0.455832	ns
A0A6Q8PFV8	A0A6Q8PFV8_HUMAN	GNB4	Guanine nucleotide-binding protein subunit beta-4	0.641	0.456993	ns
Q9NRW7	VPS45_HUMAN	VPS45	Vacuolar protein sorting-associated protein 45	0.936	0.469129	ns
P06681	CO2_HUMAN	C2	Complement C2	1.319	0.471634	ns
Q9BS26	ERP44_HUMAN	ERP44	Endoplasmic reticulum resident protein 44	1.308	0.47323	ns
P02748	CO9_HUMAN	C9	Complement component C9	1.417	0.480505	ns
P30530	UFO_HUMAN	AXL	Tyrosine-protein kinase receptor UFO	0.609	0.481401	ns
P30047	GFRP_HUMAN	GCHFR	GTP cyclohydrolase 1 feedback regulatory protein	0.951	0.505855	ns
P01130	LDLR_HUMAN	LDLR	Low-density lipoprotein receptor	1.215	0.512792	ns
Q15257	PTPA_HUMAN	PTPA	Serine/threonine-protein phosphatase 2A activator	0.198	0.529702	ns
P13796	PLSL_HUMAN	LCP1	Plastin-2	0.823	0.532249	ns
P07225	PROS_HUMAN	PROS	Vitamin K-dependent protein S	1.101	0.543472	ns
P78509	RELN_HUMAN	RELN	Reelin	0.561	0.547673	ns
P01031	CO5_HUMAN	C5	Complement C5	1.208	0.553271	ns
P43652	AFAM_HUMAN	AFM	Afamin	1.016	0.563797	ns
P51149	RAB7A_HUMAN	RAB7A	Ras-related protein Rab-7a	1.156	0.567207	ns
Q9C0B1	FTO_HUMAN	FTO	Alpha-ketoglutarate-dependent dioxygenase FTO	1.018	0.569654	ns
P05181	CP2E1_HUMAN	CYP2E1	Cytochrome P450 2E1	0.753	0.577342	ns
P05160	F13B_HUMAN	F13B	Coagulation factor XIII B chain	1.164	0.5799	ns
Q9NZT1	CALL5_HUMAN	CALML5	Calmodulin-like protein 5	0.537	0.5953	ns
O00151	PDLI1_HUMAN	PDLIM1	PDZ and LIM domain protein 1	0.651	0.601791	ns
O14791	APOL1_HUMAN	APOL1	Apolipoprotein L1	0.487	0.605226	ns
Q8NBS9	TXND5_HUMAN	TXNDC5	Thioredoxin domain-containing protein 5	0.566	0.613398	ns
Q9BZP6	CHIA_HUMAN	CHIA	Acidic mammalian chitinase	0.552	0.64399	ns
P40227	TCPZ_HUMAN	CCT6A	T-complex protein 1 subunit zeta	0.807	0.653644	ns
Q9UN36	NDRG2_HUMAN	NDRG2	Protein NDRG2	0.966	0.667427	ns
P55084	ECHB_HUMAN	HADHB	Trifunctional enzyme subunit beta, mitochondrial	0.822	0.683536	ns
Q8WXH0	SYNE2_HUMAN	SYNE2	Nesprin-2	0.435	0.683931	ns
P08571	CD14_HUMAN	CD14	Monocyte differentiation antigen CD14	1.285	0.684347	ns
Q9UHG3	PCYOX_HUMAN	PCYOX1	Prenylcysteine oxidase 1	0.632	0.686492	ns
Q13103	SPP24_HUMAN	SPP2	Secreted phosphoprotein 24	1.012	0.763675	ns
F8WCM5;P01308	INSR2_HUMAN;INS_HUMAN	INS;INS-IGF2	Insulin, isoform 2	1.263	0.773754	ns
O95292;Q9P0L0	VAPA_HUMAN;VAPB_HUMAN	VAPA;VAPB	Vesicle-associated membrane protein-associated protein B/C	1.012	0.808953	ns
Q9UJJ9	GNPTG_HUMAN	GNPTG	N-acetylglucosamine-1-phosphotransferase subunit gamma	1.265	0.852491	ns
Q01469	FABP5_HUMAN	FABP5	Fatty acid-binding protein 5	0.709	0.854269	ns
P00748	FA12_HUMAN	F12	Coagulation factor XII	1.208	0.872525	ns
P13671	CO6_HUMAN	C6	Complement component C6	0.989	0.935541	ns
Q08426	ECHP_HUMAN	EHHADH	Peroxisomal bifunctional enzyme	0.92	0.983964	ns
P78371	TCPB_HUMAN	CCT2	T-complex protein 1 subunit beta	0.769	1.12156	ns
P20073	ANXA7_HUMAN	ANXA7	Annexin A7	0.966	1.16676	ns
P54819	KAD2_HUMAN	AK2	Adenylate kinase 2, mitochondrial	1.215	1.17343	ns
P13861	KAP2_HUMAN	PRKAR2A	cAMP-dependent protein kinase type II-alpha regulatory subunit	1.062	1.25748	ns
A3KN83	SBNO1_HUMAN	SBNO1	Protein strawberry notch homolog 1	0.729	1.26638	ns
P62913	RL11_HUMAN	RPL11	60S ribosomal protein L11	0.745	1.48123	ns

## Sheet: HBV vs. HBV+BLV
Volcano plot: Culture fluids – HBV vs. HBV+BLV
UniProtKB accession number	UniProtKB entry name	Gene name	Protein name	-log10 Adj. P-Value	log2 Fold change	Differential Expression
P03146;P0C573	CAPSD_HBVD3;HBEAG_HBVD3	C	Capsid protein	4.343	7.46316	up
P03138	HBSAG_HBVD3	S	Large envelope protein	4.343	6.29481	up
Q9NQH7	XPP3_HUMAN	XPNPEP3	Xaa-Pro aminopeptidase 3	2.357	3.93011	up
Q14032	BAAT_HUMAN	BAAT	Bile acid-CoA:amino acid N-acyltransferase	1.817	1.19913	up
P31949	S10AB_HUMAN	S100A11	Protein S100-A11	1.447	1.13454	up
P25774	CATS_HUMAN	CTSS	Cathepsin S	1.447	1.12199	up
P10619	PPGB_HUMAN	CTSA	Lysosomal protective protein	1.659	0.882514	up
P04114	APOB_HUMAN	APOB	Apolipoprotein B-100	1.447	0.591225	up
Q86WN2	IFNE_HUMAN	IFNE	Interferon epsilon	3.081	-2.75451	down
Q7Z3Z3	PIWL3_HUMAN	PIWIL3	Piwi-like protein 3	1.561	-2.37232	down
O15498	YKT6_HUMAN	YKT6	Synaptobrevin homolog YKT6	1.447	-2.14449	down
Q16445	GBRA6_HUMAN	GABRA6	Gamma-aminobutyric acid receptor subunit alpha-6	2.162	-2.02546	down
Q99439	CNN2_HUMAN	CNN2	Calponin-2	3.606	-2.00423	down
F8VZY6	F8VZY6_HUMAN	CDK17	Cyclin-dependent kinase 17 (Fragment)	2.365	-1.97335	down
P30038	AL4A1_HUMAN	ALDH4A1	Delta-1-pyrroline-5-carboxylate dehydrogenase, mitochondrial	1.866	-1.92889	down
Q9C099	LRCC1_HUMAN	LRRCC1	Leucine-rich repeat and coiled-coil domain-containing protein 1	3.252	-1.8429	down
Q01469	FABP5_HUMAN	FABP5	Fatty acid-binding protein 5	1.627	-1.64614	down
P49821	NDUV1_HUMAN	NDUFV1	DH dehydrogenase [ubiquinone] flavoprotein 1, mitochondrial	1.447	-1.39229	down
P25705	ATPA_HUMAN	ATP5F1A	ATP synthase subunit alpha, mitochondrial	2.788	-1.37599	down
P13929	ENOB_HUMAN	ENO3	Beta-enolase	1.332	-1.12821	down
P48382	RFX5_HUMAN	RFX5	DNA-binding protein RFX5	1.667	-0.801438	down
P29508	SPB3_HUMAN	SERPINB3	Serpin B3	0.519	-2.33465	ns
P49411	EFTU_HUMAN	TUFM	Elongation factor Tu, mitochondrial	1.242	-1.56707	ns
P11216	PYGB_HUMAN	PYGB	Glycogen phosphorylase, brain form	0.368	-1.54568	ns
Q15413	RYR3_HUMAN	RYR3	Ryanodine receptor 3	1.186	-1.52029	ns
Q99519	NEUR1_HUMAN	NEU1	Sialidase-1	0.545	-1.46554	ns
P31939	PUR9_HUMAN	ATIC	Bifunctional purine biosynthesis protein ATIC	0.559	-1.43444	ns
P04259	K2C6B_HUMAN	KRT6B	Keratin, type II cytoskeletal 6B	0.1	-1.42447	ns
P00326	ADH1G_HUMAN	ADH1C	Alcohol dehydrogenase 1C	0.653	-1.26183	ns
P15428	PGDH_HUMAN	HPGD	15-hydroxyprostaglandin dehydrogenase [NAD(+)]	0.329	-1.21637	ns
P07327	ADH1A_HUMAN	ADH1A	Alcohol dehydrogenase 1A	0.42	-1.15494	ns
Q93099	HGD_HUMAN	HGD	Homogentisate 1,2-dioxygenase	0.414	-1.15389	ns
P08779	K1C16_HUMAN	KRT16	Keratin, type I cytoskeletal 16	0.055	-1.13325	ns
P15311	EZRI_HUMAN	EZR	Ezrin	0.973	-1.11205	ns
P00325	ADH1B_HUMAN	ADH1B	All-trans-retinol dehydrogenase [NAD(+)] ADH1B	0.414	-1.06704	ns
A0A6Q8PFV8	A0A6Q8PFV8_HUMAN	GNB4	Guanine nucleotide-binding protein subunit beta-4	1.206	-1.0497	ns
P48739	PIPNB_HUMAN	PITPNB	Phosphatidylinositol transfer protein beta isoform	0.626	-1.02485	ns
Q8N1N4	K2C78_HUMAN	KRT78	Keratin, type II cytoskeletal 78	0.545	-0.985451	ns
P08319	ADH4_HUMAN	ADH4	All-trans-retinol dehydrogenase [NAD(+)] ADH4	0.612	-0.974887	ns
O95831	AIFM1_HUMAN	AIFM1	Apoptosis-inducing factor 1, mitochondrial	0.925	-0.962545	ns
P49588	SYAC_HUMAN	AARS1	Alanine--tRNA ligase, cytoplasmic	0.368	-0.960515	ns
P31151	S10A7_HUMAN	S100A7	Protein S100-A7	0.104	-0.952329	ns
P30613	KPYR_HUMAN	PKLR	Pyruvate kinase PKLR	0.5	-0.947146	ns
Q14CN4	K2C72_HUMAN	KRT72	Keratin, type II cytoskeletal 72	0.272	-0.941573	ns
Q6YN16	HSDL2_HUMAN	HSDL2	Hydroxysteroid dehydrogenase-like protein 2	0.585	-0.936915	ns
P21549	SPYA_HUMAN	AGXT	Serine--pyruvate aminotransferase	0.682	-0.891925	ns
P11940;Q4VXU2;Q5JQF8;Q9H361	PABP1_HUMAN;PABP3_HUMAN;PAP1L_HUMAN;PAP1M_HUMAN	PABPC1;PABPC1L;PABPC1L2A;PABPC3	Polyadenylate-binding protein 1	0.318	-0.809867	ns
P26440	IVD_HUMAN	IVD	Isovaleryl-CoA dehydrogenase, mitochondrial	0.904	-0.793469	ns
P15104	GLNA_HUMAN	GLUL	Glutamine synthetase	0.372	-0.79169	ns
P17081	RHOQ_HUMAN	RHOQ	Rho-related GTP-binding protein RhoQ	0.42	-0.776156	ns
Q8NBS9	TXND5_HUMAN	TXNDC5	Thioredoxin domain-containing protein 5	0.381	-0.769594	ns
Q9UBQ7	GRHPR_HUMAN	GRHPR	Glyoxylate reductase/hydroxypyruvate reductase	0.517	-0.763449	ns
Q9NQS5	GPR84_HUMAN	GPR84	G-protein coupled receptor 84	1.225	-0.741646	ns
P23284	PPIB_HUMAN	PPIB	Peptidyl-prolyl cis-trans isomerase B	0.653	-0.73612	ns
Q16698	DECR_HUMAN	DECR1	2,4-dienoyl-CoA reductase, mitochondrial	0.789	-0.73338	ns
Q12756	KIF1A_HUMAN	KIF1A	Kinesin-like protein KIF1A	0.878	-0.722185	ns
P35268	RL22_HUMAN	RPL22	60S ribosomal protein L22	0.57	-0.720156	ns
Q9UHA4	LTOR3_HUMAN	LAMTOR3	Ragulator complex protein LAMTOR3	0.42	-0.712871	ns
Q16822	PCKGM_HUMAN	PCK2	Phosphoenolpyruvate carboxykinase [GTP], mitochondrial	0.088	-0.699659	ns
Q96DA0	ZG16B_HUMAN	ZG16B	Zymogen granule protein 16 homolog B	0.327	-0.694237	ns
Q9H4A4	AMPB_HUMAN	RNPEP	Aminopeptidase B	0.126	-0.681407	ns
Q9Y2S2	CRYL1_HUMAN	CRYL1	Lambda-crystallin homolog	0.125	-0.665087	ns
Q76LX8	ATS13_HUMAN	ADAMTS13	A disintegrin and metalloproteinase with thrombospondin motifs 13	0.585	-0.658933	ns
Q5R3I4	TTC38_HUMAN	TTC38	Tetratricopeptide repeat protein 38	0.763	-0.655532	ns
Q14240	IF4A2_HUMAN	EIF4A2	Eukaryotic initiation factor 4A-II	0.431	-0.652063	ns
O00264;O15173	PGRC1_HUMAN;PGRC2_HUMAN	PGRMC1;PGRMC2	Membrane-associated progesterone receptor component 1	0.661	-0.649817	ns
P55084	ECHB_HUMAN	HADHB	Trifunctional enzyme subunit beta, mitochondrial	0.219	-0.642014	ns
P02538	K2C6A_HUMAN	KRT6A	Keratin, type II cytoskeletal 6A	0.013	-0.641463	ns
P62081	RS7_HUMAN	RPS7	40S ribosomal protein S7	0.318	-0.636047	ns
Q00796	DHSO_HUMAN	SORD	Sorbitol dehydrogenase	0.599	-0.621182	ns
P07203	GPX1_HUMAN	GPX1	Glutathione peroxidase 1	0.257	-0.618138	ns
P80404	GABT_HUMAN	ABAT	4-aminobutyrate aminotransferase, mitochondrial	0.177	-0.604154	ns
O95210	STBD1_HUMAN	STBD1	Starch-binding domain-containing protein 1	0.211	-0.597796	ns
O75891	AL1L1_HUMAN	ALDH1L1	Cytosolic 10-formyltetrahydrofolate dehydrogenase	0.17	-0.585277	ns
Q7Z4W1	DCXR_HUMAN	DCXR	L-xylulose reductase	0.431	-0.570674	ns
A0A494BZZ2;B7Z596;F5H7S3;H0YK48;H0YKJ4;H7BYY1	A0A494BZZ2_HUMAN;B7Z596_HUMAN;F5H7S3_HUMAN;H0YK48_HUMAN;H0YKJ4_HUMAN;H7BYY1_HUMAN	TPM1	Tropomyosin alpha-1 chain	0.372	-0.568591	ns
Q13867	BLMH_HUMAN	BLMH	Bleomycin hydrolase	0.257	-0.547828	ns
P13671	CO6_HUMAN	C6	Complement component C6	0.384	-0.539274	ns
P06681	CO2_HUMAN	C2	Complement C2	1.092	-0.538485	ns
Q86VP6	CAND1_HUMAN	CAND1	Cullin-associated NEDD8-dissociated protein 1	0.246	-0.53261	ns
P26038	MOES_HUMAN	MSN	Moesin	0.431	-0.519965	ns
P15907	SIAT1_HUMAN	ST6GAL1	Beta-galactoside alpha-2,6-sialyltransferase 1	0.226	-0.516155	ns
Q9BTW9	TBCD_HUMAN	TBCD	Tubulin-specific chaperone D	0.537	-0.510541	ns
Q08426	ECHP_HUMAN	EHHADH	Peroxisomal bifunctional enzyme	0.085	-0.504351	ns
P28340	DPOD1_HUMAN	POLD1	DNA polymerase delta catalytic subunit	0.028	-0.495213	ns
Q96HR9	REEP6_HUMAN	REEP6	Receptor expression-enhancing protein 6	0.035	-0.49249	ns
P00748	FA12_HUMAN	F12	Coagulation factor XII	0.384	-0.491987	ns
Q9Y4D8	HECD4_HUMAN	HECTD4	Probable E3 ubiquitin-protein ligase HECTD4	0.318	-0.489635	ns
O60763	USO1_HUMAN	USO1	General vesicular transport factor p115	0.431	-0.486078	ns
P49327	FAS_HUMAN	FASN	Fatty acid synthase	0.04	-0.482826	ns
P00747	PLMN_HUMAN	PLG	Plasminogen	0.57	-0.47234	ns
O14786	NRP1_HUMAN	NRP1	Neuropilin-1	0.2	-0.468073	ns
P00338	LDHA_HUMAN	LDHA	L-lactate dehydrogenase A chain	0.372	-0.460431	ns
P04217	A1BG_HUMAN	A1BG	Alpha-1B-glycoprotein	0.619	-0.454423	ns
Q7Z7G0	TARSH_HUMAN	ABI3BP	Target of Nesh-SH3	0.321	-0.453706	ns
P56470	LEG4_HUMAN	LGALS4	Galectin-4	0.082	-0.449478	ns
P23526	SAHH_HUMAN	AHCY	Adenosylhomocysteinase	0.472	-0.44903	ns
Q96GK7	FAH2A_HUMAN	FAHD2A	Fumarylacetoacetate hydrolase domain-containing protein 2A	0.23	-0.446191	ns
Q9UK22	FBX2_HUMAN	FBXO2	F-box only protein 2	0.414	-0.444205	ns
P50135	HNMT_HUMAN	HNMT	Histamine N-methyltransferase	0.012	-0.441774	ns
P08571	CD14_HUMAN	CD14	Monocyte differentiation antigen CD14	0.318	-0.437124	ns
P02649	APOE_HUMAN	APOE	Apolipoprotein E	0.35	-0.431197	ns
P09488	GSTM1_HUMAN	GSTM1	Glutathione S-transferase Mu 1	0.028	-0.423436	ns
P36980	FHR2_HUMAN	CFHR2	Complement factor H-related protein 2	0.42	-0.423389	ns
Q93088	BHMT1_HUMAN	BHMT	Betaine--homocysteine S-methyltransferase 1	0.055	-0.421433	ns
Q15063	POSTN_HUMAN	POSTN	Periostin	1.026	-0.417493	ns
P14923	PLAK_HUMAN	JUP	Junction plakoglobin	0.028	-0.415704	ns
Q96AB3	ISOC2_HUMAN	ISOC2	Isochorismatase domain-containing protein 2	0.055	-0.414747	ns
P78371	TCPB_HUMAN	CCT2	T-complex protein 1 subunit beta	0.044	-0.41423	ns
P23396	RS3_HUMAN	RPS3	40S ribosomal protein S3	0.278	-0.406415	ns
P82980	RET5_HUMAN	RBP5	Retinol-binding protein 5	0.009	-0.404055	ns
P08133	ANXA6_HUMAN	ANXA6	Annexin A6	0.259	-0.402903	ns
P01042	KNG1_HUMAN	KNG1	Kininogen-1	0.4	-0.401147	ns
P32929	CGL_HUMAN	CTH	Cystathionine gamma-lyase	0.042	-0.400747	ns
Q16851	UGPA_HUMAN	UGP2	UTP--glucose-1-phosphate uridylyltransferase	0.055	-0.3981	ns
Q9NVS9	PNPO_HUMAN	PNPO	Pyridoxine-5'-phosphate oxidase	0.012	-0.385971	ns
Q08188	TGM3_HUMAN	TGM3	Protein-glutamine gamma-glutamyltransferase E	0.022	-0.385252	ns
P03952	KLKB1_HUMAN	KLKB1	Plasma kallikrein	0.556	-0.383617	ns
O95479	G6PE_HUMAN	H6PD	GDH/6PGL endoplasmic bifunctional protein	0.441	-0.382384	ns
Q9H2M3	BHMT2_HUMAN	BHMT2	S-methylmethionine--homocysteine S-methyltransferase BHMT2	0.012	-0.382021	ns
Q04760	LGUL_HUMAN	GLO1	Lactoylglutathione lyase	0.034	-0.381685	ns
P00387	NB5R3_HUMAN	CYB5R3	DH-cytochrome b5 reductase 3	0.04	-0.374034	ns
P28838	AMPL_HUMAN	LAP3	Cytosol aminopeptidase	0.029	-0.367634	ns
Q96IY4	CBPB2_HUMAN	CPB2	Carboxypeptidase B2	0.159	-0.363328	ns
P34896	GLYC_HUMAN	SHMT1	Serine hydroxymethyltransferase, cytosolic	0.034	-0.361752	ns
P19827	ITIH1_HUMAN	ITIH1	Inter-alpha-trypsin inhibitor heavy chain H1	0.29	-0.359933	ns
P04196	HRG_HUMAN	HRG	Histidine-rich glycoprotein	0.113	-0.357905	ns
P02753	RET4_HUMAN	RBP4	Retinol-binding protein 4	0.534	-0.354883	ns
Q9UI17	M2GD_HUMAN	DMGDH	Dimethylglycine dehydrogenase, mitochondrial	0.23	-0.349726	ns
P53634	CATC_HUMAN	CTSC	Dipeptidyl peptidase 1	0.126	-0.345765	ns
P00491	PNPH_HUMAN	PNP	Purine nucleoside phosphorylase	0.067	-0.344748	ns
P35914	HMGCL_HUMAN	HMGCL	Hydroxymethylglutaryl-CoA lyase, mitochondrial	0.04	-0.34378	ns
Q96DG6	CMBL_HUMAN	CMBL	Carboxymethylenebutenolidase homolog	0.012	-0.342772	ns
P51659	DHB4_HUMAN	HSD17B4	Peroxisomal multifunctional enzyme type 2	0.07	-0.336227	ns
C9JEE0	C9JEE0_HUMAN	IGLL1	Immunoglobulin lambda-like polypeptide 1 (Fragment)	0.144	-0.333046	ns
Q14914	PTGR1_HUMAN	PTGR1	Prostaglandin reductase 1	0.028	-0.332838	ns
Q92597	NDRG1_HUMAN	NDRG1	Protein NDRG1	0.318	-0.332224	ns
P02766	TTHY_HUMAN	TTR	Transthyretin	0.477	-0.331952	ns
O60218	AK1BA_HUMAN	AKR1B10	Aldo-keto reductase family 1 member B10	0.108	-0.329787	ns
Q9UHG3	PCYOX_HUMAN	PCYOX1	Prenylcysteine oxidase 1	0.028	-0.326213	ns
P36871	PGM1_HUMAN	PGM1	Phosphoglucomutase-1	0.028	-0.325483	ns
Q96DC8	ECHD3_HUMAN	ECHDC3	Enoyl-CoA hydratase domain-containing protein 3, mitochondrial	0.055	-0.31609	ns
Q9BY67	CADM1_HUMAN	CADM1	Cell adhesion molecule 1	0.415	-0.315848	ns
P07099	HYEP_HUMAN	EPHX1	Epoxide hydrolase 1	0.29	-0.314871	ns
O95154	ARK73_HUMAN	AKR7A3	Aflatoxin B1 aldehyde reductase member 3	0.028	-0.312924	ns
Q16401	PSMD5_HUMAN	PSMD5	26S proteasome non-ATPase regulatory subunit 5	0.062	-0.312904	ns
Q9UBG0	MRC2_HUMAN	MRC2	C-type mannose receptor 2	0.058	-0.310613	ns
Q14697	GANAB_HUMAN	GANAB	Neutral alpha-glucosidase AB	0.246	-0.309169	ns
A0A0B4J2D5;P0DPI2	GAL3A_HUMAN;GAL3B_HUMAN	GATD3A;GATD3B	Glutamine amidotransferase-like class 1 domain-containing protein 3B, mitochondrial	0.177	-0.307365	ns
Q86TX2	ACOT1_HUMAN	ACOT1	Acyl-coenzyme A thioesterase 1	0.034	-0.307062	ns
Q6UXH0	ANGL8_HUMAN	ANGPTL8	Angiopoietin-like protein 8	0.23	-0.301299	ns
P54868	HMCS2_HUMAN	HMGCS2	Hydroxymethylglutaryl-CoA synthase, mitochondrial	0.29	-0.297635	ns
P22626	ROA2_HUMAN	HNRNPA2B1	Heterogeneous nuclear ribonucleoproteins A2/B1	0.226	-0.294006	ns
P02654	APOC1_HUMAN	APOC1	Apolipoprotein C-I	0.259	-0.291199	ns
Q06278	AOXA_HUMAN	AOX1	Aldehyde oxidase	0.012	-0.288633	ns
P15085;P15086	CBPA1_HUMAN;CBPB1_HUMAN	CPA1;CPB1	Carboxypeptidase A1	0.215	-0.284638	ns
O43852	CALU_HUMAN	CALU	Calumenin	0.329	-0.282596	ns
Q14314	FGL2_HUMAN	FGL2	Fibroleukin	0.012	-0.280416	ns
Q9NZP8	C1RL_HUMAN	C1RL	Complement C1r subcomponent-like protein	0.041	-0.27495	ns
P31025	LCN1_HUMAN	LCN1	Lipocalin-1	0.009	-0.273629	ns
Q6NVY1	HIBCH_HUMAN	HIBCH	3-hydroxyisobutyryl-CoA hydrolase, mitochondrial	0.062	-0.273274	ns
Q13228	SBP1_HUMAN	SELENBP1	Methanethiol oxidase	0.012	-0.270521	ns
P62826	RAN_HUMAN	RAN	GTP-binding nuclear protein Ran	0.014	-0.270458	ns
P11766	ADHX_HUMAN	ADH5	Alcohol dehydrogenase class-3	0.012	-0.269397	ns
P31327	CPSM_HUMAN	CPS1	Carbamoyl-phosphate synthase [ammonia], mitochondrial	0.104	-0.266986	ns
P07910	HNRPC_HUMAN	HNRNPC	Heterogeneous nuclear ribonucleoproteins C1/C2	0.012	-0.264131	ns
P13639	EF2_HUMAN	EEF2	Elongation factor 2	0.04	-0.263077	ns
P49368	TCPG_HUMAN	CCT3	T-complex protein 1 subunit gamma	0.055	-0.262099	ns
Q00610	CLH1_HUMAN	CLTC	Clathrin heavy chain 1	0.012	-0.26108	ns
P00505	AATM_HUMAN	GOT2	Aspartate aminotransferase, mitochondrial	0.04	-0.258261	ns
Q99435	NELL2_HUMAN	NELL2	Protein kinase C-binding protein NELL2	0.126	-0.258162	ns
P04439	HLAA_HUMAN	HLA-A	HLA class I histocompatibility antigen, A alpha chain	0.012	-0.258009	ns
P21912	SDHB_HUMAN	SDHB	Succinate dehydrogenase [ubiquinone] iron-sulfur subunit, mitochondrial	0.012	-0.2562	ns
P43652	AFAM_HUMAN	AFM	Afamin	0.269	-0.256183	ns
P29622	KAIN_HUMAN	SERPINA4	Kallistatin	0.088	-0.255094	ns
Q13509	TBB3_HUMAN	TUBB3	Tubulin beta-3 chain	0.025	-0.254091	ns
O00764	PDXK_HUMAN	PDXK	Pyridoxal kinase	0.009	-0.254008	ns
Q9NZT1	CALL5_HUMAN	CALML5	Calmodulin-like protein 5	0.012	-0.252924	ns
Q9BS26	ERP44_HUMAN	ERP44	Endoplasmic reticulum resident protein 44	0.24	-0.251896	ns
P55072	TERA_HUMAN	VCP	Transitional endoplasmic reticulum ATPase	0.012	-0.251276	ns
Q9UJM8	HAOX1_HUMAN	HAO1	Hydroxyacid oxidase 1	0.016	-0.249946	ns
O60701	UGDH_HUMAN	UGDH	UDP-glucose 6-dehydrogenase	0.055	-0.249303	ns
P12956	XRCC6_HUMAN	XRCC6	X-ray repair cross-complementing protein 6	0.036	-0.243672	ns
P13716	HEM2_HUMAN	ALAD	Delta-aminolevulinic acid dehydratase	0.028	-0.241174	ns
P35573	GDE_HUMAN	AGL	Glycogen debranching enzyme	0.016	-0.240849	ns
P04180	LCAT_HUMAN	LCAT	Phosphatidylcholine-sterol acyltransferase	0.055	-0.239617	ns
Q9C0B1	FTO_HUMAN	FTO	Alpha-ketoglutarate-dependent dioxygenase FTO	0.085	-0.238316	ns
P08758	ANXA5_HUMAN	ANXA5	Annexin A5	0.278	-0.235918	ns
O00584	RNT2_HUMAN	RNASET2	Ribonuclease T2	0.012	-0.231515	ns
P08865	RSSA_HUMAN	RPSA	40S ribosomal protein SA	0.012	-0.228551	ns
P00480	OTC_HUMAN	OTC	Ornithine carbamoyltransferase, mitochondrial	0.028	-0.227854	ns
P25311	ZA2G_HUMAN	AZGP1	Zinc-alpha-2-glycoprotein	0.431	-0.22687	ns
P02671	FIBA_HUMAN	FGA	Fibrinogen alpha chain	0.243	-0.223583	ns
Q9ULA0	DNPEP_HUMAN	DNPEP	Aspartyl aminopeptidase	0.172	-0.221669	ns
Q15493	RGN_HUMAN	RGN	Regucalcin	0.177	-0.221226	ns
P48163	MAOX_HUMAN	ME1	DP-dependent malic enzyme	0.028	-0.219716	ns
P0C0L4	CO4A_HUMAN	C4A	Complement C4-A	0.35	-0.218559	ns
P48506	GSH1_HUMAN	GCLC	Glutamate--cysteine ligase catalytic subunit	0.012	-0.212318	ns
P27169	PON1_HUMAN	PON1	Serum paraoxonase/arylesterase 1	0.062	-0.211024	ns
P24298	ALAT1_HUMAN	GPT	Alanine aminotransferase 1	0.012	-0.210902	ns
P05386	RLA1_HUMAN	RPLP1	60S acidic ribosomal protein P1	0.012	-0.21064	ns
O76054	S14L2_HUMAN	SEC14L2	SEC14-like protein 2	0.009	-0.21035	ns
A0A140TA44	A0A140TA44_HUMAN	C4A	C4a anaphylatoxin	0.055	-0.207333	ns
P00739	HPTR_HUMAN	HPR	Haptoglobin-related protein	0.062	-0.206773	ns
P05089	ARGI1_HUMAN	ARG1	Arginase-1	0.009	-0.206714	ns
Q3LXA3	TKFC_HUMAN	TKFC	Triokinase/FMN cyclase	0.009	-0.202637	ns
P00734	THRB_HUMAN	F2	Prothrombin	0.243	-0.201283	ns
P54727	RD23B_HUMAN	RAD23B	UV excision repair protein RAD23 homolog B	0.028	-0.198354	ns
P55157	MTP_HUMAN	MTTP	Microsomal triglyceride transfer protein large subunit	0.022	-0.19811	ns
Q13885	TBB2A_HUMAN	TUBB2A	Tubulin beta-2A chain	0.012	-0.194748	ns
P61457	PHS_HUMAN	PCBD1	Pterin-4-alpha-carbinolamine dehydratase	0.013	-0.193046	ns
P02533	K1C14_HUMAN	KRT14	Keratin, type I cytoskeletal 14	0.004	-0.190889	ns
P35542	SAA4_HUMAN	SAA4	Serum amyloid A-4 protein	0.007	-0.186293	ns
P61960	UFM1_HUMAN	UFM1	Ubiquitin-fold modifier 1	0.012	-0.182326	ns
P07954	FUMH_HUMAN	FH	Fumarate hydratase, mitochondrial	0.012	-0.179201	ns
P26599	PTBP1_HUMAN	PTBP1	Polypyrimidine tract-binding protein 1	0.007	-0.179125	ns
P00352	AL1A1_HUMAN	ALDH1A1	Retinal dehydrogenase 1	0.009	-0.177945	ns
P08185	CBG_HUMAN	SERPINA6	Corticosteroid-binding globulin	0.102	-0.177663	ns
Q04446	GLGB_HUMAN	GBE1	1,4-alpha-glucan-branching enzyme	0.012	-0.177184	ns
P22314	UBA1_HUMAN	UBA1	Ubiquitin-like modifier-activating enzyme 1	0.012	-0.176439	ns
Q9UKK9	NUDT5_HUMAN	NUDT5	ADP-sugar pyrophosphatase	0.004	-0.17588	ns
P07108	ACBP_HUMAN	DBI	Acyl-CoA-binding protein	0.012	-0.17557	ns
P21399	ACOC_HUMAN	ACO1	Cytoplasmic aconitate hydratase	0.012	-0.17522	ns
O75586	MED6_HUMAN	MED6	Mediator of RNA polymerase II transcription subunit 6	0.028	-0.174708	ns
Q8WWZ8	OIT3_HUMAN	OIT3	Oncoprotein-induced transcript 3 protein	0.014	-0.171522	ns
P23141	EST1_HUMAN	CES1	Liver carboxylesterase 1	0.082	-0.171496	ns
P02647	APOA1_HUMAN	APOA1	Apolipoprotein A-I	0.062	-0.169878	ns
P35232	PHB_HUMAN	PHB	Prohibitin	0.009	-0.16598	ns
P02760	AMBP_HUMAN	AMBP	Protein AMBP	0.134	-0.165486	ns
P52209	6PGD_HUMAN	PGD	6-phosphogluconate dehydrogenase, decarboxylating	0.012	-0.16543	ns
P22303	ACES_HUMAN	ACHE	Acetylcholinesterase	0.055	-0.164962	ns
Q9P1F3	ABRAL_HUMAN	ABRACL	Costars family protein ABRACL	0.004	-0.164259	ns
P06702	S10A9_HUMAN	S100A9	Protein S100-A9	0.004	-0.163966	ns
P02749	APOH_HUMAN	APOH	Beta-2-glycoprotein 1	0.041	-0.162097	ns
P00390	GSHR_HUMAN	GSR	Glutathione reductase, mitochondrial	0.012	-0.16067	ns
P15531	NDKA_HUMAN	NME1	Nucleoside diphosphate kinase A	0.012	-0.159703	ns
P05121	PAI1_HUMAN	SERPINE1	Plasminogen activator inhibitor 1	0.018	-0.158814	ns
P43251	BTD_HUMAN	BTD	Biotinidase	0.012	-0.157418	ns
P0DM35;P80294	M1BL1_HUMAN;MT1H_HUMAN	MT1H;MT1HL1	Metallothionein 1H-like protein 1	0.004	-0.1538	ns
Q06033	ITIH3_HUMAN	ITIH3	Inter-alpha-trypsin inhibitor heavy chain H3	0.139	-0.152895	ns
Q9NSA1	FGF21_HUMAN	FGF21	Fibroblast growth factor 21	0.028	-0.151711	ns
P25787	PSA2_HUMAN	PSMA2	Proteasome subunit alpha type-2	0.007	-0.151544	ns
P16930	FAAA_HUMAN	FAH	Fumarylacetoacetase	0.007	-0.15119	ns
P09525	ANXA4_HUMAN	ANXA4	Annexin A4	0.055	-0.149311	ns
P01040	CYTA_HUMAN	CSTA	Cystatin-A	0.009	-0.149112	ns
P02774	VTDB_HUMAN	GC	Vitamin D-binding protein	0.139	-0.148617	ns
P21964	COMT_HUMAN	COMT	Catechol O-methyltransferase	0.012	-0.146023	ns
P30046	DOPD_HUMAN	DDT	D-dopachrome decarboxylase	0.004	-0.144138	ns
P08253	MMP2_HUMAN	MMP2	72 kDa type IV collagenase	0.034	-0.139636	ns
P13804	ETFA_HUMAN	ETFA	Electron transfer flavoprotein subunit alpha, mitochondrial	0.007	-0.138018	ns
P14314	GLU2B_HUMAN	PRKCSH	Glucosidase 2 subunit beta	0.028	-0.137538	ns
Q0VD83	APOBR_HUMAN	APOBR	Apolipoprotein B receptor	0.012	-0.136553	ns
Q9BRK5	CAB45_HUMAN	SDF4	45 kDa calcium-binding protein	0.034	-0.136365	ns
P16070	CD44_HUMAN	CD44	CD44 antigen	0.009	-0.135423	ns
P06576	ATPB_HUMAN	ATP5F1B	ATP synthase subunit beta, mitochondrial	0.017	-0.135374	ns
P00742	FA10_HUMAN	F10	Coagulation factor X	0.034	-0.13439	ns
Q9Y4W6	AFG32_HUMAN	AFG3L2	AFG3-like protein 2	0.055	-0.134143	ns
O75503	CLN5_HUMAN	CLN5	Ceroid-lipofuscinosis neuronal protein 5	0.004	-0.13304	ns
P50914	RL14_HUMAN	RPL14	60S ribosomal protein L14	0.012	-0.131256	ns
P05388	RLA0_HUMAN	RPLP0	60S acidic ribosomal protein P0	0.004	-0.129675	ns
P15169	CBPN_HUMAN	CPN1	Carboxypeptidase N catalytic chain	0.012	-0.127932	ns
Q9BV57	MTND_HUMAN	ADI1	1,2-dihydroxy-3-keto-5-methylthiopentene dioxygenase	0.009	-0.127193	ns
Q04695	K1C17_HUMAN	KRT17	Keratin, type I cytoskeletal 17	0.004	-0.1252	ns
P02765	FETUA_HUMAN	AHSG	Alpha-2-HS-glycoprotein	0.041	-0.125056	ns
O95954	FTCD_HUMAN	FTCD	Formimidoyltransferase-cyclodeaminase	0.004	-0.122777	ns
P07355	ANXA2_HUMAN	ANXA2	Annexin A2	0.042	-0.12227	ns
P00918	CAH2_HUMAN	CA2	Carbonic anhydrase 2	0.004	-0.121081	ns
P04278	SHBG_HUMAN	SHBG	Sex hormone-binding globulin	0.012	-0.115287	ns
P60981	DEST_HUMAN	DSTN	Destrin	0.004	-0.115273	ns
P06733	ENOA_HUMAN	ENO1	Alpha-enolase	0.007	-0.114651	ns
Q14520	HABP2_HUMAN	HABP2	Hyaluronan-binding protein 2	0.009	-0.113421	ns
Q06520	ST2A1_HUMAN	SULT2A1	Sulfotransferase 2A1	0.004	-0.113401	ns
H0Y3S8	H0Y3S8_HUMAN	CASP9	Caspase-9 (Fragment)	0.012	-0.11322	ns
Q96KN2	CNDP1_HUMAN	CNDP1	Beta-Ala-His dipeptidase	0.012	-0.112298	ns
P06744	G6PI_HUMAN	GPI	Glucose-6-phosphate isomerase	0.004	-0.111298	ns
P19823	ITIH2_HUMAN	ITIH2	Inter-alpha-trypsin inhibitor heavy chain H2	0.04	-0.111241	ns
P22352	GPX3_HUMAN	GPX3	Glutathione peroxidase 3	0.004	-0.11002	ns
Q9UKY3	CES1P_HUMAN	CES1P1	Putative inactive carboxylesterase 4	0.012	-0.109176	ns
P34897	GLYM_HUMAN	SHMT2	Serine hydroxymethyltransferase, mitochondrial	0.004	-0.109134	ns
P05091	ALDH2_HUMAN	ALDH2	Aldehyde dehydrogenase, mitochondrial	0.004	-0.108398	ns
P30153	2AAA_HUMAN	PPP2R1A	Serine/threonine-protein phosphatase 2A 65 kDa regulatory subunit A alpha isoform	0.004	-0.106112	ns
Q96P44	COLA1_HUMAN	COL21A1	Collagen alpha-1(XXI) chain	0.004	-0.104447	ns
P13798	ACPH_HUMAN	APEH	Acylamino-acid-releasing enzyme	0.004	-0.102816	ns
P49759	CLK1_HUMAN	CLK1	Dual specificity protein kinase CLK1	0.004	-0.102605	ns
P00736	C1R_HUMAN	C1R	Complement C1r subcomponent	0.059	-0.102248	ns
P18206	VINC_HUMAN	VCL	Vinculin	0.035	-0.100204	ns
Q15043	S39AE_HUMAN	SLC39A14	Metal cation symporter ZIP14	0.004	-0.100153	ns
O43505	B4GA1_HUMAN	B4GAT1	Beta-1,4-glucuronyltransferase 1	0.012	-0.0991533	ns
Q6UX71	PXDC2_HUMAN	PLXDC2	Plexin domain-containing protein 2	0.012	-0.0985615	ns
Q99715	COCA1_HUMAN	COL12A1	Collagen alpha-1(XII) chain	0.012	-0.0982358	ns
A0A3B3ISR2;B4DPQ0;F5H2D0	A0A3B3ISR2_HUMAN;B4DPQ0_HUMAN;F5H2D0_HUMAN	C1R	Complement subcomponent C1r	0.009	-0.0981739	ns
P11586	C1TC_HUMAN	MTHFD1	C-1-tetrahydrofolate synthase, cytoplasmic	0.004	-0.0980722	ns
Q969H8	MYDGF_HUMAN	MYDGF	Myeloid-derived growth factor	0.012	-0.0980134	ns
P20827	EFNA1_HUMAN	EFNA1	Ephrin-A1	0.012	-0.0972032	ns
O60814;P57053;P58876;P62807;Q5QNW6;Q93079;Q99877;Q99879;Q99880	H2B1C_HUMAN;H2B1D_HUMAN;H2B1H_HUMAN;H2B1K_HUMAN;H2B1L_HUMAN;H2B1M_HUMAN;H2B1N_HUMAN;H2B2F_HUMAN;H2BFS_HUMAN	H2BC12;H2BC13;H2BC14;H2BC15;H2BC18;H2BC4;H2BC5;H2BC9;H2BS1	Histone H2B type 1-K	0.004	-0.0966799	ns
P09972	ALDOC_HUMAN	ALDOC	Fructose-bisphosphate aldolase C	0.004	-0.0966752	ns
P0DN79;P35520	CBSL_HUMAN;CBS_HUMAN	CBS;CBSL	Cystathionine beta-synthase-like protein	0.004	-0.0958928	ns
Q6NT55	CP4FN_HUMAN	CYP4F22	Cytochrome P450 4F22	0.004	-0.0954933	ns
Q14353	GAMT_HUMAN	GAMT	Guanidinoacetate N-methyltransferase	0.004	-0.0939151	ns
P32754	HPPD_HUMAN	HPD	4-hydroxyphenylpyruvate dioxygenase	0.004	-0.0933924	ns
P00450	CERU_HUMAN	CP	Ceruloplasmin	0.055	-0.0878853	ns
P50990	TCPQ_HUMAN	CCT8	T-complex protein 1 subunit theta	0.004	-0.0855548	ns
Q9H2U2	IPYR2_HUMAN	PPA2	Inorganic pyrophosphatase 2, mitochondrial	0.004	-0.0829771	ns
P39687	AN32A_HUMAN	ANP32A	Acidic leucine-rich nuclear phosphoprotein 32 family member A	0.004	-0.0821463	ns
O15033	AREL1_HUMAN	AREL1	Apoptosis-resistant E3 ubiquitin protein ligase 1	0.004	-0.0821461	ns
Q9NPR2	SEM4B_HUMAN	SEMA4B	Semaphorin-4B	0.012	-0.0819698	ns
P10643	CO7_HUMAN	C7	Complement component C7	0.009	-0.080527	ns
Q9UQL6	HDAC5_HUMAN	HDAC5	Histone deacetylase 5	0.007	-0.0801166	ns
Q9UN70	PCDGK_HUMAN	PCDHGC3	Protocadherin gamma-C3	0.012	-0.0791157	ns
P55854;P61956;Q6EEV6	SUMO2_HUMAN;SUMO3_HUMAN;SUMO4_HUMAN	SUMO2;SUMO3;SUMO4	Small ubiquitin-related modifier 3	0.004	-0.0768288	ns
P14618	KPYM_HUMAN	PKM	Pyruvate kinase PKM	0.007	-0.076702	ns
P02768	ALBU_HUMAN	ALB	Albumin	0.009	-0.0763268	ns
O75083	WDR1_HUMAN	WDR1	WD repeat-containing protein 1	0.004	-0.0760544	ns
P31937	3HIDH_HUMAN	HIBADH	3-hydroxyisobutyrate dehydrogenase, mitochondrial	0.009	-0.0757072	ns
P05062	ALDOB_HUMAN	ALDOB	Fructose-bisphosphate aldolase B	0.004	-0.0729719	ns
P28074	PSB5_HUMAN	PSMB5	Proteasome subunit beta type-5	0.004	-0.0729328	ns
P09871	C1S_HUMAN	C1S	Complement C1s subcomponent	0.012	-0.0727676	ns
P52565	GDIR1_HUMAN	ARHGDIA	Rho GDP-dissociation inhibitor 1	0.004	-0.0717858	ns
P01859	IGHG2_HUMAN	IGHG2	Immunoglobulin heavy constant gamma 2	0.009	-0.069699	ns
Q9Y624	JAM1_HUMAN	F11R	Junctional adhesion molecule A	0.009	-0.0696174	ns
Q02413	DSG1_HUMAN	DSG1	Desmoglein-1	0.004	-0.0693323	ns
P30084	ECHM_HUMAN	ECHS1	Enoyl-CoA hydratase, mitochondrial	0.004	-0.0691916	ns
P06748	NPM_HUMAN	NPM1	Nucleophosmin	0.004	-0.0680944	ns
Q8IUL8	CILP2_HUMAN	CILP2	Cartilage intermediate layer protein 2	0.012	-0.0675083	ns
Q96D15	RCN3_HUMAN	RCN3	Reticulocalbin-3	0.009	-0.0660027	ns
P12259	FA5_HUMAN	F5	Coagulation factor V	0.012	-0.0658092	ns
Q12882	DPYD_HUMAN	DPYD	Dihydropyrimidine dehydrogenase [NADP(+)]	0.004	-0.0630889	ns
Q99436	PSB7_HUMAN	PSMB7	Proteasome subunit beta type-7	0.004	-0.0625823	ns
P12107	COBA1_HUMAN	COL11A1	Collagen alpha-1(XI) chain	0.004	-0.0621397	ns
Q00266	METK1_HUMAN	MAT1A	S-adenosylmethionine synthase isoform type-1	0.004	-0.0620135	ns
O00757	F16P2_HUMAN	FBP2	Fructose-1,6-bisphosphatase isozyme 2	0.004	-0.0610059	ns
P20774	MIME_HUMAN	OGN	Mimecan	0.009	-0.0608142	ns
H3BQQ0	H3BQQ0_HUMAN	C16orf46	Uncharacterized protein C16orf46 (Fragment)	0.004	-0.0607386	ns
P46952	3HAO_HUMAN	HAAO	3-hydroxyanthranilate 3,4-dioxygenase	0.004	-0.0595084	ns
Q9NTU7	CBLN4_HUMAN	CBLN4	Cerebellin-4	0.009	-0.0591459	ns
P02751	FINC_HUMAN	FN1	Fibronectin	0.012	-0.0585162	ns
P32121	ARRB2_HUMAN	ARRB2	Beta-arrestin-2	0.007	-0.0582649	ns
P05067	A4_HUMAN	APP	Amyloid-beta precursor protein	0.004	-0.0580083	ns
Q9H0W9	CK054_HUMAN	C11orf54	Ester hydrolase C11orf54	0.004	-0.0574301	ns
Q08830	FGL1_HUMAN	FGL1	Fibrinogen-like protein 1	0.009	-0.057224	ns
P00751	CFAB_HUMAN	CFB	Complement factor B	0.009	-0.0565681	ns
P30085	KCY_HUMAN	CMPK1	UMP-CMP kinase	0.004	-0.0543576	ns
O14791	APOL1_HUMAN	APOL1	Apolipoprotein L1	0.004	-0.0543466	ns
O75874	IDHC_HUMAN	IDH1	Isocitrate dehydrogenase [NADP] cytoplasmic	0.004	-0.054329	ns
P40925	MDHC_HUMAN	MDH1	Malate dehydrogenase, cytoplasmic	0.004	-0.054283	ns
P49189	AL9A1_HUMAN	ALDH9A1	4-trimethylaminobutyraldehyde dehydrogenase	0.004	-0.0541306	ns
P09486	SPRC_HUMAN	SPARC	SPARC	0.007	-0.0537553	ns
O95865	DDAH2_HUMAN	DDAH2	N(G),N(G)-dimethylarginine dimethylaminohydrolase 2	0.004	-0.0536055	ns
P00738	HPT_HUMAN	HP	Haptoglobin	0.012	-0.0512178	ns
Q9NYU2	UGGG1_HUMAN	UGGT1	UDP-glucose:glycoprotein glucosyltransferase 1	0.004	-0.051071	ns
Q14117	DPYS_HUMAN	DPYS	Dihydropyrimidinase	0.004	-0.0509701	ns
Q9NWV4	CZIB_HUMAN	CZIB	CXXC motif containing zinc binding protein	0.004	-0.0505124	ns
P0C0L5	CO4B_HUMAN	C4B	Complement C4-B	0.004	-0.0500581	ns
Q96G03	PGM2_HUMAN	PGM2	Phosphoglucomutase-2	0.004	-0.0496445	ns
Q9UK55	ZPI_HUMAN	SERPINA10	Protein Z-dependent protease inhibitor	0.004	-0.0485533	ns
H7BZJ3	H7BZJ3_HUMAN	PDIA3	Protein disulfide-isomerase A3 (Fragment)	0.004	-0.0484101	ns
P13489	RINI_HUMAN	RNH1	Ribonuclease inhibitor	0.004	-0.0483191	ns
P30086	PEBP1_HUMAN	PEBP1	Phosphatidylethanolamine-binding protein 1	0.004	-0.0482855	ns
Q14118	DAG1_HUMAN	DAG1	Dystroglycan	0.007	-0.0474246	ns
P04424	ARLY_HUMAN	ASL	Argininosuccinate lyase	0.004	-0.0468076	ns
P22033	MUTA_HUMAN	MMUT	Methylmalonyl-CoA mutase, mitochondrial	0.004	-0.0467402	ns
P02743	SAMP_HUMAN	APCS	Serum amyloid P-component	0.004	-0.0455679	ns
O94760	DDAH1_HUMAN	DDAH1	N(G),N(G)-dimethylarginine dimethylaminohydrolase 1	0.004	-0.0436924	ns
O75144	ICOSL_HUMAN	ICOSLG	ICOS ligand	0.004	-0.0429412	ns
P78330	SERB_HUMAN	PSPH	Phosphoserine phosphatase	0.004	-0.0428744	ns
P18669	PGAM1_HUMAN	PGAM1	Phosphoglycerate mutase 1	0.004	-0.0409202	ns
Q86X76	NIT1_HUMAN	NIT1	Deaminated glutathione amidase	0.004	-0.0404059	ns
P13647	K2C5_HUMAN	KRT5	Keratin, type II cytoskeletal 5	0.004	-0.0401075	ns
P81605	DCD_HUMAN	DCD	Dermcidin	0.004	-0.039931	ns
P48740	MASP1_HUMAN	MASP1	Mannan-binding lectin serine protease 1	0.004	-0.0385969	ns
Q14126	DSG2_HUMAN	DSG2	Desmoglein-2	0.004	-0.0385529	ns
P16152	CBR1_HUMAN	CBR1	Carbonyl reductase [NADPH] 1	0.004	-0.0382691	ns
P35443	TSP4_HUMAN	THBS4	Thrombospondin-4	0.004	-0.0380085	ns
P62937	PPIA_HUMAN	PPIA	Peptidyl-prolyl cis-trans isomerase A	0.004	-0.0355805	ns
P27338	AOFB_HUMAN	MAOB	Amine oxidase [flavin-containing] B	0.004	-0.0350458	ns
P05165	PCCA_HUMAN	PCCA	Propionyl-CoA carboxylase alpha chain, mitochondrial	0.004	-0.0345644	ns
O75369	FLNB_HUMAN	FLNB	Filamin-B	0.004	-0.0344091	ns
Q8TAV4	STML3_HUMAN	STOML3	Stomatin-like protein 3	0.004	-0.0339108	ns
P01130	LDLR_HUMAN	LDLR	Low-density lipoprotein receptor	0.004	-0.0332256	ns
P30039	PBLD_HUMAN	PBLD	Phenazine biosynthesis-like domain-containing protein	0.004	-0.0331251	ns
P09210	GSTA2_HUMAN	GSTA2	Glutathione S-transferase A2	0.004	-0.0323053	ns
P17516	AK1C4_HUMAN	AKR1C4	Aldo-keto reductase family 1 member C4	0.004	-0.0296103	ns
P30043	BLVRB_HUMAN	BLVRB	Flavin reductase (NADPH)	0.004	-0.0294527	ns
P02790	HEMO_HUMAN	HPX	Hemopexin	0.004	-0.0280801	ns
P02675	FIBB_HUMAN	FGB	Fibrinogen beta chain	0.004	-0.0280663	ns
P00488	F13A_HUMAN	F13A1	Coagulation factor XIII A chain	0.004	-0.0276196	ns
P00558	PGK1_HUMAN	PGK1	Phosphoglycerate kinase 1	0.004	-0.0265494	ns
Q7L014	DDX46_HUMAN	DDX46	Probable ATP-dependent RNA helicase DDX46	0.004	-0.0265473	ns
Q96KP4	CNDP2_HUMAN	CNDP2	Cytosolic non-specific dipeptidase	0.004	-0.026382	ns
O95394	AGM1_HUMAN	PGM3	Phosphoacetylglucosamine mutase	0.004	-0.0239671	ns
O15090	ZN536_HUMAN	ZNF536	Zinc finger protein 536	0.004	-0.0238027	ns
Q9UBR1	BUP1_HUMAN	UPB1	Beta-ureidopropionase	0.004	-0.0237281	ns
P61224;P62834	RAP1A_HUMAN;RAP1B_HUMAN	RAP1A;RAP1B	Ras-related protein Rap-1b	0.004	-0.022325	ns
P04406	G3P_HUMAN	GAPDH	Glyceraldehyde-3-phosphate dehydrogenase	0.004	-0.0222447	ns
P01008	ANT3_HUMAN	SERPINC1	Antithrombin-III	0.004	-0.0191923	ns
P49908	SEPP1_HUMAN	SELENOP	Selenoprotein P	0.004	-0.0185938	ns
P59998	ARPC4_HUMAN	ARPC4	Actin-related protein 2/3 complex subunit 4	0.004	-0.0173557	ns
P02679	FIBG_HUMAN	FGG	Fibrinogen gamma chain	0.004	-0.0167233	ns
Q06828	FMOD_HUMAN	FMOD	Fibromodulin	0.004	-0.0162738	ns
P01591	IGJ_HUMAN	JCHAIN	Immunoglobulin J chain	0.004	-0.0152988	ns
P58546	MTPN_HUMAN	MTPN	Myotrophin	0.003	-0.0148188	ns
Q13308	PTK7_HUMAN	PTK7	Inactive tyrosine-protein kinase 7	0.004	-0.0144192	ns
Q8WUI4	HDAC7_HUMAN	HDAC7	Histone deacetylase 7	0.004	-0.013832	ns
P35052	GPC1_HUMAN	GPC1	Glypican-1	0.004	-0.0136427	ns
Q02338	BDH_HUMAN	BDH1	D-beta-hydroxybutyrate dehydrogenase, mitochondrial	0.003	-0.0132606	ns
Q92954	PRG4_HUMAN	PRG4	Proteoglycan 4	0.004	-0.0130916	ns
P04746;P0DTE7;P0DTE8;P0DUB6;P19961	AMY1A_HUMAN;AMY1B_HUMAN;AMY1C_HUMAN;AMY2B_HUMAN;AMYP_HUMAN	AMY1A;AMY1B;AMY1C;AMY2A;AMY2B	Pancreatic alpha-amylase	0.004	-0.0122572	ns
P35916	VGFR3_HUMAN	FLT4	Vascular endothelial growth factor receptor 3	0.003	-0.0110828	ns
P02787	TRFE_HUMAN	TF	Serotransferrin	0.004	-0.0110123	ns
P99999	CYC_HUMAN	CYCS	Cytochrome c	0.003	-0.0109381	ns
Q9H4B7	TBB1_HUMAN	TUBB1	Tubulin beta-1 chain	0.004	-0.0103279	ns
Q9Y240	CLC11_HUMAN	CLEC11A	C-type lectin domain family 11 member A	0.004	-0.00995912	ns
P04004	VTNC_HUMAN	VTN	Vitronectin	0.004	-0.00962194	ns
Q12860	CNTN1_HUMAN	CNTN1	Contactin-1	0.004	-0.00878724	ns
P30041	PRDX6_HUMAN	PRDX6	Peroxiredoxin-6	0.003	-0.00836888	ns
P49419	AL7A1_HUMAN	ALDH7A1	Alpha-aminoadipic semialdehyde dehydrogenase	0.003	-0.00836097	ns
Q16853	AOC3_HUMAN	AOC3	Membrane primary amine oxidase	0.003	-0.00763762	ns
P05546	HEP2_HUMAN	SERPIND1	Heparin cofactor 2	0.004	-0.00640406	ns
P11021	BIP_HUMAN	HSPA5	Endoplasmic reticulum chaperone BiP	0.003	-0.00561038	ns
Q9UBP4	DKK3_HUMAN	DKK3	Dickkopf-related protein 3	0.003	-0.00531985	ns
Q8WZ42	TITIN_HUMAN	TTN	Titin	0.003	-0.00384076	ns
Q9Y4L1	HYOU1_HUMAN	HYOU1	Hypoxia up-regulated protein 1	0.003	-0.00309067	ns
P01019	ANGT_HUMAN	AGT	Angiotensinogen	0.003	-0.00253241	ns
P17174	AATC_HUMAN	GOT1	Aspartate aminotransferase, cytoplasmic	0	-0.000917732	ns
P01266	THYG_HUMAN	TG	Thyroglobulin	0	-0.00040339	ns
P01834	IGKC_HUMAN	IGKC	Immunoglobulin kappa constant	0	-7.93283e-05	ns
Q6YHK3	CD109_HUMAN	CD109	CD109 antigen	0	0.000318458	ns
Q04756	HGFA_HUMAN	HGFAC	Hepatocyte growth factor activator	0.001	0.00085709	ns
P20962	PTMS_HUMAN	PTMS	Parathymosin	0.001	0.00319471	ns
Q8WUA8	TSK_HUMAN	TSKU	Tsukushin	0.003	0.00492201	ns
Q9BRA2	TXD17_HUMAN	TXNDC17	Thioredoxin domain-containing protein 17	0.002	0.00577029	ns
P30740	ILEU_HUMAN	SERPINB1	Leukocyte elastase inhibitor	0.003	0.00597464	ns
P20618	PSB1_HUMAN	PSMB1	Proteasome subunit beta type-1	0.003	0.00673682	ns
Q16836	HCDH_HUMAN	HADH	Hydroxyacyl-coenzyme A dehydrogenase, mitochondrial	0.003	0.00837535	ns
Q07507	DERM_HUMAN	DPT	Dermatopontin	0.003	0.0090939	ns
Q03181	PPARD_HUMAN	PPARD	Peroxisome proliferator-activated receptor delta	0.004	0.00933126	ns
P00966	ASSY_HUMAN	ASS1	Argininosuccinate synthase	0.003	0.010015	ns
Q96NU7	HUTI_HUMAN	AMDHD1	Probable imidazolonepropionase	0.003	0.0101908	ns
Q9NY33	DPP3_HUMAN	DPP3	Dipeptidyl peptidase 3	0.003	0.0111098	ns
P09467	F16P1_HUMAN	FBP1	Fructose-1,6-bisphosphatase 1	0.003	0.0127365	ns
P60900	PSA6_HUMAN	PSMA6	Proteasome subunit alpha type-6	0.003	0.0129123	ns
P12111	CO6A3_HUMAN	COL6A3	Collagen alpha-3(VI) chain	0.004	0.0148699	ns
P25789	PSA4_HUMAN	PSMA4	Proteasome subunit alpha type-4	0.004	0.0151344	ns
Q9Y2T3	GUAD_HUMAN	GDA	Guanine deaminase	0.003	0.0154929	ns
E9PRA7	E9PRA7_HUMAN	ACY3	N-acyl-aromatic-L-amino acid amidohydrolase (carboxylate-forming)	0.004	0.0161683	ns
P28062	PSB8_HUMAN	PSMB8	Proteasome subunit beta type-8	0.003	0.0162818	ns
P42330	AK1C3_HUMAN	AKR1C3	Aldo-keto reductase family 1 member C3	0.004	0.0163258	ns
P13861	KAP2_HUMAN	PRKAR2A	cAMP-dependent protein kinase type II-alpha regulatory subunit	0.004	0.0180344	ns
Q9BXJ4	C1QT3_HUMAN	C1QTNF3	Complement C1q tumor necrosis factor-related protein 3	0.004	0.0187473	ns
O15031	PLXB2_HUMAN	PLXNB2	Plexin-B2	0.004	0.0206974	ns
P24534	EF1B_HUMAN	EEF1B2	Elongation factor 1-beta	0.004	0.0209381	ns
P62873	GBB1_HUMAN	GNB1	Guanine nucleotide-binding protein G(I)/G(S)/G(T) subunit beta-1	0.004	0.0225708	ns
Q16775	GLO2_HUMAN	HAGH	Hydroxyacylglutathione hydrolase, mitochondrial	0.004	0.0225842	ns
P52895	AK1C2_HUMAN	AKR1C2	Aldo-keto reductase family 1 member C2	0.004	0.0227593	ns
P00441	SODC_HUMAN	SOD1	Superoxide dismutase [Cu-Zn]	0.004	0.0234219	ns
P68871	HBB_HUMAN	HBB	Hemoglobin subunit beta	0.004	0.0235725	ns
Q8IZC6	CORA1_HUMAN	COL27A1	Collagen alpha-1(XXVII) chain	0.004	0.0241049	ns
Q9BX68	HINT2_HUMAN	HINT2	Histidine triad nucleotide-binding protein 2, mitochondrial	0.004	0.024215	ns
Q9NQR4	NIT2_HUMAN	NIT2	Omega-amidase NIT2	0.004	0.0244324	ns
P22792	CPN2_HUMAN	CPN2	Carboxypeptidase N subunit 2	0.004	0.025003	ns
B9A064	IGLL5_HUMAN	IGLL5	Immunoglobulin lambda-like polypeptide 5	0.004	0.0260196	ns
P08697	A2AP_HUMAN	SERPINF2	Alpha-2-antiplasmin	0.004	0.0263193	ns
O43396	TXNL1_HUMAN	TXNL1	Thioredoxin-like protein 1	0.004	0.0269529	ns
Q96PD5	PGRP2_HUMAN	PGLYRP2	N-acetylmuramoyl-L-alanine amidase	0.004	0.0272315	ns
P28332	ADH6_HUMAN	ADH6	Alcohol dehydrogenase 6	0.004	0.0272465	ns
P10909	CLUS_HUMAN	CLU	Clusterin	0.004	0.0276041	ns
P55263	ADK_HUMAN	ADK	Adenosine kinase	0.004	0.0276245	ns
Q9Y266	NUDC_HUMAN	NUDC	Nuclear migration protein nudC	0.004	0.0286132	ns
P30044	PRDX5_HUMAN	PRDX5	Peroxiredoxin-5, mitochondrial	0.004	0.0286644	ns
Q9NPH3	IL1AP_HUMAN	IL1RAP	Interleukin-1 receptor accessory protein	0.004	0.0287179	ns
O00748	EST2_HUMAN	CES2	Cocaine esterase	0.004	0.0305271	ns
P31431	SDC4_HUMAN	SDC4	Syndecan-4	0.004	0.032033	ns
P29692	EF1D_HUMAN	EEF1D	Elongation factor 1-delta	0.004	0.0326916	ns
P12955	PEPD_HUMAN	PEPD	Xaa-Pro dipeptidase	0.004	0.0330073	ns
P02652	APOA2_HUMAN	APOA2	Apolipoprotein A-II	0.004	0.0338381	ns
P02788	TRFL_HUMAN	LTF	Lactotransferrin	0.004	0.0340285	ns
Q96JD6	AKCL2_HUMAN	AKR1E2	1,5-anhydro-D-fructose reductase	0.004	0.0341426	ns
O60888	CUTA_HUMAN	CUTA	Protein CutA	0.004	0.0341512	ns
P07225	PROS_HUMAN	PROS	Vitamin K-dependent protein S	0.004	0.034899	ns
O43175	SERA_HUMAN	PHGDH	D-3-phosphoglycerate dehydrogenase	0.004	0.0358328	ns
P55290	CAD13_HUMAN	CDH13	Cadherin-13	0.004	0.0364026	ns
P01024	CO3_HUMAN	C3	Complement C3	0.009	0.0375011	ns
Q99497	PARK7_HUMAN	PARK7	Parkinson disease protein 7	0.004	0.0383337	ns
P19022	CADH2_HUMAN	CDH2	Cadherin-2	0.004	0.0389675	ns
Q09666	AHNK_HUMAN	AHNAK	Neuroblast differentiation-associated protein AHNAK	0.004	0.0395294	ns
P47756	CAPZB_HUMAN	CAPZB	F-actin-capping protein subunit beta	0.004	0.0399864	ns
P19320	VCAM1_HUMAN	VCAM1	Vascular cell adhesion protein 1	0.004	0.0403622	ns
P02656	APOC3_HUMAN	APOC3	Apolipoprotein C-III	0.004	0.0427396	ns
O75347	TBCA_HUMAN	TBCA	Tubulin-specific chaperone A	0.004	0.0428815	ns
Q9UL46	PSME2_HUMAN	PSME2	Proteasome activator complex subunit 2	0.004	0.0437516	ns
Q16881	TRXR1_HUMAN	TXNRD1	Thioredoxin reductase 1, cytoplasmic	0.004	0.0447782	ns
P68371	TBB4B_HUMAN	TUBB4B	Tubulin beta-4B chain	0.004	0.0450635	ns
P23378	GCSP_HUMAN	GLDC	Glycine dehydrogenase (decarboxylating), mitochondrial	0.004	0.0453303	ns
P50502;Q8IZP2;Q8NFI4	F10A1_HUMAN;F10A5_HUMAN;ST134_HUMAN	ST13;ST13P4;ST13P5	Hsc70-interacting protein	0.004	0.0456287	ns
P05161	ISG15_HUMAN	ISG15	Ubiquitin-like protein ISG15	0.004	0.0463902	ns
Q07954	LRP1_HUMAN	LRP1	Prolow-density lipoprotein receptor-related protein 1	0.009	0.0472806	ns
P05155	IC1_HUMAN	SERPING1	Plasma protease C1 inhibitor	0.004	0.0481632	ns
Q8NBM4	UBAC2_HUMAN	UBAC2	Ubiquitin-associated domain-containing protein 2	0.004	0.0483726	ns
A0A140T953;A0A140TA13;D9J307	A0A140T953_HUMAN;A0A140TA13_HUMAN;D9J307_HUMAN	HLA-B	HLA class I histocompatibility antigen, B alpha chain (Fragment)	0.004	0.0487023	ns
Q9HC38	GLOD4_HUMAN	GLOD4	Glyoxalase domain-containing protein 4	0.004	0.0492286	ns
P49721	PSB2_HUMAN	PSMB2	Proteasome subunit beta type-2	0.004	0.049508	ns
Q16270	IBP7_HUMAN	IGFBP7	Insulin-like growth factor-binding protein 7	0.004	0.0497424	ns
P48594	SPB4_HUMAN	SERPINB4	Serpin B4	0.004	0.050228	ns
O95445	APOM_HUMAN	APOM	Apolipoprotein M	0.007	0.0503307	ns
P11717	MPRI_HUMAN	IGF2R	Cation-independent mannose-6-phosphate receptor	0.009	0.0503981	ns
P69905	HBA_HUMAN	HBA1	Hemoglobin subunit alpha	0.007	0.0516532	ns
Q14624	ITIH4_HUMAN	ITIH4	Inter-alpha-trypsin inhibitor heavy chain H4	0.012	0.0524585	ns
P01857	IGHG1_HUMAN	IGHG1	Immunoglobulin heavy constant gamma 1	0.004	0.0525478	ns
Q06323	PSME1_HUMAN	PSME1	Proteasome activator complex subunit 1	0.004	0.0530805	ns
Q07021	C1QBP_HUMAN	C1QBP	Complement component 1 Q subcomponent-binding protein, mitochondrial	0.004	0.0530838	ns
P22692	IBP4_HUMAN	IGFBP4	Insulin-like growth factor-binding protein 4	0.007	0.0533818	ns
P15586	GNS_HUMAN	GNS	N-acetylglucosamine-6-sulfatase	0.004	0.0533963	ns
Q9H4A3	WNK1_HUMAN	WNK1	Serine/threonine-protein kinase WNK1	0.004	0.0534913	ns
P0DMV8;P0DMV9	HS71A_HUMAN;HS71B_HUMAN	HSPA1A;HSPA1B	Heat shock 70 kDa protein 1A	0.004	0.0546335	ns
P20742	PZP_HUMAN	PZP	Pregnancy zone protein	0.009	0.0555903	ns
Q15582	BGH3_HUMAN	TGFBI	Transforming growth factor-beta-induced protein ig-h3	0.006	0.0558111	ns
Q4VCS5	AMOT_HUMAN	AMOT	Angiomotin	0.007	0.0560718	ns
Q9Y490	TLN1_HUMAN	TLN1	Talin-1	0.007	0.056175	ns
P05543	THBG_HUMAN	SERPINA7	Thyroxine-binding globulin	0.009	0.0562865	ns
Q03154	ACY1_HUMAN	ACY1	Aminoacylase-1	0.004	0.0562948	ns
P06737	PYGL_HUMAN	PYGL	Glycogen phosphorylase, liver form	0.004	0.056304	ns
Q01082	SPTB2_HUMAN	SPTBN1	Spectrin beta chain, non-erythrocytic 1	0.004	0.057123	ns
P62714;P67775	PP2AA_HUMAN;PP2AB_HUMAN	PPP2CA;PPP2CB	Serine/threonine-protein phosphatase 2A catalytic subunit beta isoform	0.004	0.0573792	ns
P42126	ECI1_HUMAN	ECI1	Enoyl-CoA delta isomerase 1, mitochondrial	0.004	0.0585903	ns
P30101	PDIA3_HUMAN	PDIA3	Protein disulfide-isomerase A3	0.007	0.0587351	ns
P28066	PSA5_HUMAN	PSMA5	Proteasome subunit alpha type-5	0.004	0.0587453	ns
P63244	RACK1_HUMAN	RACK1	Receptor of activated protein C kinase 1	0.004	0.0588991	ns
P04843	RPN1_HUMAN	RPN1	Dolichyl-diphosphooligosaccharide--protein glycosyltransferase subunit 1	0.004	0.0593315	ns
P02461	CO3A1_HUMAN	COL3A1	Collagen alpha-1(III) chain	0.012	0.0611411	ns
P62805	H4_HUMAN	H4C1	Histone H4	0.004	0.0621898	ns
Q13423	NNTM_HUMAN	NNT	D(P) transhydrogenase, mitochondrial	0.004	0.0626363	ns
P20849	CO9A1_HUMAN	COL9A1	Collagen alpha-1(IX) chain	0.007	0.0626607	ns
Q08380	LG3BP_HUMAN	LGALS3BP	Galectin-3-binding protein	0.012	0.0669419	ns
Q8IVF2	AHNK2_HUMAN	AHNAK2	Protein AHNAK2	0.009	0.0674788	ns
Q9Y617	SERC_HUMAN	PSAT1	Phosphoserine aminotransferase	0.004	0.0676982	ns
P32119	PRDX2_HUMAN	PRDX2	Peroxiredoxin-2	0.004	0.0677666	ns
P13591	NCAM1_HUMAN	NCAM1	Neural cell adhesion molecule 1	0.012	0.0679414	ns
P00439	PH4H_HUMAN	PAH	Phenylalanine-4-hydroxylase	0.004	0.0689692	ns
P60174	TPIS_HUMAN	TPI1	Triosephosphate isomerase	0.004	0.0692146	ns
Q9H2K8	TAOK3_HUMAN	TAOK3	Serine/threonine-protein kinase TAO3	0.012	0.0713789	ns
P01344	IGF2_HUMAN	IGF2	Insulin-like growth factor II	0.009	0.0725374	ns
P61204;P84077	ARF1_HUMAN;ARF3_HUMAN	ARF1;ARF3	ADP-ribosylation factor 3	0.007	0.0725933	ns
Q12955	ANK3_HUMAN	ANK3	Ankyrin-3	0.004	0.0735439	ns
Q14019	COTL1_HUMAN	COTL1	Coactosin-like protein	0.012	0.0749304	ns
P50395	GDIB_HUMAN	GDI2	Rab GDP dissociation inhibitor beta	0.004	0.0758225	ns
P29401	TKT_HUMAN	TKT	Transketolase	0.004	0.0763764	ns
P48723	HSP13_HUMAN	HSPA13	Heat shock 70 kDa protein 13	0.012	0.0764531	ns
P22307	NLTP_HUMAN	SCP2	Non-specific lipid-transfer protein	0.004	0.0779079	ns
O95498	VNN2_HUMAN	VNN2	Vascular non-inflammatory molecule 2	0.012	0.0795299	ns
P13987	CD59_HUMAN	CD59	CD59 glycoprotein	0.009	0.0806907	ns
P14324	FPPS_HUMAN	FDPS	Farnesyl pyrophosphate synthase	0.004	0.080762	ns
P62857	RS28_HUMAN	RPS28	40S ribosomal protein S28	0.004	0.081212	ns
F8VWZ5	F8VWZ5_HUMAN	HLX	H2.0-like homeobox protein (Fragment)	0.009	0.0818677	ns
P78417	GSTO1_HUMAN	GSTO1	Glutathione S-transferase omega-1	0.004	0.0834275	ns
P01031	CO5_HUMAN	C5	Complement C5	0.009	0.0836689	ns
P51884	LUM_HUMAN	LUM	Lumican	0.013	0.0854542	ns
Q96P63	SPB12_HUMAN	SERPINB12	Serpin B12	0.017	0.0865112	ns
P25786	PSA1_HUMAN	PSMA1	Proteasome subunit alpha type-1	0.004	0.0866257	ns
P38117	ETFB_HUMAN	ETFB	Electron transfer flavoprotein subunit beta	0.004	0.0869705	ns
P68104;Q5VTE0	EF1A1_HUMAN;EF1A3_HUMAN	EEF1A1;EEF1A1P5	Elongation factor 1-alpha 1	0.012	0.0869891	ns
P12110	CO6A2_HUMAN	COL6A2	Collagen alpha-2(VI) chain	0.009	0.087305	ns
P50440	GATM_HUMAN	GATM	Glycine amidinotransferase, mitochondrial	0.004	0.0874119	ns
P68036	UB2L3_HUMAN	UBE2L3	Ubiquitin-conjugating enzyme E2 L3	0.004	0.0875474	ns
P19971	TYPH_HUMAN	TYMP	Thymidine phosphorylase	0.004	0.0879292	ns
P04040	CATA_HUMAN	CAT	Catalase	0.005	0.088592	ns
P24752	THIL_HUMAN	ACAT1	Acetyl-CoA acetyltransferase, mitochondrial	0.007	0.089182	ns
Q15904	VAS1_HUMAN	ATP6AP1	V-type proton ATPase subunit S1	0.012	0.0898409	ns
Q00536	CDK16_HUMAN	CDK16	Cyclin-dependent kinase 16	0.012	0.0903997	ns
P25788	PSA3_HUMAN	PSMA3	Proteasome subunit alpha type-3	0.004	0.0934157	ns
P12109	CO6A1_HUMAN	COL6A1	Collagen alpha-1(VI) chain	0.028	0.0934987	ns
P05160	F13B_HUMAN	F13B	Coagulation factor XIII B chain	0.012	0.0944029	ns
P54819	KAD2_HUMAN	AK2	Adenylate kinase 2, mitochondrial	0.004	0.0952368	ns
P23467	PTPRB_HUMAN	PTPRB	Receptor-type tyrosine-protein phosphatase beta	0.012	0.0964408	ns
Q02818	NUCB1_HUMAN	NUCB1	Nucleobindin-1	0.028	0.0965522	ns
P14625	ENPL_HUMAN	HSP90B1	Endoplasmin	0.012	0.0968663	ns
P17693	HLAG_HUMAN	HLA-G	HLA class I histocompatibility antigen, alpha chain G	0.012	0.0973381	ns
D6RGJ5	D6RGJ5_HUMAN	SEC24D	Protein transport protein Sec24D (Fragment)	0.012	0.100117	ns
P00367	DHE3_HUMAN	GLUD1	Glutamate dehydrogenase 1, mitochondrial	0.012	0.101818	ns
O76003	GLRX3_HUMAN	GLRX3	Glutaredoxin-3	0.009	0.10183	ns
P00740	FA9_HUMAN	F9	Coagulation factor IX	0.012	0.101897	ns
P02771	FETA_HUMAN	AFP	Alpha-fetoprotein	0.028	0.101997	ns
P23142	FBLN1_HUMAN	FBLN1	Fibulin-1	0.028	0.1028	ns
Q86YB7	ECHD2_HUMAN	ECHDC2	Enoyl-CoA hydratase domain-containing protein 2, mitochondrial	0.004	0.103828	ns
P51687	SUOX_HUMAN	SUOX	Sulfite oxidase, mitochondrial	0.004	0.104246	ns
Q9NPG4	PCD12_HUMAN	PCDH12	Protocadherin-12	0.028	0.105117	ns
P52907	CAZA1_HUMAN	CAPZA1	F-actin-capping protein subunit alpha-1	0.004	0.105435	ns
P02452	CO1A1_HUMAN	COL1A1	Collagen alpha-1(I) chain	0.034	0.105481	ns
Q8TEW0	PARD3_HUMAN	PARD3	Partitioning defective 3 homolog	0.011	0.105855	ns
P07942	LAMB1_HUMAN	LAMB1	Laminin subunit beta-1	0.012	0.106135	ns
P42765	THIM_HUMAN	ACAA2	3-ketoacyl-CoA thiolase, mitochondrial	0.004	0.1067	ns
P07996	TSP1_HUMAN	THBS1	Thrombospondin-1	0.043	0.107903	ns
P33121	ACSL1_HUMAN	ACSL1	Long-chain-fatty-acid--CoA ligase 1	0.004	0.109753	ns
P62330	ARF6_HUMAN	ARF6	ADP-ribosylation factor 6	0.012	0.11027	ns
P55285	CADH6_HUMAN	CDH6	Cadherin-6	0.036	0.110845	ns
Q9NRV9	HEBP1_HUMAN	HEBP1	Heme-binding protein 1	0.007	0.111045	ns
P14174	MIF_HUMAN	MIF	Macrophage migration inhibitory factor	0.004	0.111239	ns
P07195	LDHB_HUMAN	LDHB	L-lactate dehydrogenase B chain	0.034	0.111846	ns
Q06830	PRDX1_HUMAN	PRDX1	Peroxiredoxin-1	0.004	0.11333	ns
Q96JB1	DYH8_HUMAN	DNAH8	Dynein heavy chain 8, axonemal	0.012	0.113496	ns
P01023	A2MG_HUMAN	A2M	Alpha-2-macroglobulin	0.082	0.113636	ns
P07358	CO8B_HUMAN	C8B	Complement component C8 beta chain	0.009	0.114477	ns
P54289	CA2D1_HUMAN	CACNA2D1	Voltage-dependent calcium channel subunit alpha-2/delta-1	0.034	0.114599	ns
P28070	PSB4_HUMAN	PSMB4	Proteasome subunit beta type-4	0.012	0.114818	ns
P10721	KIT_HUMAN	KIT	Mast/stem cell growth factor receptor Kit	0.012	0.114822	ns
P49720	PSB3_HUMAN	PSMB3	Proteasome subunit beta type-3	0.004	0.115784	ns
M0R1Q1	M0R1Q1_HUMAN	C3	Complement C3 (Fragment)	0.009	0.116185	ns
Q5ZPR3	CD276_HUMAN	CD276	CD276 antigen	0.012	0.116188	ns
P98160	PGBM_HUMAN	HSPG2	Basement membrane-specific heparan sulfate proteoglycan core protein	0.028	0.116471	ns
P02100;P69891;P69892	HBE_HUMAN;HBG1_HUMAN;HBG2_HUMAN	HBE1;HBG1;HBG2	Hemoglobin subunit epsilon	0.025	0.11712	ns
P23470	PTPRG_HUMAN	PTPRG	Receptor-type tyrosine-protein phosphatase gamma	0.028	0.119484	ns
Q96RW7	HMCN1_HUMAN	HMCN1	Hemicentin-1	0.036	0.120093	ns
P46108	CRK_HUMAN	CRK	Adapter molecule crk	0.007	0.120431	ns
P48741	HSP77_HUMAN	HSPA7	Putative heat shock 70 kDa protein 7	0.009	0.12151	ns
P00533	EGFR_HUMAN	EGFR	Epidermal growth factor receptor	0.012	0.12234	ns
P07737	PROF1_HUMAN	PFN1	Profilin-1	0.007	0.122554	ns
Q96NZ9	PRAP1_HUMAN	PRAP1	Proline-rich acidic protein 1	0.028	0.122917	ns
Q12805	FBLN3_HUMAN	EFEMP1	EGF-containing fibulin-like extracellular matrix protein 1	0.035	0.12366	ns
Q13163	MP2K5_HUMAN	MAP2K5	Dual specificity mitogen-activated protein kinase kinase 5	0.009	0.124572	ns
P10599	THIO_HUMAN	TXN	Thioredoxin	0.004	0.125164	ns
P37802	TAGL2_HUMAN	TAGLN2	Transgelin-2	0.004	0.125911	ns
P50225;P50226	ST1A1_HUMAN;ST1A2_HUMAN	SULT1A1;SULT1A2	Sulfotransferase 1A1	0.004	0.126289	ns
O95396	MOCS3_HUMAN	MOCS3	Adenylyltransferase and sulfurtransferase MOCS3	0.036	0.128147	ns
P40926	MDHM_HUMAN	MDH2	Malate dehydrogenase, mitochondrial	0.012	0.128575	ns
P04080	CYTB_HUMAN	CSTB	Cystatin-B	0.007	0.129531	ns
P56537	IF6_HUMAN	EIF6	Eukaryotic translation initiation factor 6	0.007	0.130165	ns
P61978	HNRPK_HUMAN	HNRNPK	Heterogeneous nuclear ribonucleoprotein K	0.009	0.131302	ns
P20711	DDC_HUMAN	DDC	Aromatic-L-amino-acid decarboxylase	0.012	0.131549	ns
P14550	AK1A1_HUMAN	AKR1A1	Aldo-keto reductase family 1 member A1	0.004	0.133893	ns
Q12931	TRAP1_HUMAN	TRAP1	Heat shock protein 75 kDa, mitochondrial	0.007	0.13406	ns
P61981	1433G_HUMAN	YWHAG	14-3-3 protein gamma	0.009	0.134934	ns
P26927;Q2TV78	HGFL_HUMAN;MST1L_HUMAN	MST1;MST1L	Hepatocyte growth factor-like protein	0.034	0.136401	ns
P62942	FKB1A_HUMAN	FKBP1A	Peptidyl-prolyl cis-trans isomerase FKBP1A	0.012	0.136718	ns
P13667	PDIA4_HUMAN	PDIA4	Protein disulfide-isomerase A4	0.028	0.137226	ns
P20908	CO5A1_HUMAN	COL5A1	Collagen alpha-1(V) chain	0.062	0.137339	ns
P29218	IMPA1_HUMAN	IMPA1	Inositol monophosphatase 1	0.009	0.137553	ns
P20810	ICAL_HUMAN	CAST	Calpastatin	0.004	0.13829	ns
P38646	GRP75_HUMAN	HSPA9	Stress-70 protein, mitochondrial	0.012	0.138928	ns
Q15262	PTPRK_HUMAN	PTPRK	Receptor-type tyrosine-protein phosphatase kappa	0.04	0.139894	ns
P07900	HS90A_HUMAN	HSP90AA1	Heat shock protein HSP 90-alpha	0.009	0.139944	ns
Q15274	DC_HUMAN	QPRT	Nicotinate-nucleotide pyrophosphorylase [carboxylating]	0.007	0.142365	ns
P34932	HSP74_HUMAN	HSPA4	Heat shock 70 kDa protein 4	0.007	0.142415	ns
Q9NR31;Q9Y6B6	SAR1A_HUMAN;SAR1B_HUMAN	SAR1A;SAR1B	GTP-binding protein SAR1a	0.007	0.142485	ns
P49773	HINT1_HUMAN	HINT1	Histidine triad nucleotide-binding protein 1	0.009	0.142692	ns
P35858	ALS_HUMAN	IGFALS	Insulin-like growth factor-binding protein complex acid labile subunit	0.028	0.143614	ns
P19404	NDUV2_HUMAN	NDUFV2	DH dehydrogenase [ubiquinone] flavoprotein 2, mitochondrial	0.055	0.145331	ns
P25815	S100P_HUMAN	S100P	Protein S100-P	0.004	0.145704	ns
Q9P2E9	RRBP1_HUMAN	RRBP1	Ribosome-binding protein 1	0.012	0.14601	ns
P05156	CFAI_HUMAN	CFI	Complement factor I	0.055	0.14895	ns
P35579	MYH9_HUMAN	MYH9	Myosin-9	0.012	0.149032	ns
P08519	APOA_HUMAN	LPA	Apolipoprotein(a)	0.004	0.151648	ns
Q15293	RCN1_HUMAN	RCN1	Reticulocalbin-1	0.025	0.152838	ns
P09622	DLDH_HUMAN	DLD	Dihydrolipoyl dehydrogenase, mitochondrial	0.025	0.152868	ns
P63208	SKP1_HUMAN	SKP1	S-phase kinase-associated protein 1	0.007	0.154145	ns
P09417	DHPR_HUMAN	QDPR	Dihydropteridine reductase	0.007	0.154153	ns
O43707	ACTN4_HUMAN	ACTN4	Alpha-actinin-4	0.009	0.154674	ns
P15289	ARSA_HUMAN	ARSA	Arylsulfatase A	0.018	0.15524	ns
P49747	COMP_HUMAN	COMP	Cartilage oligomeric matrix protein	0.1	0.155298	ns
Q6ZRI8	RHG36_HUMAN	ARHGAP36	Rho GTPase-activating protein 36	0.041	0.157001	ns
Q13740	CD166_HUMAN	ALCAM	CD166 antigen	0.055	0.15756	ns
Q8WW59	SPRY4_HUMAN	SPRYD4	SPRY domain-containing protein 4	0.012	0.159936	ns
P32455	GBP1_HUMAN	GBP1	Guanylate-binding protein 1	0.009	0.160829	ns
P04003	C4BPA_HUMAN	C4BPA	C4b-binding protein alpha chain	0.038	0.161142	ns
P06727	APOA4_HUMAN	APOA4	Apolipoprotein A-IV	0.055	0.161599	ns
P22061	PIMT_HUMAN	PCMT1	Protein-L-isoaspartate(D-aspartate) O-methyltransferase	0.012	0.162385	ns
P13942	COBA2_HUMAN	COL11A2	Collagen alpha-2(XI) chain	0.028	0.162939	ns
P61604	CH10_HUMAN	HSPE1	10 kDa heat shock protein, mitochondrial	0.012	0.164007	ns
P17050	GAB_HUMAN	GA	Alpha-N-acetylgalactosaminidase	0.062	0.165997	ns
P08238	HS90B_HUMAN	HSP90AB1	Heat shock protein HSP 90-beta	0.012	0.166648	ns
Q9UF33	EPHA6_HUMAN	EPHA6	Ephrin type-A receptor 6	0.07	0.167407	ns
O14818	PSA7_HUMAN	PSMA7	Proteasome subunit alpha type-7	0.009	0.168302	ns
P05452	TETN_HUMAN	CLEC3B	Tetranectin	0.104	0.169366	ns
P48637	GSHB_HUMAN	GSS	Glutathione synthetase	0.009	0.16971	ns
P62491;Q15907	RB11A_HUMAN;RB11B_HUMAN	RAB11A;RAB11B	Ras-related protein Rab-11A	0.012	0.170132	ns
P10768	ESTD_HUMAN	ESD	S-formylglutathione hydrolase	0.004	0.171215	ns
Q96IU4	ABHEB_HUMAN	ABHD14B	Protein ABHD14B	0.009	0.173292	ns
P80303	NUCB2_HUMAN	NUCB2	Nucleobindin-2	0.157	0.173433	ns
A0A087WWU8	A0A087WWU8_HUMAN	TPM3	Tropomyosin alpha-3 chain	0.012	0.173876	ns
P63241	IF5A1_HUMAN	EIF5A	Eukaryotic translation initiation factor 5A-1	0.012	0.174019	ns
Q9NR28	DBLOH_HUMAN	DIABLO	Diablo homolog, mitochondrial	0.004	0.174031	ns
Q9BRF8	CPPED_HUMAN	CPPED1	Serine/threonine-protein phosphatase CPPED1	0.007	0.174185	ns
P62736	ACTA_HUMAN	ACTA2	Actin, aortic smooth muscle	0.028	0.17471	ns
P19652	A1AG2_HUMAN	ORM2	Alpha-1-acid glycoprotein 2	0.122	0.174871	ns
Q68CK6	ACS2B_HUMAN	ACSM2B	Acyl-coenzyme A synthetase ACSM2B, mitochondrial	0.012	0.176525	ns
Q14515	SPRL1_HUMAN	SPARCL1	SPARC-like protein 1	0.055	0.177536	ns
Q14974	IMB1_HUMAN	KPNB1	Importin subunit beta-1	0.009	0.180729	ns
P08123	CO1A2_HUMAN	COL1A2	Collagen alpha-2(I) chain	0.157	0.180824	ns
Q9H8M2	BRD9_HUMAN	BRD9	Bromodomain-containing protein 9	0.004	0.181503	ns
Q9NYF3	FA53C_HUMAN	FAM53C	Protein FAM53C	0.043	0.181801	ns
P07148	FABPL_HUMAN	FABP1	Fatty acid-binding protein, liver	0.009	0.182049	ns
O00754	MA2B1_HUMAN	MAN2B1	Lysosomal alpha-mannosidase	0.036	0.183225	ns
A0A1B0GUB1;A0A1B0GUU4;F6TI76;H3BQ48;Q9UP10	A0A1B0GUB1_HUMAN;A0A1B0GUU4_HUMAN;F6TI76_HUMAN;H3BQ48_HUMAN;Q9UP10_HUMAN	CLN3	Battenin	0.122	0.183701	ns
P30040	ERP29_HUMAN	ERP29	Endoplasmic reticulum resident protein 29	0.062	0.183873	ns
Q13011	ECH1_HUMAN	ECH1	Delta(3,5)-Delta(2,4)-dienoyl-CoA isomerase, mitochondrial	0.034	0.184554	ns
Q9UIJ7	KAD3_HUMAN	AK3	GTP:AMP phosphotransferase AK3, mitochondrial	0.004	0.185214	ns
P31946	1433B_HUMAN	YWHAB	14-3-3 protein beta/alpha	0.012	0.185609	ns
P10620	MGST1_HUMAN	MGST1	Microsomal glutathione S-transferase 1	0.012	0.19282	ns
O95497	VNN1_HUMAN	VNN1	Pantetheinase	0.157	0.19342	ns
Q5D862	FILA2_HUMAN	FLG2	Filaggrin-2	0.012	0.194656	ns
P05387	RLA2_HUMAN	RPLP2	60S acidic ribosomal protein P2	0.012	0.19547	ns
P20339;P51148;P61020	RAB5A_HUMAN;RAB5B_HUMAN;RAB5C_HUMAN	RAB5A;RAB5B;RAB5C	Ras-related protein Rab-5A	0.028	0.195986	ns
P18065	IBP2_HUMAN	IGFBP2	Insulin-like growth factor-binding protein 2	0.203	0.196244	ns
P50552	VASP_HUMAN	VASP	Vasodilator-stimulated phosphoprotein	0.007	0.196957	ns
Q13404	UB2V1_HUMAN	UBE2V1	Ubiquitin-conjugating enzyme E2 variant 1	0.012	0.19704	ns
P06396	GELS_HUMAN	GSN	Gelsolin	0.177	0.197411	ns
Q71U36;Q9BQE3	TBA1A_HUMAN;TBA1C_HUMAN	TUBA1A;TUBA1C	Tubulin alpha-1A chain	0.062	0.199794	ns
Q13103	SPP24_HUMAN	SPP2	Secreted phosphoprotein 24	0.028	0.200887	ns
P11279	LAMP1_HUMAN	LAMP1	Lysosome-associated membrane glycoprotein 1	0.1	0.201143	ns
P02763	A1AG1_HUMAN	ORM1	Alpha-1-acid glycoprotein 1	0.243	0.201521	ns
Q4G0N4	KD2_HUMAN	DK2	D kinase 2, mitochondrial	0.009	0.203523	ns
P08684	CP3A4_HUMAN	CYP3A4	Cytochrome P450 3A4	0.012	0.204568	ns
P78509	RELN_HUMAN	RELN	Reelin	0.028	0.206604	ns
P0CG47;P0CG48;P62979;P62987	RL40_HUMAN;RS27A_HUMAN;UBB_HUMAN;UBC_HUMAN	RPS27A;UBA52;UBB;UBC	Polyubiquitin-B	0.034	0.207119	ns
Q99798	ACON_HUMAN	ACO2	Aconitate hydratase, mitochondrial	0.012	0.208711	ns
P31944	CASPE_HUMAN	CASP14	Caspase-14	0.103	0.209456	ns
P07437	TBB5_HUMAN	TUBB	Tubulin beta chain	0.177	0.209804	ns
P63104	1433Z_HUMAN	YWHAZ	14-3-3 protein zeta/delta	0.028	0.213417	ns
P12273	PIP_HUMAN	PIP	Prolactin-inducible protein	0.012	0.213922	ns
Q96I99	SUCB2_HUMAN	SUCLG2	Succinate--CoA ligase [GDP-forming] subunit beta, mitochondrial	0.04	0.215495	ns
P01619	KV320_HUMAN	IGKV3-20	Immunoglobulin kappa variable 3-20	0.139	0.215701	ns
P11142	HSP7C_HUMAN	HSPA8	Heat shock cognate 71 kDa protein	0.012	0.216905	ns
P30048	PRDX3_HUMAN	PRDX3	Thioredoxin-dependent peroxide reductase, mitochondrial	0.034	0.219148	ns
P10109	ADX_HUMAN	FDX1	Adrenodoxin, mitochondrial	0.012	0.221855	ns
P16112	PGCA_HUMAN	ACAN	Aggrecan core protein	0.113	0.222857	ns
O15144	ARPC2_HUMAN	ARPC2	Actin-related protein 2/3 complex subunit 2	0.012	0.22387	ns
P28072	PSB6_HUMAN	PSMB6	Proteasome subunit beta type-6	0.034	0.225808	ns
P60033	CD81_HUMAN	CD81	CD81 antigen	0.012	0.23034	ns
Q9NYK1	TLR7_HUMAN	TLR7	Toll-like receptor 7	0.235	0.233661	ns
P23528	COF1_HUMAN	CFL1	Cofilin-1	0.029	0.233799	ns
Q08554	DSC1_HUMAN	DSC1	Desmocollin-1	0.154	0.235289	ns
P67936	TPM4_HUMAN	TPM4	Tropomyosin alpha-4 chain	0.133	0.237403	ns
P08603	CFAH_HUMAN	CFH	Complement factor H	0.055	0.238061	ns
Q92859	NEO1_HUMAN	NEO1	Neogenin	0.119	0.238213	ns
P37837	TALDO_HUMAN	TALDO1	Transaldolase	0.012	0.238394	ns
P01034	CYTC_HUMAN	CST3	Cystatin-C	0.174	0.24031	ns
P04908;P0C0S8;P20671;Q16777;Q6FI13;Q7L7L0;Q93077;Q96KK5;Q99878;Q9BTM1	H2A1B_HUMAN;H2A1C_HUMAN;H2A1D_HUMAN;H2A1H_HUMAN;H2A1J_HUMAN;H2A1_HUMAN;H2A2A_HUMAN;H2A2C_HUMAN;H2A3_HUMAN;H2AJ_HUMAN	H2AC11;H2AC12;H2AC14;H2AC18;H2AC20;H2AC4;H2AC6;H2AC7;H2AJ;H2AW	Histone H2A type 1-B/E	0.038	0.243548	ns
O75390	CISY_HUMAN	CS	Citrate synthase, mitochondrial	0.017	0.243793	ns
Q13907	IDI1_HUMAN	IDI1	Isopentenyl-diphosphate Delta-isomerase 1	0.012	0.252214	ns
P05783	K1C18_HUMAN	KRT18	Keratin, type I cytoskeletal 18	0.126	0.25274	ns
P16083	NQO2_HUMAN	NQO2	Ribosyldihydronicotinamide dehydrogenase [quinone]	0.012	0.255723	ns
P61769	B2MG_HUMAN	B2M	Beta-2-microglobulin	0.27	0.257017	ns
P05181	CP2E1_HUMAN	CYP2E1	Cytochrome P450 2E1	0.034	0.258426	ns
P27797	CALR_HUMAN	CALR	Calreticulin	0.132	0.258992	ns
P52758	RIDA_HUMAN	RIDA	2-iminobutanoate/2-iminopropanoate deaminase	0.012	0.259427	ns
Q15084	PDIA6_HUMAN	PDIA6	Protein disulfide-isomerase A6	0.235	0.260058	ns
P27105	STOM_HUMAN	STOM	Stomatin	0.012	0.260371	ns
P15924	DESP_HUMAN	DSP	Desmoplakin	0.012	0.260878	ns
P17844	DDX5_HUMAN	DDX5	Probable ATP-dependent RNA helicase DDX5	0.004	0.262195	ns
P27348	1433T_HUMAN	YWHAQ	14-3-3 protein theta	0.012	0.262411	ns
Q9BSH5	HDHD3_HUMAN	HDHD3	Haloacid dehalogenase-like hydrolase domain-containing protein 3	0.067	0.263697	ns
P21333	FLNA_HUMAN	FLNA	Filamin-A	0.23	0.265835	ns
A6NM76	O6C76_HUMAN	OR6C76	Olfactory receptor 6C76	0.055	0.266517	ns
Q9Y6Z7	COL10_HUMAN	COLEC10	Collectin-10	0.1	0.267002	ns
P08670	VIME_HUMAN	VIM	Vimentin	0.055	0.267026	ns
Q8NBJ4	GOLM1_HUMAN	GOLM1	Golgi membrane protein 1	0.368	0.267269	ns
Q96QK1	VPS35_HUMAN	VPS35	Vacuolar protein sorting-associated protein 35	0.012	0.268086	ns
P12814	ACTN1_HUMAN	ACTN1	Alpha-actinin-1	0.055	0.268778	ns
P04075	ALDOA_HUMAN	ALDOA	Fructose-bisphosphate aldolase A	0.085	0.268875	ns
P18827	SDC1_HUMAN	SDC1	Syndecan-1	0.278	0.270931	ns
P07237	PDIA1_HUMAN	P4HB	Protein disulfide-isomerase	0.122	0.271344	ns
P00492	HPRT_HUMAN	HPRT1	Hypoxanthine-guanine phosphoribosyltransferase	0.034	0.271792	ns
P01833	PIGR_HUMAN	PIGR	Polymeric immunoglobulin receptor	0.318	0.272103	ns
P00167	CYB5_HUMAN	CYB5A	Cytochrome b5	0.113	0.272254	ns
Q15181	IPYR_HUMAN	PPA1	Inorganic pyrophosphatase	0.012	0.272275	ns
P62258	1433E_HUMAN	YWHAE	14-3-3 protein epsilon	0.043	0.274376	ns
F8WCM5;P01308	INSR2_HUMAN;INS_HUMAN	INS;INS-IGF2	Insulin, isoform 2	0.028	0.279957	ns
Q53H82	LACB2_HUMAN	LACTB2	Endoribonuclease LACTB2	0.012	0.280564	ns
P36955	PEDF_HUMAN	SERPINF1	Pigment epithelium-derived factor	0.225	0.280814	ns
P55786	PSA_HUMAN	NPEPPS	Puromycin-sensitive aminopeptidase	0.139	0.284937	ns
P13797	PLST_HUMAN	PLS3	Plastin-3	0.11	0.285841	ns
P21980	TGM2_HUMAN	TGM2	Protein-glutamine gamma-glutamyltransferase 2	0.028	0.287807	ns
P25398	RS12_HUMAN	RPS12	40S ribosomal protein S12	0.028	0.290543	ns
P08833	IBP1_HUMAN	IGFBP1	Insulin-like growth factor-binding protein 1	0.368	0.290612	ns
P04066	FUCO_HUMAN	FUCA1	Tissue alpha-L-fucosidase	0.198	0.291227	ns
Q01518	CAP1_HUMAN	CAP1	Adenylyl cyclase-associated protein 1	0.028	0.291734	ns
A0A024R6I7;A0A0G2JRN3	A0A024R6I7_HUMAN;A0A0G2JRN3_HUMAN	SERPINA1	Alpha-1-antitrypsin	0.105	0.293764	ns
Q7RTV2	GSTA5_HUMAN	GSTA5	Glutathione S-transferase A5	0.281	0.296019	ns
Q12907	LMAN2_HUMAN	LMAN2	Vesicular integral-membrane protein VIP36	0.4	0.297797	ns
P68366	TBA4A_HUMAN	TUBA4A	Tubulin alpha-4A chain	0.414	0.298296	ns
P23434	GCSH_HUMAN	GCSH	Glycine cleavage system H protein, mitochondrial	0.012	0.301289	ns
P02458	CO2A1_HUMAN	COL2A1	Collagen alpha-1(II) chain	0.177	0.302443	ns
Q58FF6	H90B4_HUMAN	HSP90AB4P	Putative heat shock protein HSP 90-beta 4	0.055	0.302737	ns
O43488	ARK72_HUMAN	AKR7A2	Aflatoxin B1 aldehyde reductase member 2	0.062	0.306334	ns
P01009	A1AT_HUMAN	SERPINA1	Alpha-1-antitrypsin	0.473	0.309495	ns
P40261	NNMT_HUMAN	NNMT	Nicotinamide N-methyltransferase	0.055	0.310376	ns
Q9Y2B0	CNPY2_HUMAN	CNPY2	Protein canopy homolog 2	0.028	0.31208	ns
Q15631	TSN_HUMAN	TSN	Translin	0.028	0.312151	ns
P01889	HLAB_HUMAN	HLA-B	HLA class I histocompatibility antigen, B alpha chain	0.13	0.315704	ns
P02748	CO9_HUMAN	C9	Complement component C9	0.497	0.316701	ns
P60709;P63261	ACTB_HUMAN;ACTG_HUMAN	ACTB;ACTG1	Actin, cytoplasmic 1	0.18	0.317643	ns
Q9Y281	COF2_HUMAN	CFL2	Cofilin-2	0.028	0.318075	ns
P05787	K2C8_HUMAN	KRT8	Keratin, type II cytoskeletal 8	0.414	0.320065	ns
Q8WUM4	PDC6I_HUMAN	PDCD6IP	Programmed cell death 6-interacting protein	0.028	0.320964	ns
P30050	RL12_HUMAN	RPL12	60S ribosomal protein L12	0.028	0.321718	ns
Q02252	MMSA_HUMAN	ALDH6A1	Methylmalonate-semialdehyde dehydrogenase [acylating], mitochondrial	0.034	0.321997	ns
P09382	LEG1_HUMAN	LGALS1	Galectin-1	0.041	0.323208	ns
P02545	LMNA_HUMAN	LMNA	Prelamin-A/C	0.296	0.323522	ns
Q9Y5Z4	HEBP2_HUMAN	HEBP2	Heme-binding protein 2	0.25	0.323765	ns
P02750	A2GL_HUMAN	LRG1	Leucine-rich alpha-2-glycoprotein	0.537	0.32441	ns
P0DME0;Q01105	SETLP_HUMAN;SET_HUMAN	SET;SETSIP	Protein SETSIP	0.105	0.32558	ns
Q9UJJ9	GNPTG_HUMAN	GNPTG	N-acetylglucosamine-1-phosphotransferase subunit gamma	0.133	0.331273	ns
P08134;P61586;P62745	RHOA_HUMAN;RHOB_HUMAN;RHOC_HUMAN	RHOA;RHOB;RHOC	Rho-related GTP-binding protein RhoC	0.055	0.334685	ns
P43490	MPT_HUMAN	MPT	Nicotinamide phosphoribosyltransferase	0.028	0.336825	ns
P29377	S100G_HUMAN	S100G	Protein S100-G	0.012	0.336844	ns
P33908	MA1A1_HUMAN	MAN1A1	Mannosyl-oligosaccharide 1,2-alpha-mannosidase IA	0.043	0.338538	ns
Q9P267	MBD5_HUMAN	MBD5	Methyl-CpG-binding domain protein 5	0.243	0.341579	ns
P06865	HEXA_HUMAN	HEXA	Beta-hexosaminidase subunit alpha	0.42	0.350416	ns
Q9BWD1	THIC_HUMAN	ACAT2	Acetyl-CoA acetyltransferase, cytosolic	0.017	0.350804	ns
Q13162	PRDX4_HUMAN	PRDX4	Peroxiredoxin-4	0.29	0.351401	ns
P09110	THIK_HUMAN	ACAA1	3-ketoacyl-CoA thiolase, peroxisomal	0.282	0.352589	ns
O14773	TPP1_HUMAN	TPP1	Tripeptidyl-peptidase 1	0.081	0.352939	ns
O00151	PDLI1_HUMAN	PDLIM1	PDZ and LIM domain protein 1	0.085	0.35368	ns
Q9Y696	CLIC4_HUMAN	CLIC4	Chloride intracellular channel protein 4	0.145	0.356684	ns
P14621	ACYP2_HUMAN	ACYP2	Acylphosphatase-2	0.122	0.357881	ns
Q04917	1433F_HUMAN	YWHAH	14-3-3 protein eta	0.034	0.360075	ns
Q13813	SPTN1_HUMAN	SPTAN1	Spectrin alpha chain, non-erythrocytic 1	0.23	0.361871	ns
P27816	MAP4_HUMAN	MAP4	Microtubule-associated protein 4	0.012	0.367222	ns
O14618	CCS_HUMAN	CCS	Copper chaperone for superoxide dismutase	0.012	0.367301	ns
P13645	K1C10_HUMAN	KRT10	Keratin, type I cytoskeletal 10	0.246	0.367337	ns
O95336	6PGL_HUMAN	PGLS	6-phosphogluconolactonase	0.012	0.368547	ns
P02655	APOC2_HUMAN	APOC2	Apolipoprotein C-II	0.085	0.369368	ns
P24666	PPAC_HUMAN	ACP1	Low molecular weight phosphotyrosine protein phosphatase	0.077	0.369767	ns
P13796	PLSL_HUMAN	LCP1	Plastin-2	0.306	0.371827	ns
A3KN83	SBNO1_HUMAN	SBNO1	Protein strawberry notch homolog 1	0.012	0.372166	ns
Q96HE7	ERO1A_HUMAN	ERO1A	ERO1-like protein alpha	0.061	0.376026	ns
P0DP23;P0DP24;P0DP25	CALM1_HUMAN;CALM2_HUMAN;CALM3_HUMAN	CALM1;CALM2;CALM3	Calmodulin-1	0.246	0.378425	ns
P15291	B4GT1_HUMAN	B4GALT1	Beta-1,4-galactosyltransferase 1	0.42	0.378763	ns
P35237	SPB6_HUMAN	SERPINB6	Serpin B6	0.028	0.379997	ns
Q16706	MA2A1_HUMAN	MAN2A1	Alpha-mannosidase 2	0.415	0.381268	ns
P55287	CAD11_HUMAN	CDH11	Cadherin-11	0.296	0.384226	ns
P27487	DPP4_HUMAN	DPP4	Dipeptidyl peptidase 4	0.42	0.385927	ns
O00299	CLIC1_HUMAN	CLIC1	Chloride intracellular channel protein 1	0.21	0.388372	ns
P45974	UBP5_HUMAN	USP5	Ubiquitin carboxyl-terminal hydrolase 5	0.055	0.394515	ns
Q9NRW7	VPS45_HUMAN	VPS45	Vacuolar protein sorting-associated protein 45	0.368	0.394645	ns
Q9UBR2	CATZ_HUMAN	CTSZ	Cathepsin Z	0.661	0.397721	ns
O75629	CREG1_HUMAN	CREG1	Protein CREG1	0.105	0.401734	ns
P01011	AACT_HUMAN	SERPINA3	Alpha-1-antichymotrypsin	0.754	0.402808	ns
P05362	ICAM1_HUMAN	ICAM1	Intercellular adhesion molecule 1	0.42	0.405802	ns
Q92820	GGH_HUMAN	GGH	Gamma-glutamyl hydrolase	0.537	0.406556	ns
P35908	K22E_HUMAN	KRT2	Keratin, type II cytoskeletal 2 epidermal	0.246	0.408674	ns
P21266	GSTM3_HUMAN	GSTM3	Glutathione S-transferase Mu 3	0.028	0.413783	ns
P06753	TPM3_HUMAN	TPM3	Tropomyosin alpha-3 chain	0.277	0.41523	ns
P40227	TCPZ_HUMAN	CCT6A	T-complex protein 1 subunit zeta	0.041	0.417111	ns
P05109	S10A8_HUMAN	S100A8	Protein S100-A8	0.007	0.418066	ns
P04264	K2C1_HUMAN	KRT1	Keratin, type II cytoskeletal 1	0.177	0.419265	ns
P61088;Q5JXB2	UBE2N_HUMAN;UE2NL_HUMAN	UBE2N;UBE2NL	Ubiquitin-conjugating enzyme E2 N	0.028	0.426863	ns
P48735	IDHP_HUMAN	IDH2	Isocitrate dehydrogenase [NADP], mitochondrial	0.009	0.43052	ns
P26641	EF1G_HUMAN	EEF1G	Elongation factor 1-gamma	0.04	0.436952	ns
P62249	RS16_HUMAN	RPS16	40S ribosomal protein S16	0.329	0.437614	ns
P25325	THTM_HUMAN	MPST	3-mercaptopyruvate sulfurtransferase	0.029	0.437724	ns
Q15149	PLEC_HUMAN	PLEC	Plectin	0.028	0.439875	ns
P26885	FKBP2_HUMAN	FKBP2	Peptidyl-prolyl cis-trans isomerase FKBP2	0.415	0.440457	ns
A0A087WSW7	A0A087WSW7_HUMAN	HELLS	Helicase, lymphoid-specific, isoform CRA_d	0.388	0.440499	ns
Q08257	QOR_HUMAN	CRYZ	Quinone oxidoreductase	0.062	0.443037	ns
Q9NQX3	GEPH_HUMAN	GPHN	Gephyrin	0.259	0.446829	ns
P17987	TCPA_HUMAN	TCP1	T-complex protein 1 subunit alpha	0.028	0.449597	ns
P07339	CATD_HUMAN	CTSD	Cathepsin D	0.754	0.452117	ns
P00995	ISK1_HUMAN	SPINK1	Serine protease inhibitor Kazal-type 1	0.17	0.455208	ns
O00468	AGRIN_HUMAN	AGRN	Agrin	0.377	0.468715	ns
Q14451	GRB7_HUMAN	GRB7	Growth factor receptor-bound protein 7	0.42	0.470278	ns
P15144	AMPN_HUMAN	ANPEP	Aminopeptidase N	0.418	0.471457	ns
P40306	PSB10_HUMAN	PSMB10	Proteasome subunit beta type-10	0.055	0.4718	ns
Q12841	FSTL1_HUMAN	FSTL1	Follistatin-related protein 1	0.846	0.474377	ns
O14950;P19105	ML12A_HUMAN;ML12B_HUMAN	MYL12A;MYL12B	Myosin regulatory light chain 12B	0.414	0.476964	ns
P30047	GFRP_HUMAN	GCHFR	GTP cyclohydrolase 1 feedback regulatory protein	0.661	0.48127	ns
P18428	LBP_HUMAN	LBP	Lipopolysaccharide-binding protein	0.601	0.487515	ns
P07602	SAP_HUMAN	PSAP	Prosaposin	0.792	0.494267	ns
Q9Y646	CBPQ_HUMAN	CPQ	Carboxypeptidase Q	0.259	0.497574	ns
P61916	NPC2_HUMAN	NPC2	NPC intracellular cholesterol transporter 2	0.753	0.502064	ns
Q99714	HCD2_HUMAN	HSD17B10	3-hydroxyacyl-CoA dehydrogenase type-2	0.062	0.507095	ns
Q5T5C0	STXB5_HUMAN	STXBP5	Syntaxin-binding protein 5	0.418	0.507331	ns
Q96C23	GALM_HUMAN	GALM	Galactose mutarotase	0.012	0.508633	ns
P07686	HEXB_HUMAN	HEXB	Beta-hexosaminidase subunit beta	0.661	0.512976	ns
P04792	HSPB1_HUMAN	HSPB1	Heat shock protein beta-1	0.717	0.51496	ns
P35527	K1C9_HUMAN	KRT9	Keratin, type I cytoskeletal 9	0.23	0.515435	ns
P60903	S10AA_HUMAN	S100A10	Protein S100-A10	0.38	0.524989	ns
P35754	GLRX1_HUMAN	GLRX	Glutaredoxin-1	0.085	0.527911	ns
P17936	IBP3_HUMAN	IGFBP3	Insulin-like growth factor-binding protein 3	0.238	0.529246	ns
O15511	ARPC5_HUMAN	ARPC5	Actin-related protein 2/3 complex subunit 5	0.254	0.545443	ns
P07858	CATB_HUMAN	CTSB	Cathepsin B	0.933	0.550448	ns
P34949	MPI_HUMAN	MPI	Mannose-6-phosphate isomerase	0.171	0.550648	ns
Q9Y277	VDAC3_HUMAN	VDAC3	Voltage-dependent anion-selective channel protein 3	0.055	0.553262	ns
Q7Z794	K2C1B_HUMAN	KRT77	Keratin, type II cytoskeletal 1b	0.139	0.555539	ns
P13473	LAMP2_HUMAN	LAMP2	Lysosome-associated membrane glycoprotein 2	0.933	0.561579	ns
P60660	MYL6_HUMAN	MYL6	Myosin light polypeptide 6	0.658	0.562473	ns
Q03692	COAA1_HUMAN	COL10A1	Collagen alpha-1(X) chain	0.016	0.565837	ns
P45954	ACDSB_HUMAN	ACADSB	Short/branched chain specific acyl-CoA dehydrogenase, mitochondrial	0.431	0.568776	ns
P07741	APT_HUMAN	APRT	Adenine phosphoribosyltransferase	0.717	0.57061	ns
P14543	NID1_HUMAN	NID1	Nidogen-1	0.139	0.572839	ns
P10253	LYAG_HUMAN	GAA	Lysosomal alpha-glucosidase	0.342	0.573617	ns
P30530	UFO_HUMAN	AXL	Tyrosine-protein kinase receptor UFO	0.407	0.583411	ns
P02794	FRIH_HUMAN	FTH1	Ferritin heavy chain	0.278	0.588121	ns
P35270	SPRE_HUMAN	SPR	Sepiapterin reductase	0.243	0.589552	ns
P19013	K2C4_HUMAN	KRT4	Keratin, type II cytoskeletal 4	0.012	0.601611	ns
O95292;Q9P0L0	VAPA_HUMAN;VAPB_HUMAN	VAPA;VAPB	Vesicle-associated membrane protein-associated protein B/C	0.259	0.601965	ns
Q9BTY2	FUCO2_HUMAN	FUCA2	Plasma alpha-L-fucosidase	0.19	0.609986	ns
P05141	ADT2_HUMAN	SLC25A5	ADP/ATP translocase 2	0.07	0.616551	ns
P04179	SODM_HUMAN	SOD2	Superoxide dismutase [Mn], mitochondrial	0.42	0.634139	ns
P61158	ARP3_HUMAN	ACTR3	Actin-related protein 3	0.42	0.635172	ns
Q9H0I9	TKTL2_HUMAN	TKTL2	Transketolase-like protein 2	0.055	0.635747	ns
P02795;P04732;P13640;P80297;Q8N339	MT1E_HUMAN;MT1G_HUMAN;MT1M_HUMAN;MT1X_HUMAN;MT2_HUMAN	MT1E;MT1G;MT1M;MT1X;MT2A	Metallothionein-2	0.296	0.639795	ns
Q16762	THTR_HUMAN	TST	Thiosulfate sulfurtransferase	0.105	0.64128	ns
Q16531	DDB1_HUMAN	DDB1	DNA damage-binding protein 1	0.278	0.649633	ns
O75467;Q6AW86	Z324A_HUMAN;Z324B_HUMAN	ZNF324;ZNF324B	Zinc finger protein 324A	0.203	0.660352	ns
P17900	SAP3_HUMAN	GM2A	Ganglioside GM2 activator	0.925	0.672581	ns
P13693	TCTP_HUMAN	TPT1	Translationally-controlled tumor protein	0.354	0.684188	ns
P61077;P62837	UB2D2_HUMAN;UB2D3_HUMAN	UBE2D2;UBE2D3	Ubiquitin-conjugating enzyme E2 D3	0.062	0.684696	ns
O43889	CREB3_HUMAN	CREB3	Cyclic AMP-responsive element-binding protein 3	0.055	0.695725	ns
P31948	STIP1_HUMAN	STIP1	Stress-induced-phosphoprotein 1	0.084	0.702088	ns
P16435	NCPR_HUMAN	POR	DPH--cytochrome P450 reductase	0.211	0.706805	ns
Q9UHL4	DPP2_HUMAN	DPP7	Dipeptidyl peptidase 2	0.294	0.713499	ns
Q8N2C7	UNC80_HUMAN	UNC80	Protein unc-80 homolog	0.235	0.724275	ns
O14745	NHRF1_HUMAN	SLC9A3R1	Na(+)/H(+) exchange regulatory cofactor NHE-RF1	0.601	0.73159	ns
Q12884	SEPR_HUMAN	FAP	Prolyl endopeptidase FAP	0.338	0.741336	ns
P10809	CH60_HUMAN	HSPD1	60 kDa heat shock protein, mitochondrial	1.18	0.752398	ns
Q9UBI6	GBG12_HUMAN	GNG12	Guanine nucleotide-binding protein G(I)/G(S)/G(O) subunit gamma-12	0.4	0.763385	ns
P28065	PSB9_HUMAN	PSMB9	Proteasome subunit beta type-9	0.17	0.779858	ns
O00148;Q13838	DX39A_HUMAN;DX39B_HUMAN	DDX39A;DDX39B	ATP-dependent RNA helicase DDX39A	0.35	0.780009	ns
Q9UN36	NDRG2_HUMAN	NDRG2	Protein NDRG2	0.358	0.784707	ns
P51149	RAB7A_HUMAN	RAB7A	Ras-related protein Rab-7a	1.072	0.786312	ns
P06703	S10A6_HUMAN	S100A6	Protein S100-A6	0.384	0.794105	ns
Q9H299	SH3L3_HUMAN	SH3BGRL3	SH3 domain-binding glutamic acid-rich-like protein 3	0.343	0.814589	ns
P0DJI8	SAA1_HUMAN	SAA1	Serum amyloid A-1 protein	1.225	0.826051	ns
Q99757	THIOM_HUMAN	TXN2	Thioredoxin, mitochondrial	0.42	0.839129	ns
P21695	GPDA_HUMAN	GPD1	Glycerol-3-phosphate dehydrogenase [NAD(+)], cytoplasmic	0.384	0.861435	ns
P09960	LKHA4_HUMAN	LTA4H	Leukotriene A-4 hydrolase	0.57	0.861464	ns
Q15257	PTPA_HUMAN	PTPA	Serine/threonine-protein phosphatase 2A activator	0.085	0.866321	ns
P14868	SYDC_HUMAN	DARS1	Aspartate--tRNA ligase, cytoplasmic	0.42	0.875734	ns
P36957	ODO2_HUMAN	DLST	Dihydrolipoyllysine-residue succinyltransferase component of 2-oxoglutarate dehydrogenase complex, mitochondrial	0.933	0.887544	ns
P02741	CRP_HUMAN	CRP	C-reactive protein	1.206	0.888868	ns
Q6IB77	GLYAT_HUMAN	GLYAT	Glycine N-acyltransferase	0.35	0.896843	ns
P31040	SDHA_HUMAN	SDHA	Succinate dehydrogenase [ubiquinone] flavoprotein subunit, mitochondrial	0.933	0.903946	ns
P02792	FRIL_HUMAN	FTL	Ferritin light chain	0.411	0.910294	ns
P20073	ANXA7_HUMAN	ANXA7	Annexin A7	0.42	0.94164	ns
P0CG29;P0CG30	GST2_HUMAN;GSTT2_HUMAN	GSTT2;GSTT2B	Glutathione S-transferase theta-2	0.368	0.949368	ns
Q9UNZ2	NSF1C_HUMAN	NSFL1C	NSFL1 cofactor p47	0.476	0.962019	ns
P01876	IGHA1_HUMAN	IGHA1	Immunoglobulin heavy constant alpha 1	0.113	0.964458	ns
P62913	RL11_HUMAN	RPL11	60S ribosomal protein L11	0.108	0.977142	ns
O15305	PMM2_HUMAN	PMM2	Phosphomannomutase 2	0.35	0.985145	ns
P13646	K1C13_HUMAN	KRT13	Keratin, type I cytoskeletal 13	0.105	0.987867	ns
Q9Y2V2	CHSP1_HUMAN	CARHSP1	Calcium-regulated heat-stable protein 1	1.091	1.02044	ns
O60911	CATL2_HUMAN	CTSV	Cathepsin L2	0.661	1.02337	ns
Q9BZP6	CHIA_HUMAN	CHIA	Acidic mammalian chitinase	0.208	1.06035	ns
P61626	LYSC_HUMAN	LYZ	Lysozyme C	1.134	1.10922	ns
P0DJI9	SAA2_HUMAN	SAA2	Serum amyloid A-2 protein	1.041	1.14166	ns
P36551	HEM6_HUMAN	CPOX	Oxygen-dependent coproporphyrinogen-III oxidase, mitochondrial	0.404	1.14563	ns
Q15417	CNN3_HUMAN	CNN3	Calponin-3	0.296	1.15519	ns
Q6XQN6	PNCB_HUMAN	PRT	Nicotinate phosphoribosyltransferase	0.626	1.17524	ns
Q9HAV7	GRPE1_HUMAN	GRPEL1	GrpE protein homolog 1, mitochondrial	1.242	1.17588	ns
Q8WXH0	SYNE2_HUMAN	SYNE2	Nesprin-2	0.57	1.20111	ns
		A0A494C071	Uncharacterized protein	1.18	1.22887	ns
O75608	LYPA1_HUMAN	LYPLA1	Acyl-protein thioesterase 1	0.42	1.27654	ns

## Sheet: Ctrl+BLV vs. Ctrl
Volcano plot: Culture fluids – Ctrl+BLV vs. Ctrl
UniProtKB accession number	UniProtKB entry name	Gene name	Protein name	-log10 Adj. P-Value	log2 Fold change	Differential Expression
Q86WN2	IFNE_HUMAN	IFNE	Interferon epsilon	1.77	2.24496	up
Q16445	GBRA6_HUMAN	GABRA6	Gamma-aminobutyric acid receptor subunit alpha-6	1.77	2.15244	up
P08684	CP3A4_HUMAN	CYP3A4	Cytochrome P450 3A4	1.439	1.7747	up
A0A6Q8PFV8	A0A6Q8PFV8_HUMAN	GNB4	Guanine nucleotide-binding protein subunit beta-4	1.77	1.75196	up
Q99439	CNN2_HUMAN	CNN2	Calponin-2	1.77	1.58694	up
O15498	YKT6_HUMAN	YKT6	Synaptobrevin homolog YKT6	1.333	1.57441	up
F8VZY6	F8VZY6_HUMAN	CDK17	Cyclin-dependent kinase 17 (Fragment)	1.77	1.53475	up
Q9C099	LRCC1_HUMAN	LRRCC1	Leucine-rich repeat and coiled-coil domain-containing protein 1	1.507	1.47901	up
Q12756	KIF1A_HUMAN	KIF1A	Kinesin-like protein KIF1A	1.323	1.22009	up
P29622	KAIN_HUMAN	SERPINA4	Kallistatin	1.561	1.21798	up
P25705	ATPA_HUMAN	ATP5F1A	ATP synthase subunit alpha, mitochondrial	1.561	1.19707	up
Q9BTW9	TBCD_HUMAN	TBCD	Tubulin-specific chaperone D	1.333	1.14706	up
P49821	NDUV1_HUMAN	NDUFV1	DH dehydrogenase [ubiquinone] flavoprotein 1, mitochondrial	1.589	1.12312	up
Q7Z3Z3	PIWL3_HUMAN	PIWIL3	Piwi-like protein 3	1.527	1.1076	up
P02649	APOE_HUMAN	APOE	Apolipoprotein E	1.507	0.998676	up
P02768	ALBU_HUMAN	ALB	Albumin	1.756	0.939436	up
P00747	PLMN_HUMAN	PLG	Plasminogen	1.439	0.879258	up
P36980	FHR2_HUMAN	CFHR2	Complement factor H-related protein 2	1.439	0.864592	up
P02749	APOH_HUMAN	APOH	Beta-2-glycoprotein 1	1.439	0.858276	up
P02652	APOA2_HUMAN	APOA2	Apolipoprotein A-II	1.439	0.809135	up
P02671	FIBA_HUMAN	FGA	Fibrinogen alpha chain	1.582	0.796218	up
P02675	FIBB_HUMAN	FGB	Fibrinogen beta chain	1.589	0.793991	up
P02679	FIBG_HUMAN	FGG	Fibrinogen gamma chain	1.589	0.76122	up
P0C0L4	CO4A_HUMAN	C4A	Complement C4-A	1.589	0.714124	up
P01024	CO3_HUMAN	C3	Complement C3	1.573	0.677386	up
P06703	S10A6_HUMAN	S100A6	Protein S100-A6	1.756	-1.44067	down
P10809	CH60_HUMAN	HSPD1	60 kDa heat shock protein, mitochondrial	1.589	-0.901119	down
P10109	ADX_HUMAN	FDX1	Adrenodoxin, mitochondrial	1.323	-0.808113	down
P15144	AMPN_HUMAN	ANPEP	Aminopeptidase N	1.333	-0.658511	down
P19013	K2C4_HUMAN	KRT4	Keratin, type II cytoskeletal 4	0.441	-2.03134	ns
P13646	K1C13_HUMAN	KRT13	Keratin, type I cytoskeletal 13	0.216	-1.76123	ns
P61978	HNRPK_HUMAN	HNRNPK	Heterogeneous nuclear ribonucleoprotein K	1.288	-1.45931	ns
P31949	S10AB_HUMAN	S100A11	Protein S100-A11	0.832	-1.37912	ns
Q96DA0	ZG16B_HUMAN	ZG16B	Zymogen granule protein 16 homolog B	0.287	-1.27452	ns
Q9Y277	VDAC3_HUMAN	VDAC3	Voltage-dependent anion-selective channel protein 3	1.121	-0.990729	ns
P62736	ACTA_HUMAN	ACTA2	Actin, aortic smooth muscle	0.963	-0.976874	ns
Q14974	IMB1_HUMAN	KPNB1	Importin subunit beta-1	1.287	-0.950882	ns
Q8N2C7	UNC80_HUMAN	UNC80	Protein unc-80 homolog	0.313	-0.924161	ns
Q8WW59	SPRY4_HUMAN	SPRYD4	SPRY domain-containing protein 4	0.599	-0.917188	ns
P48637	GSHB_HUMAN	GSS	Glutathione synthetase	0.511	-0.881023	ns
P45954	ACDSB_HUMAN	ACADSB	Short/branched chain specific acyl-CoA dehydrogenase, mitochondrial	0.359	-0.875822	ns
P01889	HLAB_HUMAN	HLA-B	HLA class I histocompatibility antigen, B alpha chain	0.433	-0.866825	ns
P30740	ILEU_HUMAN	SERPINB1	Leukocyte elastase inhibitor	0.451	-0.846068	ns
O76054	S14L2_HUMAN	SEC14L2	SEC14-like protein 2	0.356	-0.836695	ns
P25398	RS12_HUMAN	RPS12	40S ribosomal protein S12	1.018	-0.830485	ns
P29692	EF1D_HUMAN	EEF1D	Elongation factor 1-delta	0.403	-0.821416	ns
P0DM35;P80294	M1BL1_HUMAN;MT1H_HUMAN	MT1H;MT1HL1	Metallothionein 1H-like protein 1	0.608	-0.80634	ns
P29377	S100G_HUMAN	S100G	Protein S100-G	0.432	-0.796835	ns
		A0A494C071	Uncharacterized protein	0.68	-0.774644	ns
O75467;Q6AW86	Z324A_HUMAN;Z324B_HUMAN	ZNF324;ZNF324B	Zinc finger protein 324A	0.394	-0.772053	ns
Q6XQN6	PNCB_HUMAN	PRT	Nicotinate phosphoribosyltransferase	0.686	-0.75926	ns
O43505	B4GA1_HUMAN	B4GAT1	Beta-1,4-glucuronyltransferase 1	0.686	-0.75766	ns
Q9UKK9	NUDT5_HUMAN	NUDT5	ADP-sugar pyrophosphatase	0.425	-0.741209	ns
P07910	HNRPC_HUMAN	HNRNPC	Heterogeneous nuclear ribonucleoproteins C1/C2	0.887	-0.737389	ns
P28062	PSB8_HUMAN	PSMB8	Proteasome subunit beta type-8	0.433	-0.729621	ns
Q53H82	LACB2_HUMAN	LACTB2	Endoribonuclease LACTB2	0.482	-0.719961	ns
Q8IZC6	CORA1_HUMAN	COL27A1	Collagen alpha-1(XXVII) chain	0.477	-0.682446	ns
P13489	RINI_HUMAN	RNH1	Ribonuclease inhibitor	0.432	-0.678758	ns
P04792	HSPB1_HUMAN	HSPB1	Heat shock protein beta-1	1.277	-0.678481	ns
P12956	XRCC6_HUMAN	XRCC6	X-ray repair cross-complementing protein 6	0.274	-0.672142	ns
P04179	SODM_HUMAN	SOD2	Superoxide dismutase [Mn], mitochondrial	0.897	-0.670118	ns
O95336	6PGL_HUMAN	PGLS	6-phosphogluconolactonase	0.562	-0.665581	ns
Q9Y2T3	GUAD_HUMAN	GDA	Guanine deaminase	0.625	-0.660392	ns
P0DJI9	SAA2_HUMAN	SAA2	Serum amyloid A-2 protein	1.076	-0.658958	ns
O14950;P19105	ML12A_HUMAN;ML12B_HUMAN	MYL12A;MYL12B	Myosin regulatory light chain 12B	1.121	-0.658285	ns
Q15274	DC_HUMAN	QPRT	Nicotinate-nucleotide pyrophosphorylase [carboxylating]	0.462	-0.649707	ns
P26599	PTBP1_HUMAN	PTBP1	Polypyrimidine tract-binding protein 1	0.608	-0.635425	ns
P61088;Q5JXB2	UBE2N_HUMAN;UE2NL_HUMAN	UBE2N;UBE2NL	Ubiquitin-conjugating enzyme E2 N	0.273	-0.633382	ns
P60660	MYL6_HUMAN	MYL6	Myosin light polypeptide 6	0.894	-0.629328	ns
F8VWZ5	F8VWZ5_HUMAN	HLX	H2.0-like homeobox protein (Fragment)	0.191	-0.6267	ns
P13473	LAMP2_HUMAN	LAMP2	Lysosome-associated membrane glycoprotein 2	1.085	-0.621787	ns
P63208	SKP1_HUMAN	SKP1	S-phase kinase-associated protein 1	0.486	-0.619219	ns
P0CG47;P0CG48;P62979;P62987	RL40_HUMAN;RS27A_HUMAN;UBB_HUMAN;UBC_HUMAN	RPS27A;UBA52;UBB;UBC	Polyubiquitin-B	0.712	-0.618411	ns
P50225;P50226	ST1A1_HUMAN;ST1A2_HUMAN	SULT1A1;SULT1A2	Sulfotransferase 1A1	0.345	-0.617943	ns
P62857	RS28_HUMAN	RPS28	40S ribosomal protein S28	0.566	-0.616048	ns
P61626	LYSC_HUMAN	LYZ	Lysozyme C	0.178	-0.610443	ns
P22061	PIMT_HUMAN	PCMT1	Protein-L-isoaspartate(D-aspartate) O-methyltransferase	0.51	-0.6096	ns
P07954	FUMH_HUMAN	FH	Fumarate hydratase, mitochondrial	0.586	-0.598695	ns
Q09666	AHNK_HUMAN	AHNAK	Neuroblast differentiation-associated protein AHNAK	0.532	-0.594505	ns
P09382	LEG1_HUMAN	LGALS1	Galectin-1	1.025	-0.584749	ns
P60903	S10AA_HUMAN	S100A10	Protein S100-A10	0.842	-0.584057	ns
P00480	OTC_HUMAN	OTC	Ornithine carbamoyltransferase, mitochondrial	0.406	-0.582458	ns
Q13404	UB2V1_HUMAN	UBE2V1	Ubiquitin-conjugating enzyme E2 variant 1	0.419	-0.580362	ns
O75390	CISY_HUMAN	CS	Citrate synthase, mitochondrial	0.25	-0.580121	ns
Q07021	C1QBP_HUMAN	C1QBP	Complement component 1 Q subcomponent-binding protein, mitochondrial	1.076	-0.573854	ns
Q96I99	SUCB2_HUMAN	SUCLG2	Succinate--CoA ligase [GDP-forming] subunit beta, mitochondrial	0.625	-0.573043	ns
Q9P267	MBD5_HUMAN	MBD5	Methyl-CpG-binding domain protein 5	0.261	-0.564897	ns
Q15181	IPYR_HUMAN	PPA1	Inorganic pyrophosphatase	0.356	-0.562426	ns
P01876	IGHA1_HUMAN	IGHA1	Immunoglobulin heavy constant alpha 1	0.181	-0.560901	ns
P40306	PSB10_HUMAN	PSMB10	Proteasome subunit beta type-10	0.313	-0.552101	ns
P0DP23;P0DP24;P0DP25	CALM1_HUMAN;CALM2_HUMAN;CALM3_HUMAN	CALM1;CALM2;CALM3	Calmodulin-1	0.834	-0.550664	ns
O43396	TXNL1_HUMAN	TXNL1	Thioredoxin-like protein 1	0.477	-0.549948	ns
P35754	GLRX1_HUMAN	GLRX	Glutaredoxin-1	0.544	-0.548803	ns
P28070	PSB4_HUMAN	PSMB4	Proteasome subunit beta type-4	0.799	-0.546144	ns
O14745	NHRF1_HUMAN	SLC9A3R1	Na(+)/H(+) exchange regulatory cofactor NHE-RF1	0.433	-0.545383	ns
P13942	COBA2_HUMAN	COL11A2	Collagen alpha-2(XI) chain	0.345	-0.539017	ns
P03138	HBSAG_HBVD3	S	Large envelope protein	0.323	-0.538554	ns
P05109	S10A8_HUMAN	S100A8	Protein S100-A8	0.181	-0.534369	ns
A0A087WWU8	A0A087WWU8_HUMAN	TPM3	Tropomyosin alpha-3 chain	0.514	-0.531184	ns
Q04446	GLGB_HUMAN	GBE1	1,4-alpha-glucan-branching enzyme	0.357	-0.530055	ns
P61916	NPC2_HUMAN	NPC2	NPC intracellular cholesterol transporter 2	1.121	-0.530053	ns
P21266	GSTM3_HUMAN	GSTM3	Glutathione S-transferase Mu 3	0.373	-0.524995	ns
P27487	DPP4_HUMAN	DPP4	Dipeptidyl peptidase 4	1.104	-0.523927	ns
Q16762	THTR_HUMAN	TST	Thiosulfate sulfurtransferase	0.336	-0.523586	ns
O43488	ARK72_HUMAN	AKR7A2	Aflatoxin B1 aldehyde reductase member 2	0.229	-0.523215	ns
P37802	TAGL2_HUMAN	TAGLN2	Transgelin-2	0.357	-0.522175	ns
P62873	GBB1_HUMAN	GNB1	Guanine nucleotide-binding protein G(I)/G(S)/G(T) subunit beta-1	0.659	-0.518495	ns
A0A494BZZ2;B7Z596;F5H7S3;H0YK48;H0YKJ4;H7BYY1	A0A494BZZ2_HUMAN;B7Z596_HUMAN;F5H7S3_HUMAN;H0YK48_HUMAN;H0YKJ4_HUMAN;H7BYY1_HUMAN	TPM1	Tropomyosin alpha-1 chain	0.355	-0.508776	ns
P23434	GCSH_HUMAN	GCSH	Glycine cleavage system H protein, mitochondrial	0.357	-0.507248	ns
P30048	PRDX3_HUMAN	PRDX3	Thioredoxin-dependent peroxide reductase, mitochondrial	0.565	-0.50664	ns
Q13423	NNTM_HUMAN	NNT	D(P) transhydrogenase, mitochondrial	0.274	-0.503522	ns
Q9UL46	PSME2_HUMAN	PSME2	Proteasome activator complex subunit 2	0.357	-0.503475	ns
Q9HC38	GLOD4_HUMAN	GLOD4	Glyoxalase domain-containing protein 4	0.425	-0.50321	ns
Q04760	LGUL_HUMAN	GLO1	Lactoylglutathione lyase	0.357	-0.497677	ns
Q01518	CAP1_HUMAN	CAP1	Adenylyl cyclase-associated protein 1	0.599	-0.497353	ns
P42765	THIM_HUMAN	ACAA2	3-ketoacyl-CoA thiolase, mitochondrial	0.425	-0.494375	ns
P29401	TKT_HUMAN	TKT	Transketolase	0.357	-0.493473	ns
P30050	RL12_HUMAN	RPL12	60S ribosomal protein L12	0.137	-0.488884	ns
P61604	CH10_HUMAN	HSPE1	10 kDa heat shock protein, mitochondrial	0.512	-0.487461	ns
P28065	PSB9_HUMAN	PSMB9	Proteasome subunit beta type-9	0.335	-0.481369	ns
Q9UJM8	HAOX1_HUMAN	HAO1	Hydroxyacid oxidase 1	0.433	-0.479779	ns
Q12884	SEPR_HUMAN	FAP	Prolyl endopeptidase FAP	0.336	-0.476337	ns
P63244	RACK1_HUMAN	RACK1	Receptor of activated protein C kinase 1	0.218	-0.475848	ns
Q96DC8	ECHD3_HUMAN	ECHDC3	Enoyl-CoA hydratase domain-containing protein 3, mitochondrial	0.686	-0.473762	ns
Q6NVY1	HIBCH_HUMAN	HIBCH	3-hydroxyisobutyryl-CoA hydrolase, mitochondrial	0.832	-0.472999	ns
P07737	PROF1_HUMAN	PFN1	Profilin-1	0.579	-0.471604	ns
O75347	TBCA_HUMAN	TBCA	Tubulin-specific chaperone A	0.335	-0.470501	ns
P60709;P63261	ACTB_HUMAN;ACTG_HUMAN	ACTB;ACTG1	Actin, cytoplasmic 1	0.686	-0.466931	ns
Q9BRA2	TXD17_HUMAN	TXNDC17	Thioredoxin domain-containing protein 17	0.477	-0.462331	ns
P20962	PTMS_HUMAN	PTMS	Parathymosin	0.357	-0.462126	ns
P12814	ACTN1_HUMAN	ACTN1	Alpha-actinin-1	0.516	-0.461813	ns
Q9BRF8	CPPED_HUMAN	CPPED1	Serine/threonine-protein phosphatase CPPED1	0.356	-0.460134	ns
P12955	PEPD_HUMAN	PEPD	Xaa-Pro dipeptidase	0.488	-0.45963	ns
Q16822	PCKGM_HUMAN	PCK2	Phosphoenolpyruvate carboxykinase [GTP], mitochondrial	0.222	-0.459351	ns
P19404	NDUV2_HUMAN	NDUFV2	DH dehydrogenase [ubiquinone] flavoprotein 2, mitochondrial	0.73	-0.458894	ns
P63104	1433Z_HUMAN	YWHAZ	14-3-3 protein zeta/delta	0.596	-0.456582	ns
P09622	DLDH_HUMAN	DLD	Dihydrolipoyl dehydrogenase, mitochondrial	0.662	-0.454642	ns
P31946	1433B_HUMAN	YWHAB	14-3-3 protein beta/alpha	0.527	-0.454257	ns
P24752	THIL_HUMAN	ACAT1	Acetyl-CoA acetyltransferase, mitochondrial	0.56	-0.454126	ns
Q9UHL4	DPP2_HUMAN	DPP7	Dipeptidyl peptidase 2	0.357	-0.45357	ns
P63241	IF5A1_HUMAN	EIF5A	Eukaryotic translation initiation factor 5A-1	0.325	-0.452393	ns
P11279	LAMP1_HUMAN	LAMP1	Lysosome-associated membrane glycoprotein 1	0.586	-0.449373	ns
O00148;Q13838	DX39A_HUMAN;DX39B_HUMAN	DDX39A;DDX39B	ATP-dependent RNA helicase DDX39A	0.357	-0.448545	ns
P49720	PSB3_HUMAN	PSMB3	Proteasome subunit beta type-3	0.511	-0.447188	ns
Q9Y2B0	CNPY2_HUMAN	CNPY2	Protein canopy homolog 2	0.403	-0.445584	ns
P60900	PSA6_HUMAN	PSMA6	Proteasome subunit alpha type-6	0.359	-0.444976	ns
P49759	CLK1_HUMAN	CLK1	Dual specificity protein kinase CLK1	0.323	-0.443573	ns
O14818	PSA7_HUMAN	PSMA7	Proteasome subunit alpha type-7	0.386	-0.441876	ns
P05091	ALDH2_HUMAN	ALDH2	Aldehyde dehydrogenase, mitochondrial	0.304	-0.44	ns
P13797	PLST_HUMAN	PLS3	Plastin-3	0.561	-0.439299	ns
Q06323	PSME1_HUMAN	PSME1	Proteasome activator complex subunit 1	0.357	-0.438112	ns
Q9HAV7	GRPE1_HUMAN	GRPEL1	GrpE protein homolog 1, mitochondrial	0.514	-0.436095	ns
P47756	CAPZB_HUMAN	CAPZB	F-actin-capping protein subunit beta	0.441	-0.433324	ns
P61981	1433G_HUMAN	YWHAG	14-3-3 protein gamma	0.433	-0.433186	ns
P05161	ISG15_HUMAN	ISG15	Ubiquitin-like protein ISG15	0.487	-0.431291	ns
P00505	AATM_HUMAN	GOT2	Aspartate aminotransferase, mitochondrial	0.425	-0.429237	ns
P25815	S100P_HUMAN	S100P	Protein S100-P	0.134	-0.427651	ns
P06737	PYGL_HUMAN	PYGL	Glycogen phosphorylase, liver form	0.357	-0.427541	ns
P28066	PSA5_HUMAN	PSMA5	Proteasome subunit alpha type-5	0.433	-0.427117	ns
O43707	ACTN4_HUMAN	ACTN4	Alpha-actinin-4	0.433	-0.425474	ns
P30085	KCY_HUMAN	CMPK1	UMP-CMP kinase	0.356	-0.420745	ns
P07108	ACBP_HUMAN	DBI	Acyl-CoA-binding protein	0.335	-0.420504	ns
P61960	UFM1_HUMAN	UFM1	Ubiquitin-fold modifier 1	0.403	-0.41428	ns
P30153	2AAA_HUMAN	PPP2R1A	Serine/threonine-protein phosphatase 2A 65 kDa regulatory subunit A alpha isoform	0.562	-0.412103	ns
P17174	AATC_HUMAN	GOT1	Aspartate aminotransferase, cytoplasmic	0.357	-0.409975	ns
P10253	LYAG_HUMAN	GAA	Lysosomal alpha-glucosidase	0.383	-0.408803	ns
P16070	CD44_HUMAN	CD44	CD44 antigen	0.197	-0.408248	ns
O75629	CREG1_HUMAN	CREG1	Protein CREG1	0.441	-0.404754	ns
Q15417	CNN3_HUMAN	CNN3	Calponin-3	0.349	-0.404683	ns
Q16836	HCDH_HUMAN	HADH	Hydroxyacyl-coenzyme A dehydrogenase, mitochondrial	0.359	-0.403199	ns
Q9Y617	SERC_HUMAN	PSAT1	Phosphoserine aminotransferase	0.277	-0.401549	ns
P06702	S10A9_HUMAN	S100A9	Protein S100-A9	0.137	-0.401067	ns
P25325	THTM_HUMAN	MPST	3-mercaptopyruvate sulfurtransferase	0.356	-0.400461	ns
P45974	UBP5_HUMAN	USP5	Ubiquitin carboxyl-terminal hydrolase 5	0.312	-0.400037	ns
P29218	IMPA1_HUMAN	IMPA1	Inositol monophosphatase 1	0.352	-0.398941	ns
P13693	TCTP_HUMAN	TPT1	Translationally-controlled tumor protein	0.227	-0.397965	ns
P20810	ICAL_HUMAN	CAST	Calpastatin	0.277	-0.397448	ns
P32754	HPPD_HUMAN	HPD	4-hydroxyphenylpyruvate dioxygenase	0.433	-0.39695	ns
P55854;P61956;Q6EEV6	SUMO2_HUMAN;SUMO3_HUMAN;SUMO4_HUMAN	SUMO2;SUMO3;SUMO4	Small ubiquitin-related modifier 3	0.425	-0.393609	ns
Q6IB77	GLYAT_HUMAN	GLYAT	Glycine N-acyltransferase	0.433	-0.392675	ns
P14314	GLU2B_HUMAN	PRKCSH	Glucosidase 2 subunit beta	0.635	-0.390232	ns
Q9BSH5	HDHD3_HUMAN	HDHD3	Haloacid dehalogenase-like hydrolase domain-containing protein 3	0.608	-0.39012	ns
P18669	PGAM1_HUMAN	PGAM1	Phosphoglycerate mutase 1	0.372	-0.388489	ns
P02795;P04732;P13640;P80297;Q8N339	MT1E_HUMAN;MT1G_HUMAN;MT1M_HUMAN;MT1X_HUMAN;MT2_HUMAN	MT1E;MT1G;MT1M;MT1X;MT2A	Metallothionein-2	0.218	-0.388423	ns
P02792	FRIL_HUMAN	FTL	Ferritin light chain	0.608	-0.388338	ns
P52758	RIDA_HUMAN	RIDA	2-iminobutanoate/2-iminopropanoate deaminase	0.357	-0.387941	ns
P07237	PDIA1_HUMAN	P4HB	Protein disulfide-isomerase	0.608	-0.387083	ns
P28332	ADH6_HUMAN	ADH6	Alcohol dehydrogenase 6	0.314	-0.386679	ns
P21980	TGM2_HUMAN	TGM2	Protein-glutamine gamma-glutamyltransferase 2	0.686	-0.38637	ns
P39687	AN32A_HUMAN	ANP32A	Acidic leucine-rich nuclear phosphoprotein 32 family member A	0.32	-0.386332	ns
P04040	CATA_HUMAN	CAT	Catalase	0.468	-0.38414	ns
P24298	ALAT1_HUMAN	GPT	Alanine aminotransferase 1	0.277	-0.384003	ns
P19971	TYPH_HUMAN	TYMP	Thymidine phosphorylase	0.347	-0.383406	ns
P48594	SPB4_HUMAN	SERPINB4	Serpin B4	0.441	-0.382318	ns
Q9H2M3	BHMT2_HUMAN	BHMT2	S-methylmethionine--homocysteine S-methyltransferase BHMT2	0.215	-0.382006	ns
P02794	FRIH_HUMAN	FTH1	Ferritin heavy chain	0.671	-0.380369	ns
P60174	TPIS_HUMAN	TPI1	Triosephosphate isomerase	0.359	-0.380354	ns
Q9ULA0	DNPEP_HUMAN	DNPEP	Aspartyl aminopeptidase	0.256	-0.37998	ns
Q01082	SPTB2_HUMAN	SPTBN1	Spectrin beta chain, non-erythrocytic 1	0.341	-0.375798	ns
P09417	DHPR_HUMAN	QDPR	Dihydropteridine reductase	0.205	-0.374988	ns
P32929	CGL_HUMAN	CTH	Cystathionine gamma-lyase	0.232	-0.374357	ns
O00299	CLIC1_HUMAN	CLIC1	Chloride intracellular channel protein 1	0.355	-0.373918	ns
Q03154	ACY1_HUMAN	ACY1	Aminoacylase-1	0.306	-0.373844	ns
P17900	SAP3_HUMAN	GM2A	Ganglioside GM2 activator	0.345	-0.369348	ns
Q9UBI6	GBG12_HUMAN	GNG12	Guanine nucleotide-binding protein G(I)/G(S)/G(O) subunit gamma-12	0.213	-0.368896	ns
P08670	VIME_HUMAN	VIM	Vimentin	0.169	-0.366948	ns
P0DJI8	SAA1_HUMAN	SAA1	Serum amyloid A-1 protein	0.625	-0.366157	ns
P04080	CYTB_HUMAN	CSTB	Cystatin-B	0.359	-0.363672	ns
Q9UI17	M2GD_HUMAN	DMGDH	Dimethylglycine dehydrogenase, mitochondrial	0.357	-0.3631	ns
Q9H4A4	AMPB_HUMAN	RNPEP	Aminopeptidase B	0.171	-0.362971	ns
Q96G03	PGM2_HUMAN	PGM2	Phosphoglucomutase-2	0.274	-0.362439	ns
P25786	PSA1_HUMAN	PSMA1	Proteasome subunit alpha type-1	0.412	-0.362334	ns
P38646	GRP75_HUMAN	HSPA9	Stress-70 protein, mitochondrial	0.33	-0.35619	ns
P40261	NNMT_HUMAN	NNMT	Nicotinamide N-methyltransferase	0.292	-0.355672	ns
A0A0B4J2D5;P0DPI2	GAL3A_HUMAN;GAL3B_HUMAN	GATD3A;GATD3B	Glutamine amidotransferase-like class 1 domain-containing protein 3B, mitochondrial	0.355	-0.354982	ns
P43490	MPT_HUMAN	MPT	Nicotinamide phosphoribosyltransferase	0.218	-0.354791	ns
P04424	ARLY_HUMAN	ASL	Argininosuccinate lyase	0.357	-0.354068	ns
Q86X76	NIT1_HUMAN	NIT1	Deaminated glutathione amidase	0.357	-0.353328	ns
P37837	TALDO_HUMAN	TALDO1	Transaldolase	0.281	-0.353132	ns
P25789	PSA4_HUMAN	PSMA4	Proteasome subunit alpha type-4	0.357	-0.352702	ns
Q14914	PTGR1_HUMAN	PTGR1	Prostaglandin reductase 1	0.148	-0.352438	ns
P06576	ATPB_HUMAN	ATP5F1B	ATP synthase subunit beta, mitochondrial	0.419	-0.350757	ns
O75083	WDR1_HUMAN	WDR1	WD repeat-containing protein 1	0.272	-0.350446	ns
P30044	PRDX5_HUMAN	PRDX5	Peroxiredoxin-5, mitochondrial	0.292	-0.348427	ns
P00491	PNPH_HUMAN	PNP	Purine nucleoside phosphorylase	0.339	-0.34558	ns
P11142	HSP7C_HUMAN	HSPA8	Heat shock cognate 71 kDa protein	0.357	-0.345479	ns
P25788	PSA3_HUMAN	PSMA3	Proteasome subunit alpha type-3	0.356	-0.345064	ns
P27797	CALR_HUMAN	CALR	Calreticulin	0.562	-0.344831	ns
O14618	CCS_HUMAN	CCS	Copper chaperone for superoxide dismutase	0.275	-0.34349	ns
O00748	EST2_HUMAN	CES2	Cocaine esterase	0.477	-0.343293	ns
P28838	AMPL_HUMAN	LAP3	Cytosol aminopeptidase	0.191	-0.342366	ns
P30084	ECHM_HUMAN	ECHS1	Enoyl-CoA hydratase, mitochondrial	0.251	-0.340886	ns
Q13011	ECH1_HUMAN	ECH1	Delta(3,5)-Delta(2,4)-dienoyl-CoA isomerase, mitochondrial	0.482	-0.3396	ns
P00441	SODC_HUMAN	SOD1	Superoxide dismutase [Cu-Zn]	0.357	-0.33928	ns
Q14032	BAAT_HUMAN	BAAT	Bile acid-CoA:amino acid N-acyltransferase	0.21	-0.33907	ns
P36551	HEM6_HUMAN	CPOX	Oxygen-dependent coproporphyrinogen-III oxidase, mitochondrial	0.181	-0.338704	ns
P00167	CYB5_HUMAN	CYB5A	Cytochrome b5	0.544	-0.338152	ns
P56537	IF6_HUMAN	EIF6	Eukaryotic translation initiation factor 6	0.274	-0.337953	ns
D6RGJ5	D6RGJ5_HUMAN	SEC24D	Protein transport protein Sec24D (Fragment)	0.29	-0.337209	ns
O94760	DDAH1_HUMAN	DDAH1	N(G),N(G)-dimethylarginine dimethylaminohydrolase 1	0.314	-0.33537	ns
P06733	ENOA_HUMAN	ENO1	Alpha-enolase	0.229	-0.335311	ns
Q9H2U2	IPYR2_HUMAN	PPA2	Inorganic pyrophosphatase 2, mitochondrial	0.215	-0.33521	ns
P05141	ADT2_HUMAN	SLC25A5	ADP/ATP translocase 2	0.065	-0.334345	ns
Q15043	S39AE_HUMAN	SLC39A14	Metal cation symporter ZIP14	0.226	-0.333864	ns
Q99497	PARK7_HUMAN	PARK7	Parkinson disease protein 7	0.368	-0.333767	ns
Q06830	PRDX1_HUMAN	PRDX1	Peroxiredoxin-1	0.323	-0.333728	ns
Q9Y4D8	HECD4_HUMAN	HECTD4	Probable E3 ubiquitin-protein ligase HECTD4	0.274	-0.332759	ns
O75503	CLN5_HUMAN	CLN5	Ceroid-lipofuscinosis neuronal protein 5	0.127	-0.332363	ns
P20618	PSB1_HUMAN	PSMB1	Proteasome subunit beta type-1	0.356	-0.331471	ns
P61077;P62837	UB2D2_HUMAN;UB2D3_HUMAN	UBE2D2;UBE2D3	Ubiquitin-conjugating enzyme E2 D3	0.406	-0.331294	ns
P05362	ICAM1_HUMAN	ICAM1	Intercellular adhesion molecule 1	0.525	-0.329942	ns
P68366	TBA4A_HUMAN	TUBA4A	Tubulin alpha-4A chain	0.625	-0.329499	ns
Q9NR28	DBLOH_HUMAN	DIABLO	Diablo homolog, mitochondrial	0.207	-0.327382	ns
P78330	SERB_HUMAN	PSPH	Phosphoserine phosphatase	0.299	-0.326086	ns
Q13509	TBB3_HUMAN	TUBB3	Tubulin beta-3 chain	0.336	-0.325019	ns
P07858	CATB_HUMAN	CTSB	Cathepsin B	0.586	-0.324794	ns
P42126	ECI1_HUMAN	ECI1	Enoyl-CoA delta isomerase 1, mitochondrial	0.405	-0.323997	ns
P0DN79;P35520	CBSL_HUMAN;CBS_HUMAN	CBS;CBSL	Cystathionine beta-synthase-like protein	0.105	-0.323238	ns
Q99714	HCD2_HUMAN	HSD17B10	3-hydroxyacyl-CoA dehydrogenase type-2	0.203	-0.322945	ns
P22307	NLTP_HUMAN	SCP2	Non-specific lipid-transfer protein	0.609	-0.322676	ns
Q9NQR4	NIT2_HUMAN	NIT2	Omega-amidase NIT2	0.274	-0.322551	ns
P00492	HPRT_HUMAN	HPRT1	Hypoxanthine-guanine phosphoribosyltransferase	0.323	-0.320891	ns
Q15493	RGN_HUMAN	RGN	Regucalcin	0.255	-0.319664	ns
O15031	PLXB2_HUMAN	PLXNB2	Plexin-B2	0.201	-0.318279	ns
Q16851	UGPA_HUMAN	UGP2	UTP--glucose-1-phosphate uridylyltransferase	0.205	-0.317021	ns
Q13813	SPTN1_HUMAN	SPTAN1	Spectrin alpha chain, non-erythrocytic 1	0.3	-0.316107	ns
Q9BWD1	THIC_HUMAN	ACAT2	Acetyl-CoA acetyltransferase, cytosolic	0.188	-0.315981	ns
P16930	FAAA_HUMAN	FAH	Fumarylacetoacetase	0.218	-0.315886	ns
P46108	CRK_HUMAN	CRK	Adapter molecule crk	0.274	-0.315245	ns
Q9H299	SH3L3_HUMAN	SH3BGRL3	SH3 domain-binding glutamic acid-rich-like protein 3	0.357	-0.31328	ns
Q9Y696	CLIC4_HUMAN	CLIC4	Chloride intracellular channel protein 4	0.181	-0.312644	ns
P49588	SYAC_HUMAN	AARS1	Alanine--tRNA ligase, cytoplasmic	0.195	-0.311777	ns
P00439	PH4H_HUMAN	PAH	Phenylalanine-4-hydroxylase	0.069	-0.309175	ns
P21549	SPYA_HUMAN	AGXT	Serine--pyruvate aminotransferase	0.159	-0.30887	ns
P27348	1433T_HUMAN	YWHAQ	14-3-3 protein theta	0.226	-0.306674	ns
O75369	FLNB_HUMAN	FLNB	Filamin-B	0.218	-0.303235	ns
O95154	ARK73_HUMAN	AKR7A3	Aflatoxin B1 aldehyde reductase member 3	0.139	-0.302586	ns
P52565	GDIR1_HUMAN	ARHGDIA	Rho GDP-dissociation inhibitor 1	0.289	-0.300641	ns
P25787	PSA2_HUMAN	PSMA2	Proteasome subunit alpha type-2	0.228	-0.297221	ns
P62826	RAN_HUMAN	RAN	GTP-binding nuclear protein Ran	0.111	-0.297175	ns
P01591	IGJ_HUMAN	JCHAIN	Immunoglobulin J chain	0.357	-0.296929	ns
O95394	AGM1_HUMAN	PGM3	Phosphoacetylglucosamine mutase	0.206	-0.296685	ns
P13798	ACPH_HUMAN	APEH	Acylamino-acid-releasing enzyme	0.274	-0.294995	ns
Q9NY33	DPP3_HUMAN	DPP3	Dipeptidyl peptidase 3	0.211	-0.293481	ns
P14174	MIF_HUMAN	MIF	Macrophage migration inhibitory factor	0.274	-0.286996	ns
P14923	PLAK_HUMAN	JUP	Junction plakoglobin	0.128	-0.286692	ns
Q9BV57	MTND_HUMAN	ADI1	1,2-dihydroxy-3-keto-5-methylthiopentene dioxygenase	0.355	-0.286302	ns
P49721	PSB2_HUMAN	PSMB2	Proteasome subunit beta type-2	0.264	-0.286219	ns
Q16531	DDB1_HUMAN	DDB1	DNA damage-binding protein 1	0.218	-0.285403	ns
P00918	CAH2_HUMAN	CA2	Carbonic anhydrase 2	0.238	-0.284611	ns
P48741	HSP77_HUMAN	HSPA7	Putative heat shock 70 kDa protein 7	0.297	-0.283738	ns
P06744	G6PI_HUMAN	GPI	Glucose-6-phosphate isomerase	0.207	-0.283412	ns
P28072	PSB6_HUMAN	PSMB6	Proteasome subunit beta type-6	0.357	-0.282939	ns
P09467	F16P1_HUMAN	FBP1	Fructose-1,6-bisphosphatase 1	0.191	-0.282639	ns
P60981	DEST_HUMAN	DSTN	Destrin	0.136	-0.281536	ns
P06865	HEXA_HUMAN	HEXA	Beta-hexosaminidase subunit alpha	0.477	-0.279037	ns
Q96KP4	CNDP2_HUMAN	CNDP2	Cytosolic non-specific dipeptidase	0.206	-0.278664	ns
Q71U36;Q9BQE3	TBA1A_HUMAN;TBA1C_HUMAN	TUBA1A;TUBA1C	Tubulin alpha-1A chain	0.425	-0.278658	ns
Q9NRV9	HEBP1_HUMAN	HEBP1	Heme-binding protein 1	0.274	-0.278256	ns
Q9Y281	COF2_HUMAN	CFL2	Cofilin-2	0.278	-0.278039	ns
P07686	HEXB_HUMAN	HEXB	Beta-hexosaminidase subunit beta	0.468	-0.275348	ns
P05387	RLA2_HUMAN	RPLP2	60S acidic ribosomal protein P2	0.238	-0.274969	ns
P00558	PGK1_HUMAN	PGK1	Phosphoglycerate kinase 1	0.203	-0.274888	ns
P07437	TBB5_HUMAN	TUBB	Tubulin beta chain	0.406	-0.272229	ns
P07339	CATD_HUMAN	CTSD	Cathepsin D	0.511	-0.270603	ns
P30046	DOPD_HUMAN	DDT	D-dopachrome decarboxylase	0.218	-0.268184	ns
Q96HE7	ERO1A_HUMAN	ERO1A	ERO1-like protein alpha	0.222	-0.26598	ns
P32119	PRDX2_HUMAN	PRDX2	Peroxiredoxin-2	0.229	-0.265056	ns
P49419	AL7A1_HUMAN	ALDH7A1	Alpha-aminoadipic semialdehyde dehydrogenase	0.181	-0.264729	ns
Q99798	ACON_HUMAN	ACO2	Aconitate hydratase, mitochondrial	0.194	-0.260105	ns
O00264;O15173	PGRC1_HUMAN;PGRC2_HUMAN	PGRMC1;PGRMC2	Membrane-associated progesterone receptor component 1	0.181	-0.259119	ns
P30041	PRDX6_HUMAN	PRDX6	Peroxiredoxin-6	0.263	-0.257864	ns
Q9H0I9	TKTL2_HUMAN	TKTL2	Transketolase-like protein 2	0.168	-0.253238	ns
P62942	FKB1A_HUMAN	FKBP1A	Peptidyl-prolyl cis-trans isomerase FKBP1A	0.274	-0.252133	ns
P26641	EF1G_HUMAN	EEF1G	Elongation factor 1-gamma	0.191	-0.252035	ns
O15511	ARPC5_HUMAN	ARPC5	Actin-related protein 2/3 complex subunit 5	0.357	-0.251476	ns
P62258	1433E_HUMAN	YWHAE	14-3-3 protein epsilon	0.218	-0.249796	ns
P09210	GSTA2_HUMAN	GSTA2	Glutathione S-transferase A2	0.201	-0.249383	ns
P00390	GSHR_HUMAN	GSR	Glutathione reductase, mitochondrial	0.218	-0.245517	ns
P27105	STOM_HUMAN	STOM	Stomatin	0.172	-0.244668	ns
P01011	AACT_HUMAN	SERPINA3	Alpha-1-antichymotrypsin	0.394	-0.243018	ns
P80404	GABT_HUMAN	ABAT	4-aminobutyrate aminotransferase, mitochondrial	0.137	-0.240845	ns
P07148	FABPL_HUMAN	FABP1	Fatty acid-binding protein, liver	0.195	-0.24036	ns
P52895	AK1C2_HUMAN	AKR1C2	Aldo-keto reductase family 1 member C2	0.192	-0.240127	ns
P62937	PPIA_HUMAN	PPIA	Peptidyl-prolyl cis-trans isomerase A	0.2	-0.239371	ns
P08238	HS90B_HUMAN	HSP90AB1	Heat shock protein HSP 90-beta	0.219	-0.238433	ns
P62491;Q15907	RB11A_HUMAN;RB11B_HUMAN	RAB11A;RAB11B	Ras-related protein Rab-11A	0.274	-0.237506	ns
P06748	NPM_HUMAN	NPM1	Nucleophosmin	0.273	-0.237266	ns
P40926	MDHM_HUMAN	MDH2	Malate dehydrogenase, mitochondrial	0.194	-0.237246	ns
Q03692	COAA1_HUMAN	COL10A1	Collagen alpha-1(X) chain	0.192	-0.236408	ns
Q16775	GLO2_HUMAN	HAGH	Hydroxyacylglutathione hydrolase, mitochondrial	0.201	-0.236084	ns
P13804	ETFA_HUMAN	ETFA	Electron transfer flavoprotein subunit alpha, mitochondrial	0.193	-0.233916	ns
P50395	GDIB_HUMAN	GDI2	Rab GDP dissociation inhibitor beta	0.19	-0.232563	ns
Q15631	TSN_HUMAN	TSN	Translin	0.191	-0.230935	ns
P22314	UBA1_HUMAN	UBA1	Ubiquitin-like modifier-activating enzyme 1	0.142	-0.227655	ns
P48506	GSH1_HUMAN	GCLC	Glutamate--cysteine ligase catalytic subunit	0.192	-0.227406	ns
Q99757	THIOM_HUMAN	TXN2	Thioredoxin, mitochondrial	0.202	-0.226824	ns
P67936	TPM4_HUMAN	TPM4	Tropomyosin alpha-4 chain	0.332	-0.226555	ns
P55287	CAD11_HUMAN	CDH11	Cadherin-11	0.327	-0.223641	ns
P30040	ERP29_HUMAN	ERP29	Endoplasmic reticulum resident protein 29	0.356	-0.223351	ns
P80303	NUCB2_HUMAN	NUCB2	Nucleobindin-2	0.238	-0.222359	ns
P51687	SUOX_HUMAN	SUOX	Sulfite oxidase, mitochondrial	0.14	-0.217434	ns
P21964	COMT_HUMAN	COMT	Catechol O-methyltransferase	0.259	-0.217212	ns
Q9UN36	NDRG2_HUMAN	NDRG2	Protein NDRG2	0.09	-0.216862	ns
P42330	AK1C3_HUMAN	AKR1C3	Aldo-keto reductase family 1 member C3	0.18	-0.216765	ns
P35914	HMGCL_HUMAN	HMGCL	Hydroxymethylglutaryl-CoA lyase, mitochondrial	0.269	-0.214972	ns
P51149	RAB7A_HUMAN	RAB7A	Ras-related protein Rab-7a	0.139	-0.212003	ns
P55072	TERA_HUMAN	VCP	Transitional endoplasmic reticulum ATPase	0.181	-0.211891	ns
P68371	TBB4B_HUMAN	TUBB4B	Tubulin beta-4B chain	0.311	-0.210788	ns
O95865	DDAH2_HUMAN	DDAH2	N(G),N(G)-dimethylarginine dimethylaminohydrolase 2	0.201	-0.208549	ns
P61457	PHS_HUMAN	PCBD1	Pterin-4-alpha-carbinolamine dehydratase	0.319	-0.207416	ns
Q15084	PDIA6_HUMAN	PDIA6	Protein disulfide-isomerase A6	0.297	-0.207252	ns
P78417	GSTO1_HUMAN	GSTO1	Glutathione S-transferase omega-1	0.169	-0.204288	ns
Q9P1F3	ABRAL_HUMAN	ABRACL	Costars family protein ABRACL	0.08	-0.20341	ns
Q13162	PRDX4_HUMAN	PRDX4	Peroxiredoxin-4	0.281	-0.201296	ns
P07602	SAP_HUMAN	PSAP	Prosaposin	0.355	-0.199524	ns
P35268	RL22_HUMAN	RPL22	60S ribosomal protein L22	0.121	-0.199352	ns
P30086	PEBP1_HUMAN	PEBP1	Phosphatidylethanolamine-binding protein 1	0.181	-0.198739	ns
O60218	AK1BA_HUMAN	AKR1B10	Aldo-keto reductase family 1 member B10	0.123	-0.196975	ns
P04114	APOB_HUMAN	APOB	Apolipoprotein B-100	0.359	-0.196924	ns
P17987	TCPA_HUMAN	TCP1	T-complex protein 1 subunit alpha	0.094	-0.195668	ns
P30530	UFO_HUMAN	AXL	Tyrosine-protein kinase receptor UFO	0.109	-0.195563	ns
P60033	CD81_HUMAN	CD81	CD81 antigen	0.198	-0.19524	ns
P0DMV8;P0DMV9	HS71A_HUMAN;HS71B_HUMAN	HSPA1A;HSPA1B	Heat shock 70 kDa protein 1A	0.201	-0.192775	ns
P61158	ARP3_HUMAN	ACTR3	Actin-related protein 3	0.053	-0.192538	ns
P27816	MAP4_HUMAN	MAP4	Microtubule-associated protein 4	0.104	-0.192222	ns
P28074	PSB5_HUMAN	PSMB5	Proteasome subunit beta type-5	0.273	-0.192052	ns
P35916	VGFR3_HUMAN	FLT4	Vascular endothelial growth factor receptor 3	0.206	-0.189354	ns
Q9UK22	FBX2_HUMAN	FBXO2	F-box only protein 2	0.119	-0.186529	ns
P15291	B4GT1_HUMAN	B4GALT1	Beta-1,4-galactosyltransferase 1	0.19	-0.186462	ns
Q9UBR2	CATZ_HUMAN	CTSZ	Cathepsin Z	0.274	-0.186308	ns
P31151	S10A7_HUMAN	S100A7	Protein S100-A7	0.033	-0.186074	ns
P15586	GNS_HUMAN	GNS	N-acetylglucosamine-6-sulfatase	0.201	-0.185351	ns
Q9NTU7	CBLN4_HUMAN	CBLN4	Cerebellin-4	0.218	-0.184193	ns
P07900	HS90A_HUMAN	HSP90AA1	Heat shock protein HSP 90-alpha	0.159	-0.184028	ns
P02741	CRP_HUMAN	CRP	C-reactive protein	0.139	-0.182645	ns
Q5ZPR3	CD276_HUMAN	CD276	CD276 antigen	0.181	-0.182269	ns
P00533	EGFR_HUMAN	EGFR	Epidermal growth factor receptor	0.218	-0.181943	ns
P06727	APOA4_HUMAN	APOA4	Apolipoprotein A-IV	0.292	-0.181726	ns
O95210	STBD1_HUMAN	STBD1	Starch-binding domain-containing protein 1	0.088	-0.180719	ns
Q16270	IBP7_HUMAN	IGFBP7	Insulin-like growth factor-binding protein 7	0.16	-0.180379	ns
O75874	IDHC_HUMAN	IDH1	Isocitrate dehydrogenase [NADP] cytoplasmic	0.103	-0.180022	ns
P04075	ALDOA_HUMAN	ALDOA	Fructose-bisphosphate aldolase A	0.202	-0.179612	ns
P25774	CATS_HUMAN	CTSS	Cathepsin S	0.156	-0.17944	ns
Q9UHA4	LTOR3_HUMAN	LAMTOR3	Ragulator complex protein LAMTOR3	0.181	-0.178097	ns
P35237	SPB6_HUMAN	SERPINB6	Serpin B6	0.125	-0.17664	ns
Q96DG6	CMBL_HUMAN	CMBL	Carboxymethylenebutenolidase homolog	0.088	-0.174342	ns
P08319	ADH4_HUMAN	ADH4	All-trans-retinol dehydrogenase [NAD(+)] ADH4	0.071	-0.174282	ns
P68036	UB2L3_HUMAN	UBE2L3	Ubiquitin-conjugating enzyme E2 L3	0.109	-0.17379	ns
Q99436	PSB7_HUMAN	PSMB7	Proteasome subunit beta type-7	0.123	-0.173056	ns
Q92597	NDRG1_HUMAN	NDRG1	Protein NDRG1	0.23	-0.172085	ns
P04406	G3P_HUMAN	GAPDH	Glyceraldehyde-3-phosphate dehydrogenase	0.181	-0.171232	ns
Q96IU4	ABHEB_HUMAN	ABHD14B	Protein ABHD14B	0.127	-0.170547	ns
P14324	FPPS_HUMAN	FDPS	Farnesyl pyrophosphate synthase	0.111	-0.170545	ns
Q8NBJ4	GOLM1_HUMAN	GOLM1	Golgi membrane protein 1	0.201	-0.169575	ns
P10768	ESTD_HUMAN	ESD	S-formylglutathione hydrolase	0.109	-0.169523	ns
Q8WUM4	PDC6I_HUMAN	PDCD6IP	Programmed cell death 6-interacting protein	0.099	-0.169245	ns
P02545	LMNA_HUMAN	LMNA	Prelamin-A/C	0.229	-0.168983	ns
Q9BX68	HINT2_HUMAN	HINT2	Histidine triad nucleotide-binding protein 2, mitochondrial	0.025	-0.16383	ns
Q04917	1433F_HUMAN	YWHAH	14-3-3 protein eta	0.08	-0.161073	ns
Q16881	TRXR1_HUMAN	TXNRD1	Thioredoxin reductase 1, cytoplasmic	0.179	-0.161008	ns
Q9Y5Z4	HEBP2_HUMAN	HEBP2	Heme-binding protein 2	0.088	-0.1572	ns
P06753	TPM3_HUMAN	TPM3	Tropomyosin alpha-3 chain	0.119	-0.156673	ns
Q16853	AOC3_HUMAN	AOC3	Membrane primary amine oxidase	0.133	-0.155846	ns
P53634	CATC_HUMAN	CTSC	Dipeptidyl peptidase 1	0.181	-0.155825	ns
P0DME0;Q01105	SETLP_HUMAN;SET_HUMAN	SET;SETSIP	Protein SETSIP	0.071	-0.154196	ns
Q13163	MP2K5_HUMAN	MAP2K5	Dual specificity mitogen-activated protein kinase kinase 5	0.154	-0.151838	ns
P21399	ACOC_HUMAN	ACO1	Cytoplasmic aconitate hydratase	0.074	-0.149023	ns
P21333	FLNA_HUMAN	FLNA	Filamin-A	0.218	-0.148436	ns
Q9NWV4	CZIB_HUMAN	CZIB	CXXC motif containing zinc binding protein	0.109	-0.1483	ns
P13716	HEM2_HUMAN	ALAD	Delta-aminolevulinic acid dehydratase	0.117	-0.148189	ns
Q12841	FSTL1_HUMAN	FSTL1	Follistatin-related protein 1	0.159	-0.147678	ns
Q9NYF3	FA53C_HUMAN	FAM53C	Protein FAM53C	0.142	-0.145651	ns
P0CG29;P0CG30	GST2_HUMAN;GSTT2_HUMAN	GSTT2;GSTT2B	Glutathione S-transferase theta-2	0.064	-0.144795	ns
P68104;Q5VTE0	EF1A1_HUMAN;EF1A3_HUMAN	EEF1A1;EEF1A1P5	Elongation factor 1-alpha 1	0.205	-0.141458	ns
P50552	VASP_HUMAN	VASP	Vasodilator-stimulated phosphoprotein	0.072	-0.140711	ns
P48723	HSP13_HUMAN	HSPA13	Heat shock 70 kDa protein 13	0.113	-0.14067	ns
P29508	SPB3_HUMAN	SERPINB3	Serpin B3	0.035	-0.139323	ns
P00387	NB5R3_HUMAN	CYB5R3	DH-cytochrome b5 reductase 3	0.069	-0.138406	ns
P23528	COF1_HUMAN	CFL1	Cofilin-1	0.181	-0.13703	ns
O15090	ZN536_HUMAN	ZNF536	Zinc finger protein 536	0.139	-0.134487	ns
P13987	CD59_HUMAN	CD59	CD59 glycoprotein	0.179	-0.133602	ns
P12107	COBA1_HUMAN	COL11A1	Collagen alpha-1(XI) chain	0.137	-0.132021	ns
Q58FF6	H90B4_HUMAN	HSP90AB4P	Putative heat shock protein HSP 90-beta 4	0.057	-0.131821	ns
Q13228	SBP1_HUMAN	SELENBP1	Methanethiol oxidase	0.088	-0.130323	ns
P09110	THIK_HUMAN	ACAA1	3-ketoacyl-CoA thiolase, peroxisomal	0.134	-0.129257	ns
P23378	GCSP_HUMAN	GLDC	Glycine dehydrogenase (decarboxylating), mitochondrial	0.057	-0.128935	ns
Q8IVF2	AHNK2_HUMAN	AHNAK2	Protein AHNAK2	0.105	-0.128836	ns
P50502;Q8IZP2;Q8NFI4	F10A1_HUMAN;F10A5_HUMAN;ST134_HUMAN	ST13;ST13P4;ST13P5	Hsc70-interacting protein	0.125	-0.128442	ns
P46952	3HAO_HUMAN	HAAO	3-hydroxyanthranilate 3,4-dioxygenase	0.132	-0.12801	ns
P20711	DDC_HUMAN	DDC	Aromatic-L-amino-acid decarboxylase	0.088	-0.127552	ns
P26885	FKBP2_HUMAN	FKBP2	Peptidyl-prolyl cis-trans isomerase FKBP2	0.134	-0.127021	ns
P01859	IGHG2_HUMAN	IGHG2	Immunoglobulin heavy constant gamma 2	0.073	-0.125881	ns
P13929	ENOB_HUMAN	ENO3	Beta-enolase	0.09	-0.125619	ns
P22352	GPX3_HUMAN	GPX3	Glutathione peroxidase 3	0.076	-0.124905	ns
P35573	GDE_HUMAN	AGL	Glycogen debranching enzyme	0.073	-0.123921	ns
Q9Y4L1	HYOU1_HUMAN	HYOU1	Hypoxia up-regulated protein 1	0.14	-0.119061	ns
P05386	RLA1_HUMAN	RPLP1	60S acidic ribosomal protein P1	0.09	-0.118144	ns
P21695	GPDA_HUMAN	GPD1	Glycerol-3-phosphate dehydrogenase [NAD(+)], cytoplasmic	0.064	-0.117304	ns
P32455	GBP1_HUMAN	GBP1	Guanylate-binding protein 1	0.131	-0.115641	ns
Q7Z794	K2C1B_HUMAN	KRT77	Keratin, type II cytoskeletal 1b	0.026	-0.11502	ns
Q14126	DSG2_HUMAN	DSG2	Desmoglein-2	0.119	-0.115017	ns
P16083	NQO2_HUMAN	NQO2	Ribosyldihydronicotinamide dehydrogenase [quinone]	0.074	-0.112724	ns
P40925	MDHC_HUMAN	MDH1	Malate dehydrogenase, cytoplasmic	0.076	-0.111846	ns
Q12931	TRAP1_HUMAN	TRAP1	Heat shock protein 75 kDa, mitochondrial	0.062	-0.111364	ns
P61204;P84077	ARF1_HUMAN;ARF3_HUMAN	ARF1;ARF3	ADP-ribosylation factor 3	0.156	-0.111297	ns
Q93088	BHMT1_HUMAN	BHMT	Betaine--homocysteine S-methyltransferase 1	0.072	-0.109093	ns
P05787	K2C8_HUMAN	KRT8	Keratin, type II cytoskeletal 8	0.146	-0.108281	ns
Q13907	IDI1_HUMAN	IDI1	Isopentenyl-diphosphate Delta-isomerase 1	0.135	-0.10764	ns
P31327	CPSM_HUMAN	CPS1	Carbamoyl-phosphate synthase [ammonia], mitochondrial	0.088	-0.1073	ns
P34896	GLYC_HUMAN	SHMT1	Serine hydroxymethyltransferase, cytosolic	0.053	-0.106656	ns
P00367	DHE3_HUMAN	GLUD1	Glutamate dehydrogenase 1, mitochondrial	0.083	-0.104443	ns
Q00796	DHSO_HUMAN	SORD	Sorbitol dehydrogenase	0.063	-0.102733	ns
P11021	BIP_HUMAN	HSPA5	Endoplasmic reticulum chaperone BiP	0.171	-0.102469	ns
P16152	CBR1_HUMAN	CBR1	Carbonyl reductase [NADPH] 1	0.099	-0.0952099	ns
Q15293	RCN1_HUMAN	RCN1	Reticulocalbin-1	0.126	-0.0925173	ns
P10599	THIO_HUMAN	TXN	Thioredoxin	0.064	-0.0909919	ns
P55786	PSA_HUMAN	NPEPPS	Puromycin-sensitive aminopeptidase	0.073	-0.0907677	ns
P50440	GATM_HUMAN	GATM	Glycine amidinotransferase, mitochondrial	0.054	-0.090436	ns
P15289	ARSA_HUMAN	ARSA	Arylsulfatase A	0.047	-0.090045	ns
P11216	PYGB_HUMAN	PYGB	Glycogen phosphorylase, brain form	0.019	-0.0887001	ns
P62714;P67775	PP2AA_HUMAN;PP2AB_HUMAN	PPP2CA;PPP2CB	Serine/threonine-protein phosphatase 2A catalytic subunit beta isoform	0.073	-0.087886	ns
P08833	IBP1_HUMAN	IGFBP1	Insulin-like growth factor-binding protein 1	0.096	-0.0873762	ns
Q9Y266	NUDC_HUMAN	NUDC	Nuclear migration protein nudC	0.071	-0.086357	ns
Q7RTV2	GSTA5_HUMAN	GSTA5	Glutathione S-transferase A5	0.083	-0.0851575	ns
P13667	PDIA4_HUMAN	PDIA4	Protein disulfide-isomerase A4	0.076	-0.0848949	ns
Q9NPG4	PCD12_HUMAN	PCDH12	Protocadherin-12	0.088	-0.0838924	ns
Q14515	SPRL1_HUMAN	SPARCL1	SPARC-like protein 1	0.043	-0.0795304	ns
Q06278	AOXA_HUMAN	AOX1	Aldehyde oxidase	0.036	-0.0779889	ns
P07355	ANXA2_HUMAN	ANXA2	Annexin A2	0.073	-0.0775037	ns
Q9UIJ7	KAD3_HUMAN	AK3	GTP:AMP phosphotransferase AK3, mitochondrial	0.019	-0.0762354	ns
Q92820	GGH_HUMAN	GGH	Gamma-glutamyl hydrolase	0.096	-0.0751546	ns
Q86YB7	ECHD2_HUMAN	ECHDC2	Enoyl-CoA hydratase domain-containing protein 2, mitochondrial	0.025	-0.0750061	ns
P14625	ENPL_HUMAN	HSP90B1	Endoplasmin	0.09	-0.0747289	ns
Q96JD6	AKCL2_HUMAN	AKR1E2	1,5-anhydro-D-fructose reductase	0.042	-0.0741047	ns
P31937	3HIDH_HUMAN	HIBADH	3-hydroxyisobutyrate dehydrogenase, mitochondrial	0.071	-0.0736612	ns
P05062	ALDOB_HUMAN	ALDOB	Fructose-bisphosphate aldolase B	0.042	-0.0723805	ns
P13639	EF2_HUMAN	EEF2	Elongation factor 2	0.042	-0.0722896	ns
Q3LXA3	TKFC_HUMAN	TKFC	Triokinase/FMN cyclase	0.038	-0.070531	ns
P10619	PPGB_HUMAN	CTSA	Lysosomal protective protein	0.071	-0.0693457	ns
Q96GK7	FAH2A_HUMAN	FAHD2A	Fumarylacetoacetate hydrolase domain-containing protein 2A	0.053	-0.0692466	ns
P50914	RL14_HUMAN	RPL14	60S ribosomal protein L14	0.025	-0.0685298	ns
P33121	ACSL1_HUMAN	ACSL1	Long-chain-fatty-acid--CoA ligase 1	0.035	-0.0678323	ns
P07741	APT_HUMAN	APRT	Adenine phosphoribosyltransferase	0.046	-0.0639689	ns
Q8WUI4	HDAC7_HUMAN	HDAC7	Histone deacetylase 7	0.045	-0.0639538	ns
O43889	CREB3_HUMAN	CREB3	Cyclic AMP-responsive element-binding protein 3	0.014	-0.0637559	ns
Q15904	VAS1_HUMAN	ATP6AP1	V-type proton ATPase subunit S1	0.058	-0.0623891	ns
O60701	UGDH_HUMAN	UGDH	UDP-glucose 6-dehydrogenase	0.045	-0.0618492	ns
Q9NR31;Q9Y6B6	SAR1A_HUMAN;SAR1B_HUMAN	SAR1A;SAR1B	GTP-binding protein SAR1a	0.042	-0.0610763	ns
O75586	MED6_HUMAN	MED6	Mediator of RNA polymerase II transcription subunit 6	0.045	-0.0598123	ns
P24534	EF1B_HUMAN	EEF1B2	Elongation factor 1-beta	0.064	-0.0565638	ns
Q9UBP4	DKK3_HUMAN	DKK3	Dickkopf-related protein 3	0.025	-0.0543871	ns
Q14240	IF4A2_HUMAN	EIF4A2	Eukaryotic initiation factor 4A-II	0.045	-0.0540828	ns
P17050	GAB_HUMAN	GA	Alpha-N-acetylgalactosaminidase	0.044	-0.052877	ns
P18827	SDC1_HUMAN	SDC1	Syndecan-1	0.042	-0.0524479	ns
P07327	ADH1A_HUMAN	ADH1A	Alcohol dehydrogenase 1A	0.015	-0.0508032	ns
Q96C23	GALM_HUMAN	GALM	Galactose mutarotase	0.025	-0.0504325	ns
P14550	AK1A1_HUMAN	AKR1A1	Aldo-keto reductase family 1 member A1	0.023	-0.0501728	ns
O95497	VNN1_HUMAN	VNN1	Pantetheinase	0.042	-0.0496425	ns
P04746;P0DTE7;P0DTE8;P0DUB6;P19961	AMY1A_HUMAN;AMY1B_HUMAN;AMY1C_HUMAN;AMY2B_HUMAN;AMYP_HUMAN	AMY1A;AMY1B;AMY1C;AMY2A;AMY2B	Pancreatic alpha-amylase	0.046	-0.0478893	ns
P05783	K1C18_HUMAN	KRT18	Keratin, type I cytoskeletal 18	0.042	-0.0454282	ns
O15305	PMM2_HUMAN	PMM2	Phosphomannomutase 2	0.025	-0.0435822	ns
Q86VP6	CAND1_HUMAN	CAND1	Cullin-associated NEDD8-dissociated protein 1	0.035	-0.0434587	ns
P00352	AL1A1_HUMAN	ALDH1A1	Retinal dehydrogenase 1	0.025	-0.0427355	ns
Q13885	TBB2A_HUMAN	TUBB2A	Tubulin beta-2A chain	0.022	-0.0408477	ns
P01834	IGKC_HUMAN	IGKC	Immunoglobulin kappa constant	0.042	-0.0401509	ns
P05089	ARGI1_HUMAN	ARG1	Arginase-1	0.02	-0.0400818	ns
P31431	SDC4_HUMAN	SDC4	Syndecan-4	0.034	-0.0378362	ns
P23467	PTPRB_HUMAN	PTPRB	Receptor-type tyrosine-protein phosphatase beta	0.025	-0.0361725	ns
P23470	PTPRG_HUMAN	PTPRG	Receptor-type tyrosine-protein phosphatase gamma	0.023	-0.0328468	ns
Q9UBQ7	GRHPR_HUMAN	GRHPR	Glyoxylate reductase/hydroxypyruvate reductase	0.014	-0.0320206	ns
O14791	APOL1_HUMAN	APOL1	Apolipoprotein L1	0.014	-0.0300864	ns
P98160	PGBM_HUMAN	HSPG2	Basement membrane-specific heparan sulfate proteoglycan core protein	0.025	-0.0289571	ns
P10721	KIT_HUMAN	KIT	Mast/stem cell growth factor receptor Kit	0.015	-0.027079	ns
P48163	MAOX_HUMAN	ME1	DP-dependent malic enzyme	0.014	-0.025206	ns
P58546	MTPN_HUMAN	MTPN	Myotrophin	0.014	-0.0236029	ns
P54727	RD23B_HUMAN	RAD23B	UV excision repair protein RAD23 homolog B	0.015	-0.0217897	ns
Q9NVS9	PNPO_HUMAN	PNPO	Pyridoxine-5'-phosphate oxidase	0.014	-0.0214683	ns
P50135	HNMT_HUMAN	HNMT	Histamine N-methyltransferase	0.014	-0.019671	ns
P00995	ISK1_HUMAN	SPINK1	Serine protease inhibitor Kazal-type 1	0.01	-0.0195479	ns
P08134;P61586;P62745	RHOA_HUMAN;RHOB_HUMAN;RHOC_HUMAN	RHOA;RHOB;RHOC	Rho-related GTP-binding protein RhoC	0.008	-0.0192245	ns
Q86TX2	ACOT1_HUMAN	ACOT1	Acyl-coenzyme A thioesterase 1	0.014	-0.0185838	ns
P15428	PGDH_HUMAN	HPGD	15-hydroxyprostaglandin dehydrogenase [NAD(+)]	0.009	-0.0184643	ns
P10620	MGST1_HUMAN	MGST1	Microsomal glutathione S-transferase 1	0.013	-0.017927	ns
P13591	NCAM1_HUMAN	NCAM1	Neural cell adhesion molecule 1	0.015	-0.0176222	ns
P01619	KV320_HUMAN	IGKV3-20	Immunoglobulin kappa variable 3-20	0.014	-0.0175775	ns
P82980	RET5_HUMAN	RBP5	Retinol-binding protein 5	0.014	-0.0164395	ns
O14773	TPP1_HUMAN	TPP1	Tripeptidyl-peptidase 1	0.014	-0.0157562	ns
P14618	KPYM_HUMAN	PKM	Pyruvate kinase PKM	0.014	-0.014534	ns
P31948	STIP1_HUMAN	STIP1	Stress-induced-phosphoprotein 1	0.009	-0.0139262	ns
P49189	AL9A1_HUMAN	ALDH9A1	4-trimethylaminobutyraldehyde dehydrogenase	0.012	-0.0133699	ns
P04180	LCAT_HUMAN	LCAT	Phosphatidylcholine-sterol acyltransferase	0.011	-0.0133356	ns
Q13740	CD166_HUMAN	ALCAM	CD166 antigen	0.014	-0.0128964	ns
P55157	MTP_HUMAN	MTTP	Microsomal triglyceride transfer protein large subunit	0.013	-0.012033	ns
Q12907	LMAN2_HUMAN	LMAN2	Vesicular integral-membrane protein VIP36	0.014	-0.0117405	ns
B9A064	IGLL5_HUMAN	IGLL5	Immunoglobulin lambda-like polypeptide 5	0.012	-0.0092223	ns
P21912	SDHB_HUMAN	SDHB	Succinate dehydrogenase [ubiquinone] iron-sulfur subunit, mitochondrial	0.003	-0.00746478	ns
P00966	ASSY_HUMAN	ASS1	Argininosuccinate synthase	0.006	-0.00714188	ns
P23141	EST1_HUMAN	CES1	Liver carboxylesterase 1	0.006	-0.00458258	ns
H3BQQ0	H3BQQ0_HUMAN	C16orf46	Uncharacterized protein C16orf46 (Fragment)	0.003	-0.00287524	ns
Q9H4A3	WNK1_HUMAN	WNK1	Serine/threonine-protein kinase WNK1	0.002	-0.00164882	ns
Q06520	ST2A1_HUMAN	SULT2A1	Sulfotransferase 2A1	0.001	0.000981793	ns
C9JEE0	C9JEE0_HUMAN	IGLL1	Immunoglobulin lambda-like polypeptide 1 (Fragment)	0.002	0.00164771	ns
P22303	ACES_HUMAN	ACHE	Acetylcholinesterase	0.005	0.00312634	ns
P04066	FUCO_HUMAN	FUCA1	Tissue alpha-L-fucosidase	0.005	0.00374107	ns
Q9H0W9	CK054_HUMAN	C11orf54	Ester hydrolase C11orf54	0.006	0.00570258	ns
P34949	MPI_HUMAN	MPI	Mannose-6-phosphate isomerase	0.005	0.00702863	ns
Q07954	LRP1_HUMAN	LRP1	Prolow-density lipoprotein receptor-related protein 1	0.009	0.00722657	ns
P09525	ANXA4_HUMAN	ANXA4	Annexin A4	0.01	0.0100405	ns
P11766	ADHX_HUMAN	ADH5	Alcohol dehydrogenase class-3	0.014	0.0131778	ns
P59998	ARPC4_HUMAN	ARPC4	Actin-related protein 2/3 complex subunit 4	0.014	0.0144748	ns
Q96JB1	DYH8_HUMAN	DNAH8	Dynein heavy chain 8, axonemal	0.014	0.0148216	ns
P17516	AK1C4_HUMAN	AKR1C4	Aldo-keto reductase family 1 member C4	0.014	0.0150438	ns
P34932	HSP74_HUMAN	HSPA4	Heat shock 70 kDa protein 4	0.014	0.0161152	ns
P18206	VINC_HUMAN	VCL	Vinculin	0.016	0.0161429	ns
P35443	TSP4_HUMAN	THBS4	Thrombospondin-4	0.014	0.0173562	ns
Q9NPH3	IL1AP_HUMAN	IL1RAP	Interleukin-1 receptor accessory protein	0.016	0.0182247	ns
A6NM76	O6C76_HUMAN	OR6C76	Olfactory receptor 6C76	0.014	0.0182259	ns
Q6NT55	CP4FN_HUMAN	CYP4F22	Cytochrome P450 4F22	0.014	0.0183996	ns
Q9UF33	EPHA6_HUMAN	EPHA6	Ephrin type-A receptor 6	0.014	0.0184376	ns
P35908	K22E_HUMAN	KRT2	Keratin, type II cytoskeletal 2 epidermal	0.014	0.0197677	ns
P00326	ADH1G_HUMAN	ADH1C	Alcohol dehydrogenase 1C	0.009	0.0202662	ns
P08758	ANXA5_HUMAN	ANXA5	Annexin A5	0.023	0.0224181	ns
Q9UQL6	HDAC5_HUMAN	HDAC5	Histone deacetylase 5	0.014	0.0233854	ns
Q76LX8	ATS13_HUMAN	ADAMTS13	A disintegrin and metalloproteinase with thrombospondin motifs 13	0.014	0.02346	ns
P26927;Q2TV78	HGFL_HUMAN;MST1L_HUMAN	MST1;MST1L	Hepatocyte growth factor-like protein	0.02	0.0237265	ns
Q14118	DAG1_HUMAN	DAG1	Dystroglycan	0.02	0.0242109	ns
Q96RW7	HMCN1_HUMAN	HMCN1	Hemicentin-1	0.022	0.0243983	ns
P07099	HYEP_HUMAN	EPHX1	Epoxide hydrolase 1	0.016	0.0248181	ns
Q8WZ42	TITIN_HUMAN	TTN	Titin	0.02	0.0258087	ns
Q15262	PTPRK_HUMAN	PTPRK	Receptor-type tyrosine-protein phosphatase kappa	0.02	0.0266476	ns
Q96QK1	VPS35_HUMAN	VPS35	Vacuolar protein sorting-associated protein 35	0.015	0.0266955	ns
P22033	MUTA_HUMAN	MMUT	Methylmalonyl-CoA mutase, mitochondrial	0.023	0.0267243	ns
P19320	VCAM1_HUMAN	VCAM1	Vascular cell adhesion protein 1	0.022	0.0267852	ns
P05388	RLA0_HUMAN	RPLP0	60S acidic ribosomal protein P0	0.014	0.0275079	ns
P02763	A1AG1_HUMAN	ORM1	Alpha-1-acid glycoprotein 1	0.025	0.0275197	ns
Q13308	PTK7_HUMAN	PTK7	Inactive tyrosine-protein kinase 7	0.015	0.0276509	ns
Q08257	QOR_HUMAN	CRYZ	Quinone oxidoreductase	0.015	0.0278332	ns
P55285	CADH6_HUMAN	CDH6	Cadherin-6	0.025	0.0278725	ns
P02461	CO3A1_HUMAN	COL3A1	Collagen alpha-1(III) chain	0.025	0.0295192	ns
E9PRA7	E9PRA7_HUMAN	ACY3	N-acyl-aromatic-L-amino acid amidohydrolase (carboxylate-forming)	0.022	0.0295762	ns
Q14451	GRB7_HUMAN	GRB7	Growth factor receptor-bound protein 7	0.023	0.0306666	ns
P04908;P0C0S8;P20671;Q16777;Q6FI13;Q7L7L0;Q93077;Q96KK5;Q99878;Q9BTM1	H2A1B_HUMAN;H2A1C_HUMAN;H2A1D_HUMAN;H2A1H_HUMAN;H2A1J_HUMAN;H2A1_HUMAN;H2A2A_HUMAN;H2A2C_HUMAN;H2A3_HUMAN;H2AJ_HUMAN	H2AC11;H2AC12;H2AC14;H2AC18;H2AC20;H2AC4;H2AC6;H2AC7;H2AJ;H2AW	Histone H2A type 1-B/E	0.014	0.0308316	ns
P02771	FETA_HUMAN	AFP	Alpha-fetoprotein	0.028	0.0321564	ns
A0A1B0GUB1;A0A1B0GUU4;F6TI76;H3BQ48;Q9UP10	A0A1B0GUB1_HUMAN;A0A1B0GUU4_HUMAN;F6TI76_HUMAN;H3BQ48_HUMAN;Q9UP10_HUMAN	CLN3	Battenin	0.015	0.0328572	ns
O14786	NRP1_HUMAN	NRP1	Neuropilin-1	0.015	0.0338019	ns
P22692	IBP4_HUMAN	IGFBP4	Insulin-like growth factor-binding protein 4	0.028	0.033827	ns
P27338	AOFB_HUMAN	MAOB	Amine oxidase [flavin-containing] B	0.022	0.0342882	ns
Q8TEW0	PARD3_HUMAN	PARD3	Partitioning defective 3 homolog	0.025	0.0349642	ns
P30043	BLVRB_HUMAN	BLVRB	Flavin reductase (NADPH)	0.025	0.0352559	ns
P78509	RELN_HUMAN	RELN	Reelin	0.014	0.0392576	ns
P01833	PIGR_HUMAN	PIGR	Polymeric immunoglobulin receptor	0.042	0.0400418	ns
Q9NPR2	SEM4B_HUMAN	SEMA4B	Semaphorin-4B	0.029	0.0407985	ns
Q9Y240	CLC11_HUMAN	CLEC11A	C-type lectin domain family 11 member A	0.039	0.0417861	ns
Q9BY67	CADM1_HUMAN	CADM1	Cell adhesion molecule 1	0.035	0.0422973	ns
Q9Y2V2	CHSP1_HUMAN	CARHSP1	Calcium-regulated heat-stable protein 1	0.019	0.0424323	ns
P07942	LAMB1_HUMAN	LAMB1	Laminin subunit beta-1	0.029	0.0432443	ns
Q00266	METK1_HUMAN	MAT1A	S-adenosylmethionine synthase isoform type-1	0.021	0.0439394	ns
Q14117	DPYS_HUMAN	DPYS	Dihydropyrimidinase	0.046	0.0446181	ns
P02750	A2GL_HUMAN	LRG1	Leucine-rich alpha-2-glycoprotein	0.042	0.047056	ns
Q02818	NUCB1_HUMAN	NUCB1	Nucleobindin-1	0.048	0.0476652	ns
P11717	MPRI_HUMAN	IGF2R	Cation-independent mannose-6-phosphate receptor	0.049	0.0484469	ns
P00740	FA9_HUMAN	F9	Coagulation factor IX	0.042	0.0505307	ns
O60888	CUTA_HUMAN	CUTA	Protein CutA	0.045	0.0524374	ns
P51884	LUM_HUMAN	LUM	Lumican	0.053	0.0526496	ns
O95396	MOCS3_HUMAN	MOCS3	Adenylyltransferase and sulfurtransferase MOCS3	0.042	0.0529055	ns
P17693	HLAG_HUMAN	HLA-G	HLA class I histocompatibility antigen, alpha chain G	0.042	0.0561936	ns
O00754	MA2B1_HUMAN	MAN2B1	Lysosomal alpha-mannosidase	0.046	0.0563277	ns
Q15149	PLEC_HUMAN	PLEC	Plectin	0.015	0.0582859	ns
A0A3B3ISR2;B4DPQ0;F5H2D0	A0A3B3ISR2_HUMAN;B4DPQ0_HUMAN;F5H2D0_HUMAN	C1R	Complement subcomponent C1r	0.014	0.0583236	ns
Q14314	FGL2_HUMAN	FGL2	Fibroleukin	0.039	0.060013	ns
Q92954	PRG4_HUMAN	PRG4	Proteoglycan 4	0.058	0.0600423	ns
P55290	CAD13_HUMAN	CDH13	Cadherin-13	0.073	0.0606909	ns
Q969H8	MYDGF_HUMAN	MYDGF	Myeloid-derived growth factor	0.049	0.0616328	ns
P54868	HMCS2_HUMAN	HMGCS2	Hydroxymethylglutaryl-CoA synthase, mitochondrial	0.036	0.062637	ns
P09972	ALDOC_HUMAN	ALDOC	Fructose-bisphosphate aldolase C	0.026	0.0631484	ns
P13796	PLSL_HUMAN	LCP1	Plastin-2	0.025	0.0664603	ns
Q92859	NEO1_HUMAN	NEO1	Neogenin	0.058	0.0664707	ns
P36957	ODO2_HUMAN	DLST	Dihydrolipoyllysine-residue succinyltransferase component of 2-oxoglutarate dehydrogenase complex, mitochondrial	0.071	0.0669281	ns
P99999	CYC_HUMAN	CYCS	Cytochrome c	0.034	0.0672641	ns
P01023	A2MG_HUMAN	A2M	Alpha-2-macroglobulin	0.065	0.0688201	ns
Q96P63	SPB12_HUMAN	SERPINB12	Serpin B12	0.045	0.0702582	ns
P19022	CADH2_HUMAN	CDH2	Cadherin-2	0.079	0.0702626	ns
P12109	CO6A1_HUMAN	COL6A1	Collagen alpha-1(VI) chain	0.078	0.0705349	ns
Q08188	TGM3_HUMAN	TGM3	Protein-glutamine gamma-glutamyltransferase E	0.015	0.070654	ns
P01857	IGHG1_HUMAN	IGHG1	Immunoglobulin heavy constant gamma 1	0.083	0.0716245	ns
P61769	B2MG_HUMAN	B2M	Beta-2-microglobulin	0.077	0.0743652	ns
O95498	VNN2_HUMAN	VNN2	Vascular non-inflammatory molecule 2	0.063	0.0744854	ns
H0Y3S8	H0Y3S8_HUMAN	CASP9	Caspase-9 (Fragment)	0.042	0.0757465	ns
Q9UKY3	CES1P_HUMAN	CES1P1	Putative inactive carboxylesterase 4	0.071	0.0759177	ns
P09486	SPRC_HUMAN	SPARC	SPARC	0.072	0.0764306	ns
P16435	NCPR_HUMAN	POR	DPH--cytochrome P450 reductase	0.042	0.0779111	ns
Q9H2K8	TAOK3_HUMAN	TAOK3	Serine/threonine-protein kinase TAO3	0.074	0.0780249	ns
P01009	A1AT_HUMAN	SERPINA1	Alpha-1-antitrypsin	0.109	0.080141	ns
P48735	IDHP_HUMAN	IDH2	Isocitrate dehydrogenase [NADP], mitochondrial	0.023	0.0801728	ns
P12273	PIP_HUMAN	PIP	Prolactin-inducible protein	0.025	0.0806764	ns
Q00610	CLH1_HUMAN	CLTC	Clathrin heavy chain 1	0.041	0.0808181	ns
Q12860	CNTN1_HUMAN	CNTN1	Contactin-1	0.093	0.0837236	ns
P04278	SHBG_HUMAN	SHBG	Sex hormone-binding globulin	0.063	0.0841352	ns
P20827	EFNA1_HUMAN	EFNA1	Ephrin-A1	0.071	0.0847301	ns
P05543	THBG_HUMAN	SERPINA7	Thyroxine-binding globulin	0.093	0.0851529	ns
P05452	TETN_HUMAN	CLEC3B	Tetranectin	0.088	0.0854256	ns
P35858	ALS_HUMAN	IGFALS	Insulin-like growth factor-binding protein complex acid labile subunit	0.073	0.0860025	ns
Q96P44	COLA1_HUMAN	COL21A1	Collagen alpha-1(XXI) chain	0.053	0.0864883	ns
Q9NQH7	XPP3_HUMAN	XPNPEP3	Xaa-Pro aminopeptidase 3	0.025	0.0885855	ns
P35527	K1C9_HUMAN	KRT9	Keratin, type I cytoskeletal 9	0.087	0.0892489	ns
Q9Y646	CBPQ_HUMAN	CPQ	Carboxypeptidase Q	0.072	0.0896241	ns
P48739	PIPNB_HUMAN	PITPNB	Phosphatidylinositol transfer protein beta isoform	0.036	0.0897561	ns
O43175	SERA_HUMAN	PHGDH	D-3-phosphoglycerate dehydrogenase	0.093	0.0905228	ns
Q4VCS5	AMOT_HUMAN	AMOT	Angiomotin	0.088	0.0911621	ns
A0A140T953;A0A140TA13;D9J307	A0A140T953_HUMAN;A0A140TA13_HUMAN;D9J307_HUMAN	HLA-B	HLA class I histocompatibility antigen, B alpha chain (Fragment)	0.087	0.0912578	ns
O75144	ICOSL_HUMAN	ICOSLG	ICOS ligand	0.087	0.0932847	ns
P19823	ITIH2_HUMAN	ITIH2	Inter-alpha-trypsin inhibitor heavy chain H2	0.113	0.0960043	ns
P30101	PDIA3_HUMAN	PDIA3	Protein disulfide-isomerase A3	0.113	0.096576	ns
P04439	HLAA_HUMAN	HLA-A	HLA class I histocompatibility antigen, A alpha chain	0.034	0.0982442	ns
Q9NZP8	C1RL_HUMAN	C1RL	Complement C1r subcomponent-like protein	0.057	0.0984528	ns
Q8WWZ8	OIT3_HUMAN	OIT3	Oncoprotein-induced transcript 3 protein	0.089	0.0992805	ns
P02452	CO1A1_HUMAN	COL1A1	Collagen alpha-1(I) chain	0.134	0.0993799	ns
P14543	NID1_HUMAN	NID1	Nidogen-1	0.021	0.0999719	ns
Q6UX71	PXDC2_HUMAN	PLXDC2	Plexin domain-containing protein 2	0.088	0.100864	ns
P20742	PZP_HUMAN	PZP	Pregnancy zone protein	0.112	0.102214	ns
P02787	TRFE_HUMAN	TF	Serotransferrin	0.131	0.103039	ns
Q15257	PTPA_HUMAN	PTPA	Serine/threonine-protein phosphatase 2A activator	0.084	0.106143	ns
P13647	K2C5_HUMAN	KRT5	Keratin, type II cytoskeletal 5	0.083	0.106693	ns
Q8NBM4	UBAC2_HUMAN	UBAC2	Ubiquitin-associated domain-containing protein 2	0.088	0.11184	ns
Q04756	HGFA_HUMAN	HGFAC	Hepatocyte growth factor activator	0.135	0.112484	ns
P36871	PGM1_HUMAN	PGM1	Phosphoglucomutase-1	0.071	0.11293	ns
P51659	DHB4_HUMAN	HSD17B4	Peroxisomal multifunctional enzyme type 2	0.074	0.113347	ns
P26038	MOES_HUMAN	MSN	Moesin	0.075	0.115306	ns
P09960	LKHA4_HUMAN	LTA4H	Leukotriene A-4 hydrolase	0.042	0.115333	ns
P15531	NDKA_HUMAN	NME1	Nucleoside diphosphate kinase A	0.125	0.118823	ns
P16112	PGCA_HUMAN	ACAN	Aggrecan core protein	0.088	0.119024	ns
P04843	RPN1_HUMAN	RPN1	Dolichyl-diphosphooligosaccharide--protein glycosyltransferase subunit 1	0.045	0.1235	ns
P35579	MYH9_HUMAN	MYH9	Myosin-9	0.088	0.124061	ns
Q96HR9	REEP6_HUMAN	REEP6	Receptor expression-enhancing protein 6	0.06	0.125348	ns
P04264	K2C1_HUMAN	KRT1	Keratin, type II cytoskeletal 1	0.139	0.125355	ns
P31040	SDHA_HUMAN	SDHA	Succinate dehydrogenase [ubiquinone] flavoprotein subunit, mitochondrial	0.046	0.125956	ns
Q9UN70	PCDGK_HUMAN	PCDHGC3	Protocadherin gamma-C3	0.133	0.127356	ns
P61224;P62834	RAP1A_HUMAN;RAP1B_HUMAN	RAP1A;RAP1B	Ras-related protein Rap-1b	0.125	0.127414	ns
O60814;P57053;P58876;P62807;Q5QNW6;Q93079;Q99877;Q99879;Q99880	H2B1C_HUMAN;H2B1D_HUMAN;H2B1H_HUMAN;H2B1K_HUMAN;H2B1L_HUMAN;H2B1M_HUMAN;H2B1N_HUMAN;H2B2F_HUMAN;H2BFS_HUMAN	H2BC12;H2BC13;H2BC14;H2BC15;H2BC18;H2BC4;H2BC5;H2BC9;H2BS1	Histone H2B type 1-K	0.049	0.130598	ns
Q9UBR1	BUP1_HUMAN	UPB1	Beta-ureidopropionase	0.133	0.131582	ns
P02656	APOC3_HUMAN	APOC3	Apolipoprotein C-III	0.134	0.131958	ns
P01130	LDLR_HUMAN	LDLR	Low-density lipoprotein receptor	0.148	0.13342	ns
P33908	MA1A1_HUMAN	MAN1A1	Mannosyl-oligosaccharide 1,2-alpha-mannosidase IA	0.051	0.133676	ns
P55263	ADK_HUMAN	ADK	Adenosine kinase	0.134	0.133711	ns
P05165	PCCA_HUMAN	PCCA	Propionyl-CoA carboxylase alpha chain, mitochondrial	0.071	0.133819	ns
Q93099	HGD_HUMAN	HGD	Homogentisate 1,2-dioxygenase	0.045	0.134727	ns
H7BZJ3	H7BZJ3_HUMAN	PDIA3	Protein disulfide-isomerase A3 (Fragment)	0.159	0.135463	ns
P20339;P51148;P61020	RAB5A_HUMAN;RAB5B_HUMAN;RAB5C_HUMAN	RAB5A;RAB5B;RAB5C	Ras-related protein Rab-5A	0.125	0.136495	ns
P19652	A1AG2_HUMAN	ORM2	Alpha-1-acid glycoprotein 2	0.146	0.13744	ns
P54289	CA2D1_HUMAN	CACNA2D1	Voltage-dependent calcium channel subunit alpha-2/delta-1	0.181	0.138403	ns
Q9BRK5	CAB45_HUMAN	SDF4	45 kDa calcium-binding protein	0.132	0.13989	ns
P01266	THYG_HUMAN	TG	Thyroglobulin	0.134	0.140658	ns
Q12805	FBLN3_HUMAN	EFEMP1	EGF-containing fibulin-like extracellular matrix protein 1	0.179	0.143034	ns
Q03181	PPARD_HUMAN	PPARD	Peroxisome proliferator-activated receptor delta	0.169	0.143446	ns
P52907	CAZA1_HUMAN	CAPZA1	F-actin-capping protein subunit alpha-1	0.062	0.144149	ns
P13645	K1C10_HUMAN	KRT10	Keratin, type I cytoskeletal 10	0.14	0.144774	ns
P02788	TRFL_HUMAN	LTF	Lactotransferrin	0.174	0.144949	ns
P34897	GLYM_HUMAN	SHMT2	Serine hydroxymethyltransferase, mitochondrial	0.055	0.146871	ns
P08253	MMP2_HUMAN	MMP2	72 kDa type IV collagenase	0.063	0.147837	ns
P23526	SAHH_HUMAN	AHCY	Adenosylhomocysteinase	0.19	0.148799	ns
Q96D15	RCN3_HUMAN	RCN3	Reticulocalbin-3	0.162	0.14946	ns
Q9P2E9	RRBP1_HUMAN	RRBP1	Ribosome-binding protein 1	0.201	0.150154	ns
Q06828	FMOD_HUMAN	FMOD	Fibromodulin	0.19	0.150636	ns
O15033	AREL1_HUMAN	AREL1	Apoptosis-resistant E3 ubiquitin protein ligase 1	0.025	0.153081	ns
O95445	APOM_HUMAN	APOM	Apolipoprotein M	0.181	0.156935	ns
P01344	IGF2_HUMAN	IGF2	Insulin-like growth factor II	0.174	0.158973	ns
Q9NRW7	VPS45_HUMAN	VPS45	Vacuolar protein sorting-associated protein 45	0.083	0.159296	ns
Q14353	GAMT_HUMAN	GAMT	Guanidinoacetate N-methyltransferase	0.104	0.159408	ns
P00325	ADH1B_HUMAN	ADH1B	All-trans-retinol dehydrogenase [NAD(+)] ADH1B	0.053	0.159444	ns
P12111	CO6A3_HUMAN	COL6A3	Collagen alpha-3(VI) chain	0.229	0.160626	ns
P00742	FA10_HUMAN	F10	Coagulation factor X	0.205	0.164838	ns
O60911	CATL2_HUMAN	CTSV	Cathepsin L2	0.071	0.165291	ns
P81605	DCD_HUMAN	DCD	Dermcidin	0.093	0.165465	ns
P48740	MASP1_HUMAN	MASP1	Mannan-binding lectin serine protease 1	0.25	0.16822	ns
P24666	PPAC_HUMAN	ACP1	Low molecular weight phosphotyrosine protein phosphatase	0.125	0.169268	ns
Q02252	MMSA_HUMAN	ALDH6A1	Methylmalonate-semialdehyde dehydrogenase [acylating], mitochondrial	0.119	0.170054	ns
P20774	MIME_HUMAN	OGN	Mimecan	0.181	0.170833	ns
O43852	CALU_HUMAN	CALU	Calumenin	0.156	0.171579	ns
Q9NYK1	TLR7_HUMAN	TLR7	Toll-like receptor 7	0.135	0.173095	ns
Q16706	MA2A1_HUMAN	MAN2A1	Alpha-mannosidase 2	0.156	0.173218	ns
P62249	RS16_HUMAN	RPS16	40S ribosomal protein S16	0.088	0.17366	ns
P02790	HEMO_HUMAN	HPX	Hemopexin	0.21	0.173958	ns
Q6ZRI8	RHG36_HUMAN	ARHGAP36	Rho GTPase-activating protein 36	0.2	0.175531	ns
P03146;P0C573	CAPSD_HBVD3;HBEAG_HBVD3	C	Capsid protein	0.015	0.176388	ns
Q5R3I4	TTC38_HUMAN	TTC38	Tetratricopeptide repeat protein 38	0.08	0.176621	ns
P49747	COMP_HUMAN	COMP	Cartilage oligomeric matrix protein	0.259	0.177282	ns
Q14019	COTL1_HUMAN	COTL1	Coactosin-like protein	0.156	0.177387	ns
P08697	A2AP_HUMAN	SERPINF2	Alpha-2-antiplasmin	0.215	0.177795	ns
Q15063	POSTN_HUMAN	POSTN	Periostin	0.257	0.179769	ns
Q6YHK3	CD109_HUMAN	CD109	CD109 antigen	0.21	0.180975	ns
O75891	AL1L1_HUMAN	ALDH1L1	Cytosolic 10-formyltetrahydrofolate dehydrogenase	0.099	0.181781	ns
P52209	6PGD_HUMAN	PGD	6-phosphogluconate dehydrogenase, decarboxylating	0.146	0.18287	ns
Q68CK6	ACS2B_HUMAN	ACSM2B	Acyl-coenzyme A synthetase ACSM2B, mitochondrial	0.139	0.185004	ns
P32121	ARRB2_HUMAN	ARRB2	Beta-arrestin-2	0.159	0.187934	ns
Q9NYU2	UGGG1_HUMAN	UGGT1	UDP-glucose:glycoprotein glucosyltransferase 1	0.127	0.188425	ns
Q12955	ANK3_HUMAN	ANK3	Ankyrin-3	0.137	0.188994	ns
Q96PD5	PGRP2_HUMAN	PGLYRP2	N-acetylmuramoyl-L-alanine amidase	0.201	0.189172	ns
P49773	HINT1_HUMAN	HINT1	Histidine triad nucleotide-binding protein 1	0.139	0.192071	ns
Q06033	ITIH3_HUMAN	ITIH3	Inter-alpha-trypsin inhibitor heavy chain H3	0.306	0.194993	ns
O15144	ARPC2_HUMAN	ARPC2	Actin-related protein 2/3 complex subunit 2	0.125	0.199545	ns
P01034	CYTC_HUMAN	CST3	Cystatin-C	0.239	0.205963	ns
P08133	ANXA6_HUMAN	ANXA6	Annexin A6	0.355	0.207422	ns
P50990	TCPQ_HUMAN	CCT8	T-complex protein 1 subunit theta	0.083	0.209996	ns
O00584	RNT2_HUMAN	RNASET2	Ribonuclease T2	0.139	0.210197	ns
P11940;Q4VXU2;Q5JQF8;Q9H361	PABP1_HUMAN;PABP3_HUMAN;PAP1L_HUMAN;PAP1M_HUMAN	PABPC1;PABPC1L;PABPC1L2A;PABPC3	Polyadenylate-binding protein 1	0.159	0.211262	ns
P23284	PPIB_HUMAN	PPIB	Peptidyl-prolyl cis-trans isomerase B	0.231	0.211296	ns
P18428	LBP_HUMAN	LBP	Lipopolysaccharide-binding protein	0.267	0.21576	ns
O00764	PDXK_HUMAN	PDXK	Pyridoxal kinase	0.218	0.216869	ns
P20908	CO5A1_HUMAN	COL5A1	Collagen alpha-1(V) chain	0.274	0.217157	ns
P22626	ROA2_HUMAN	HNRNPA2B1	Heterogeneous nuclear ribonucleoproteins A2/B1	0.181	0.217814	ns
P02743	SAMP_HUMAN	APCS	Serum amyloid P-component	0.356	0.220849	ns
Q9BTY2	FUCO2_HUMAN	FUCA2	Plasma alpha-L-fucosidase	0.125	0.224317	ns
O76003	GLRX3_HUMAN	GLRX3	Glutaredoxin-3	0.335	0.22626	ns
P08123	CO1A2_HUMAN	COL1A2	Collagen alpha-2(I) chain	0.357	0.226267	ns
Q9UK55	ZPI_HUMAN	SERPINA10	Protein Z-dependent protease inhibitor	0.277	0.228156	ns
P15924	DESP_HUMAN	DSP	Desmoplakin	0.193	0.232542	ns
P62805	H4_HUMAN	H4C1	Histone H4	0.113	0.232899	ns
Q9H4B7	TBB1_HUMAN	TUBB1	Tubulin beta-1 chain	0.181	0.232946	ns
Q9Y6Z7	COL10_HUMAN	COLEC10	Collectin-10	0.195	0.237806	ns
P05156	CFAI_HUMAN	CFI	Complement factor I	0.357	0.238552	ns
P49327	FAS_HUMAN	FASN	Fatty acid synthase	0.125	0.239939	ns
Q4G0N4	KD2_HUMAN	DK2	D kinase 2, mitochondrial	0.119	0.240455	ns
P69905	HBA_HUMAN	HBA1	Hemoglobin subunit alpha	0.39	0.241024	ns
Q9C0B1	FTO_HUMAN	FTO	Alpha-ketoglutarate-dependent dioxygenase FTO	0.195	0.242544	ns
P20849	CO9A1_HUMAN	COL9A1	Collagen alpha-1(IX) chain	0.314	0.24293	ns
P40227	TCPZ_HUMAN	CCT6A	T-complex protein 1 subunit zeta	0.201	0.243627	ns
O95954	FTCD_HUMAN	FTCD	Formimidoyltransferase-cyclodeaminase	0.14	0.245672	ns
P23142	FBLN1_HUMAN	FBLN1	Fibulin-1	0.364	0.248151	ns
Q96AB3	ISOC2_HUMAN	ISOC2	Isochorismatase domain-containing protein 2	0.127	0.248822	ns
P01008	ANT3_HUMAN	SERPINC1	Antithrombin-III	0.405	0.250298	ns
P12110	CO6A2_HUMAN	COL6A2	Collagen alpha-2(VI) chain	0.278	0.252103	ns
P11586	C1TC_HUMAN	MTHFD1	C-1-tetrahydrofolate synthase, cytoplasmic	0.195	0.253466	ns
O00468	AGRIN_HUMAN	AGRN	Agrin	0.179	0.25437	ns
Q8IUL8	CILP2_HUMAN	CILP2	Cartilage intermediate layer protein 2	0.347	0.260128	ns
O00757	F16P2_HUMAN	FBP2	Fructose-1,6-bisphosphatase isozyme 2	0.355	0.261362	ns
P14868	SYDC_HUMAN	DARS1	Aspartate--tRNA ligase, cytoplasmic	0.152	0.266836	ns
P43652	AFAM_HUMAN	AFM	Afamin	0.181	0.267006	ns
A0A087WSW7	A0A087WSW7_HUMAN	HELLS	Helicase, lymphoid-specific, isoform CRA_d	0.274	0.269277	ns
Q99715	COCA1_HUMAN	COL12A1	Collagen alpha-1(XII) chain	0.336	0.27116	ns
A0A024R6I7;A0A0G2JRN3	A0A024R6I7_HUMAN;A0A0G2JRN3_HUMAN	SERPINA1	Alpha-1-antitrypsin	0.357	0.273319	ns
Q14CN4	K2C72_HUMAN	KRT72	Keratin, type II cytoskeletal 72	0.119	0.275725	ns
Q15582	BGH3_HUMAN	TGFBI	Transforming growth factor-beta-induced protein ig-h3	0.352	0.276037	ns
Q07507	DERM_HUMAN	DPT	Dermatopontin	0.206	0.282894	ns
Q9Y2S2	CRYL1_HUMAN	CRYL1	Lambda-crystallin homolog	0.33	0.290616	ns
Q5D862	FILA2_HUMAN	FLG2	Filaggrin-2	0.083	0.290658	ns
P38117	ETFB_HUMAN	ETFB	Electron transfer flavoprotein subunit beta	0.269	0.291098	ns
P68871	HBB_HUMAN	HBB	Hemoglobin subunit beta	0.356	0.291731	ns
P09488	GSTM1_HUMAN	GSTM1	Glutathione S-transferase Mu 1	0.21	0.296966	ns
Q99435	NELL2_HUMAN	NELL2	Protein kinase C-binding protein NELL2	0.25	0.297566	ns
Q15413	RYR3_HUMAN	RYR3	Ryanodine receptor 3	0.147	0.298076	ns
Q9Y490	TLN1_HUMAN	TLN1	Talin-1	0.546	0.303997	ns
Q9NQS5	GPR84_HUMAN	GPR84	G-protein coupled receptor 84	0.299	0.313136	ns
P07996	TSP1_HUMAN	THBS1	Thrombospondin-1	0.544	0.313984	ns
P36955	PEDF_HUMAN	SERPINF1	Pigment epithelium-derived factor	0.514	0.314911	ns
P10643	CO7_HUMAN	C7	Complement component C7	0.512	0.316554	ns
P05160	F13B_HUMAN	F13B	Coagulation factor XIII B chain	0.319	0.317609	ns
Q08380	LG3BP_HUMAN	LGALS3BP	Galectin-3-binding protein	0.407	0.319415	ns
P08603	CFAH_HUMAN	CFH	Complement factor H	0.357	0.321089	ns
P07203	GPX1_HUMAN	GPX1	Glutathione peroxidase 1	0.14	0.321215	ns
P35052	GPC1_HUMAN	GPC1	Glypican-1	0.359	0.324086	ns
P08865	RSSA_HUMAN	RPSA	40S ribosomal protein SA	0.366	0.325702	ns
Q96NU7	HUTI_HUMAN	AMDHD1	Probable imidazolonepropionase	0.287	0.326925	ns
Q6UXH0	ANGL8_HUMAN	ANGPTL8	Angiopoietin-like protein 8	0.356	0.327308	ns
P12259	FA5_HUMAN	F5	Coagulation factor V	0.477	0.328249	ns
P02655	APOC2_HUMAN	APOC2	Apolipoprotein C-II	0.357	0.328445	ns
Q16698	DECR_HUMAN	DECR1	2,4-dienoyl-CoA reductase, mitochondrial	0.522	0.330043	ns
P62330	ARF6_HUMAN	ARF6	ADP-ribosylation factor 6	0.195	0.3311	ns
P02100;P69891;P69892	HBE_HUMAN;HBG1_HUMAN;HBG2_HUMAN	HBE1;HBG1;HBG2	Hemoglobin subunit epsilon	0.359	0.334129	ns
Q96KN2	CNDP1_HUMAN	CNDP1	Beta-Ala-His dipeptidase	0.299	0.334268	ns
P01040	CYTA_HUMAN	CSTA	Cystatin-A	0.222	0.336175	ns
P07195	LDHB_HUMAN	LDHB	L-lactate dehydrogenase B chain	0.544	0.337961	ns
Q96NZ9	PRAP1_HUMAN	PRAP1	Proline-rich acidic protein 1	0.527	0.33812	ns
P06396	GELS_HUMAN	GSN	Gelsolin	0.568	0.340752	ns
P05067	A4_HUMAN	APP	Amyloid-beta precursor protein	0.242	0.343453	ns
P30047	GFRP_HUMAN	GCHFR	GTP cyclohydrolase 1 feedback regulatory protein	0.302	0.34842	ns
Q14697	GANAB_HUMAN	GANAB	Neutral alpha-glucosidase AB	0.357	0.349338	ns
P31025	LCN1_HUMAN	LCN1	Lipocalin-1	0.052	0.349795	ns
Q9BXJ4	C1QT3_HUMAN	C1QTNF3	Complement C1q tumor necrosis factor-related protein 3	0.359	0.350984	ns
O75608	LYPA1_HUMAN	LYPLA1	Acyl-protein thioesterase 1	0.195	0.352243	ns
P35270	SPRE_HUMAN	SPR	Sepiapterin reductase	0.227	0.352449	ns
F8WCM5;P01308	INSR2_HUMAN;INS_HUMAN	INS;INS-IGF2	Insulin, isoform 2	0.351	0.354385	ns
Q9UJJ9	GNPTG_HUMAN	GNPTG	N-acetylglucosamine-1-phosphotransferase subunit gamma	0.274	0.35492	ns
P17081	RHOQ_HUMAN	RHOQ	Rho-related GTP-binding protein RhoQ	0.242	0.356761	ns
Q08830	FGL1_HUMAN	FGL1	Fibrinogen-like protein 1	0.566	0.357881	ns
P28340	DPOD1_HUMAN	POLD1	DNA polymerase delta catalytic subunit	0.181	0.359843	ns
P15169	CBPN_HUMAN	CPN1	Carboxypeptidase N catalytic chain	0.511	0.361193	ns
P05181	CP2E1_HUMAN	CYP2E1	Cytochrome P450 2E1	0.394	0.364998	ns
P17936	IBP3_HUMAN	IGFBP3	Insulin-like growth factor-binding protein 3	0.425	0.369343	ns
Q9Y624	JAM1_HUMAN	F11R	Junctional adhesion molecule A	0.425	0.370054	ns
P02458	CO2A1_HUMAN	COL2A1	Collagen alpha-1(II) chain	0.608	0.372345	ns
P15907	SIAT1_HUMAN	ST6GAL1	Beta-galactoside alpha-2,6-sialyltransferase 1	0.218	0.37303	ns
P00488	F13A_HUMAN	F13A1	Coagulation factor XIII A chain	0.428	0.37483	ns
P02748	CO9_HUMAN	C9	Complement component C9	0.562	0.375185	ns
P02538	K2C6A_HUMAN	KRT6A	Keratin, type II cytoskeletal 6A	0.134	0.375282	ns
Q12882	DPYD_HUMAN	DPYD	Dihydropyrimidine dehydrogenase [NADP(+)]	0.319	0.376888	ns
P00734	THRB_HUMAN	F2	Prothrombin	0.68	0.382697	ns
P07225	PROS_HUMAN	PROS	Vitamin K-dependent protein S	0.357	0.386178	ns
Q00536	CDK16_HUMAN	CDK16	Cyclin-dependent kinase 16	0.482	0.38708	ns
A0A140TA44	A0A140TA44_HUMAN	C4A	C4a anaphylatoxin	0.527	0.388378	ns
P08519	APOA_HUMAN	LPA	Apolipoprotein(a)	0.193	0.391936	ns
P49908	SEPP1_HUMAN	SELENOP	Selenoprotein P	0.608	0.399481	ns
P02533	K1C14_HUMAN	KRT14	Keratin, type I cytoskeletal 14	0.299	0.4022	ns
P05121	PAI1_HUMAN	SERPINE1	Plasminogen activator inhibitor 1	0.512	0.406632	ns
P49368	TCPG_HUMAN	CCT3	T-complex protein 1 subunit gamma	0.327	0.410298	ns
P30039	PBLD_HUMAN	PBLD	Phenazine biosynthesis-like domain-containing protein	0.247	0.411261	ns
Q14520	HABP2_HUMAN	HABP2	Hyaluronan-binding protein 2	0.608	0.413944	ns
P01031	CO5_HUMAN	C5	Complement C5	0.608	0.415204	ns
P14621	ACYP2_HUMAN	ACYP2	Acylphosphatase-2	0.291	0.416298	ns
Q9BS26	ERP44_HUMAN	ERP44	Endoplasmic reticulum resident protein 44	0.75	0.416559	ns
Q9UBG0	MRC2_HUMAN	MRC2	C-type mannose receptor 2	0.511	0.436864	ns
P00751	CFAB_HUMAN	CFB	Complement factor B	1.105	0.439665	ns
P02753	RET4_HUMAN	RBP4	Retinol-binding protein 4	0.525	0.44197	ns
P56470	LEG4_HUMAN	LGALS4	Galectin-4	0.428	0.448448	ns
Q8WUA8	TSK_HUMAN	TSKU	Tsukushin	0.68	0.454263	ns
P07358	CO8B_HUMAN	C8B	Complement component C8 beta chain	0.525	0.4558	ns
P03952	KLKB1_HUMAN	KLKB1	Plasma kallikrein	0.682	0.457056	ns
P00338	LDHA_HUMAN	LDHA	L-lactate dehydrogenase A chain	0.562	0.466934	ns
P15104	GLNA_HUMAN	GLUL	Glutamine synthetase	0.262	0.471303	ns
O00151	PDLI1_HUMAN	PDLIM1	PDZ and LIM domain protein 1	0.299	0.473248	ns
P05155	IC1_HUMAN	SERPING1	Plasma protease C1 inhibitor	0.963	0.474407	ns
P22792	CPN2_HUMAN	CPN2	Carboxypeptidase N subunit 2	0.747	0.477115	ns
P25311	ZA2G_HUMAN	AZGP1	Zinc-alpha-2-glycoprotein	0.747	0.48369	ns
P19827	ITIH1_HUMAN	ITIH1	Inter-alpha-trypsin inhibitor heavy chain H1	0.974	0.48518	ns
Q8N1N4	K2C78_HUMAN	KRT78	Keratin, type II cytoskeletal 78	0.357	0.485226	ns
P15311	EZRI_HUMAN	EZR	Ezrin	0.357	0.488584	ns
Q9H8M2	BRD9_HUMAN	BRD9	Bromodomain-containing protein 9	0.68	0.501143	ns
Q13867	BLMH_HUMAN	BLMH	Bleomycin hydrolase	0.608	0.506531	ns
Q14624	ITIH4_HUMAN	ITIH4	Inter-alpha-trypsin inhibitor heavy chain H4	1.02	0.515002	ns
Q02413	DSG1_HUMAN	DSG1	Desmoglein-1	0.394	0.515764	ns
Q08554	DSC1_HUMAN	DSC1	Desmocollin-1	0.511	0.518024	ns
P10909	CLUS_HUMAN	CLU	Clusterin	0.834	0.526741	ns
P00748	FA12_HUMAN	F12	Coagulation factor XII	0.355	0.53481	ns
Q9NQX3	GEPH_HUMAN	GPHN	Gephyrin	0.356	0.540689	ns
P02751	FINC_HUMAN	FN1	Fibronectin	1.057	0.546189	ns
P08571	CD14_HUMAN	CD14	Monocyte differentiation antigen CD14	0.608	0.54697	ns
P30038	AL4A1_HUMAN	ALDH4A1	Delta-1-pyrroline-5-carboxylate dehydrogenase, mitochondrial	0.77	0.55485	ns
Q7Z7G0	TARSH_HUMAN	ABI3BP	Target of Nesh-SH3	0.357	0.556399	ns
P17844	DDX5_HUMAN	DDX5	Probable ATP-dependent RNA helicase DDX5	0.205	0.557898	ns
O95831	AIFM1_HUMAN	AIFM1	Apoptosis-inducing factor 1, mitochondrial	0.551	0.559685	ns
P00738	HPT_HUMAN	HP	Haptoglobin	1.12	0.55995	ns
P18065	IBP2_HUMAN	IGFBP2	Insulin-like growth factor-binding protein 2	1.076	0.560449	ns
P04003	C4BPA_HUMAN	C4BPA	C4b-binding protein alpha chain	1.171	0.561533	ns
O95479	G6PE_HUMAN	H6PD	GDH/6PGL endoplasmic bifunctional protein	1.207	0.562674	ns
P09871	C1S_HUMAN	C1S	Complement C1s subcomponent	1.113	0.565056	ns
Q13103	SPP24_HUMAN	SPP2	Secreted phosphoprotein 24	0.433	0.569853	ns
Q5T5C0	STXB5_HUMAN	STXBP5	Syntaxin-binding protein 5	0.797	0.574556	ns
P05546	HEP2_HUMAN	SERPIND1	Heparin cofactor 2	1.02	0.575771	ns
P23396	RS3_HUMAN	RPS3	40S ribosomal protein S3	0.372	0.576007	ns
P31944	CASPE_HUMAN	CASP14	Caspase-14	0.247	0.576453	ns
P04004	VTNC_HUMAN	VTN	Vitronectin	1.16	0.577356	ns
Q7L014	DDX46_HUMAN	DDX46	Probable ATP-dependent RNA helicase DDX46	0.608	0.58013	ns
P35542	SAA4_HUMAN	SAA4	Serum amyloid A-4 protein	0.549	0.581784	ns
O60763	USO1_HUMAN	USO1	General vesicular transport factor p115	0.522	0.582093	ns
P06681	CO2_HUMAN	C2	Complement C2	1.076	0.586342	ns
P00736	C1R_HUMAN	C1R	Complement C1r subcomponent	1.171	0.58692	ns
Q7Z4W1	DCXR_HUMAN	DCXR	L-xylulose reductase	0.974	0.589687	ns
P26440	IVD_HUMAN	IVD	Isovaleryl-CoA dehydrogenase, mitochondrial	0.516	0.591936	ns
P02765	FETUA_HUMAN	AHSG	Alpha-2-HS-glycoprotein	1.15	0.605937	ns
P27169	PON1_HUMAN	PON1	Serum paraoxonase/arylesterase 1	0.562	0.607416	ns
Q9NZT1	CALL5_HUMAN	CALML5	Calmodulin-like protein 5	0.77	0.610723	ns
P02774	VTDB_HUMAN	GC	Vitamin D-binding protein	1.057	0.627658	ns
Q96IY4	CBPB2_HUMAN	CPB2	Carboxypeptidase B2	1.113	0.639968	ns
Q9BZP6	CHIA_HUMAN	CHIA	Acidic mammalian chitinase	0.421	0.649926	ns
P00450	CERU_HUMAN	CP	Ceruloplasmin	1.136	0.661054	ns
P54819	KAD2_HUMAN	AK2	Adenylate kinase 2, mitochondrial	0.383	0.667782	ns
Q9NSA1	FGF21_HUMAN	FGF21	Fibroblast growth factor 21	0.748	0.668319	ns
P0C0L5	CO4B_HUMAN	C4B	Complement C4-B	0.837	0.672995	ns
P15085;P15086	CBPA1_HUMAN;CBPB1_HUMAN	CPA1;CPB1	Carboxypeptidase A1	0.778	0.674106	ns
P02760	AMBP_HUMAN	AMBP	Protein AMBP	1.171	0.68196	ns
Q9Y4W6	AFG32_HUMAN	AFG3L2	AFG3-like protein 2	0.962	0.693598	ns
Q02338	BDH_HUMAN	BDH1	D-beta-hydroxybutyrate dehydrogenase, mitochondrial	0.653	0.697353	ns
P01019	ANGT_HUMAN	AGT	Angiotensinogen	1.208	0.712073	ns
Q9UNZ2	NSF1C_HUMAN	NSFL1C	NSFL1 cofactor p47	0.609	0.716155	ns
P02647	APOA1_HUMAN	APOA1	Apolipoprotein A-I	1.15	0.731264	ns
P04217	A1BG_HUMAN	A1BG	Alpha-1B-glycoprotein	1.223	0.731548	ns
P08185	CBG_HUMAN	SERPINA6	Corticosteroid-binding globulin	0.974	0.751556	ns
Q8WXH0	SYNE2_HUMAN	SYNE2	Nesprin-2	0.298	0.753919	ns
P30613	KPYR_HUMAN	PKLR	Pyruvate kinase PKLR	0.444	0.76477	ns
P20073	ANXA7_HUMAN	ANXA7	Annexin A7	0.511	0.815741	ns
P00739	HPTR_HUMAN	HPR	Haptoglobin-related protein	0.428	0.836192	ns
P35232	PHB_HUMAN	PHB	Prohibitin	0.372	0.836672	ns
P02766	TTHY_HUMAN	TTR	Transthyretin	1.121	0.841277	ns
O95292;Q9P0L0	VAPA_HUMAN;VAPB_HUMAN	VAPA;VAPB	Vesicle-associated membrane protein-associated protein B/C	0.511	0.841864	ns
Q99519	NEUR1_HUMAN	NEU1	Sialidase-1	1.207	0.843372	ns
Q08426	ECHP_HUMAN	EHHADH	Peroxisomal bifunctional enzyme	0.299	0.860308	ns
M0R1Q1	M0R1Q1_HUMAN	C3	Complement C3 (Fragment)	1.157	0.863894	ns
Q9UHG3	PCYOX_HUMAN	PCYOX1	Prenylcysteine oxidase 1	1.015	0.88072	ns
P13861	KAP2_HUMAN	PRKAR2A	cAMP-dependent protein kinase type II-alpha regulatory subunit	0.355	0.882352	ns
P02654	APOC1_HUMAN	APOC1	Apolipoprotein C-I	1.121	0.882365	ns
P48382	RFX5_HUMAN	RFX5	DNA-binding protein RFX5	1.298	0.88324	ns
Q8TAV4	STML3_HUMAN	STOML3	Stomatin-like protein 3	0.642	0.922742	ns
P31939	PUR9_HUMAN	ATIC	Bifunctional purine biosynthesis protein ATIC	1.076	0.924458	ns
P62081	RS7_HUMAN	RPS7	40S ribosomal protein S7	0.954	0.94295	ns
P04196	HRG_HUMAN	HRG	Histidine-rich glycoprotein	1.227	0.947715	ns
Q04695	K1C17_HUMAN	KRT17	Keratin, type I cytoskeletal 17	0.516	0.955848	ns
P43251	BTD_HUMAN	BTD	Biotinidase	1.288	0.957799	ns
Q16401	PSMD5_HUMAN	PSMD5	26S proteasome non-ATPase regulatory subunit 5	1.057	0.990195	ns
P01042	KNG1_HUMAN	KNG1	Kininogen-1	1.288	1.01289	ns
Q6YN16	HSDL2_HUMAN	HSDL2	Hydroxysteroid dehydrogenase-like protein 2	0.336	1.02092	ns
P04259	K2C6B_HUMAN	KRT6B	Keratin, type II cytoskeletal 6B	0.323	1.06781	ns
P08779	K1C16_HUMAN	KRT16	Keratin, type I cytoskeletal 16	0.383	1.08144	ns
P62913	RL11_HUMAN	RPL11	60S ribosomal protein L11	0.642	1.15474	ns
P55084	ECHB_HUMAN	HADHB	Trifunctional enzyme subunit beta, mitochondrial	0.686	1.16946	ns
Q0VD83	APOBR_HUMAN	APOBR	Apolipoprotein B receptor	1.058	1.24588	ns
P13671	CO6_HUMAN	C6	Complement component C6	1.02	1.31914	ns
P78371	TCPB_HUMAN	CCT2	T-complex protein 1 subunit beta	0.546	1.32258	ns
Q8NBS9	TXND5_HUMAN	TXNDC5	Thioredoxin domain-containing protein 5	1.058	1.34443	ns
A3KN83	SBNO1_HUMAN	SBNO1	Protein strawberry notch homolog 1	0.562	1.39802	ns
P49411	EFTU_HUMAN	TUFM	Elongation factor Tu, mitochondrial	1.207	1.44714	ns
Q01469	FABP5_HUMAN	FABP5	Fatty acid-binding protein 5	0.686	2.08066	ns

## Sheet: HBV+BLV vs. Ctrl+BLV
Volcano plot: Culture fluids – HBV+BLV vs. Ctrl+BLV
UniProtKB accession number	UniProtKB entry name	Gene name	Protein name	-log10 Adj. P-Value	log2 Fold change	Differential Expression
P02649	APOE_HUMAN	APOE	Apolipoprotein E	1.448	1.06532	up
Q9BTW9	TBCD_HUMAN	TBCD	Tubulin-specific chaperone D	1.355	0.904726	up
A0A140TA44	A0A140TA44_HUMAN	C4A	C4a anaphylatoxin	1.383	0.775683	up
P04217	A1BG_HUMAN	A1BG	Alpha-1B-glycoprotein	1.319	0.716603	up
P02792	FRIL_HUMAN	FTL	Ferritin light chain	1.383	-1.63976	down
O75629	CREG1_HUMAN	CREG1	Protein CREG1	1.927	-1.5408	down
Q9HAV7	GRPE1_HUMAN	GRPEL1	GrpE protein homolog 1, mitochondrial	1.972	-1.53975	down
P25774	CATS_HUMAN	CTSS	Cathepsin S	1.754	-1.52281	down
P02794	FRIH_HUMAN	FTH1	Ferritin heavy chain	1.456	-1.41866	down
P60903	S10AA_HUMAN	S100A10	Protein S100-A10	1.754	-1.38458	down
P04179	SODM_HUMAN	SOD2	Superoxide dismutase [Mn], mitochondrial	1.553	-1.3173	down
O15305	PMM2_HUMAN	PMM2	Phosphomannomutase 2	1.754	-1.17235	down
Q9Y2V2	CHSP1_HUMAN	CARHSP1	Calcium-regulated heat-stable protein 1	1.383	-1.1707	down
P38646	GRP75_HUMAN	HSPA9	Stress-70 protein, mitochondrial	1.448	-1.1027	down
P07741	APT_HUMAN	APRT	Adenine phosphoribosyltransferase	1.754	-1.06906	down
P10619	PPGB_HUMAN	CTSA	Lysosomal protective protein	1.927	-1.05013	down
P18428	LBP_HUMAN	LBP	Lipopolysaccharide-binding protein	1.57	-1.00771	down
Q15631	TSN_HUMAN	TSN	Translin	1.3	-0.982011	down
P35908	K22E_HUMAN	KRT2	Keratin, type II cytoskeletal 2 epidermal	1.629	-0.954712	down
P0CG47;P0CG48;P62979;P62987	RL40_HUMAN;RS27A_HUMAN;UBB_HUMAN;UBC_HUMAN	RPS27A;UBA52;UBB;UBC	Polyubiquitin-B	1.754	-0.952894	down
P13645	K1C10_HUMAN	KRT10	Keratin, type I cytoskeletal 10	1.448	-0.95264	down
P15144	AMPN_HUMAN	ANPEP	Aminopeptidase N	1.456	-0.906423	down
P27487	DPP4_HUMAN	DPP4	Dipeptidyl peptidase 4	1.754	-0.9056	down
P07686	HEXB_HUMAN	HEXB	Beta-hexosaminidase subunit beta	1.612	-0.892011	down
P04792	HSPB1_HUMAN	HSPB1	Heat shock protein beta-1	1.754	-0.890434	down
Q07021	C1QBP_HUMAN	C1QBP	Complement component 1 Q subcomponent-binding protein, mitochondrial	1.383	-0.874065	down
P0DJI8	SAA1_HUMAN	SAA1	Serum amyloid A-1 protein	1.629	-0.858148	down
Q6NVY1	HIBCH_HUMAN	HIBCH	3-hydroxyisobutyryl-CoA hydrolase, mitochondrial	1.353	-0.858101	down
P07237	PDIA1_HUMAN	P4HB	Protein disulfide-isomerase	1.355	-0.816622	down
P36957	ODO2_HUMAN	DLST	Dihydrolipoyllysine-residue succinyltransferase component of 2-oxoglutarate dehydrogenase complex, mitochondrial	1.437	-0.814675	down
Q9BSH5	HDHD3_HUMAN	HDHD3	Haloacid dehalogenase-like hydrolase domain-containing protein 3	1.47	-0.806699	down
P48594	SPB4_HUMAN	SERPINB4	Serpin B4	1.319	-0.795162	down
P10809	CH60_HUMAN	HSPD1	60 kDa heat shock protein, mitochondrial	1.47	-0.791485	down
Q9Y266	NUDC_HUMAN	NUDC	Nuclear migration protein nudC	1.353	-0.785447	down
P04066	FUCO_HUMAN	FUCA1	Tissue alpha-L-fucosidase	1.389	-0.777939	down
Q92597	NDRG1_HUMAN	NDRG1	Protein NDRG1	1.339	-0.772603	down
P13473	LAMP2_HUMAN	LAMP2	Lysosome-associated membrane glycoprotein 2	1.448	-0.760935	down
P07602	SAP_HUMAN	PSAP	Prosaposin	1.734	-0.73472	down
P07858	CATB_HUMAN	CTSB	Cathepsin B	1.754	-0.734101	down
P08758	ANXA5_HUMAN	ANXA5	Annexin A5	1.754	-0.728954	down
P26885	FKBP2_HUMAN	FKBP2	Peptidyl-prolyl cis-trans isomerase FKBP2	1.383	-0.688348	down
P07339	CATD_HUMAN	CTSD	Cathepsin D	1.47	-0.676879	down
P61916	NPC2_HUMAN	NPC2	NPC intracellular cholesterol transporter 2	1.383	-0.6605	down
P07437	TBB5_HUMAN	TUBB	Tubulin beta chain	1.383	-0.644096	down
P06865	HEXA_HUMAN	HEXA	Beta-hexosaminidase subunit alpha	1.456	-0.616147	down
P05787	K2C8_HUMAN	KRT8	Keratin, type II cytoskeletal 8	1.339	-0.603167	down
P27797	CALR_HUMAN	CALR	Calreticulin	1.339	-0.601461	down
P01011	AACT_HUMAN	SERPINA3	Alpha-1-antichymotrypsin	1.448	-0.589783	down
P68104;Q5VTE0	EF1A1_HUMAN;EF1A3_HUMAN	EEF1A1;EEF1A1P5	Elongation factor 1-alpha 1	1.353	-0.581637	down
P07355	ANXA2_HUMAN	ANXA2	Annexin A2	1.358	-0.567227	down
P19404	NDUV2_HUMAN	NDUFV2	DH dehydrogenase [ubiquinone] flavoprotein 2, mitochondrial	1.353	-0.566064	down
Q92820	GGH_HUMAN	GGH	Gamma-glutamyl hydrolase	1.383	-0.55401	down
P17844	DDX5_HUMAN	DDX5	Probable ATP-dependent RNA helicase DDX5	1.046	-1.90124	ns
P61077;P62837	UB2D2_HUMAN;UB2D3_HUMAN	UBE2D2;UBE2D3	Ubiquitin-conjugating enzyme E2 D3	1.197	-1.82633	ns
Q16762	THTR_HUMAN	TST	Thiosulfate sulfurtransferase	1.115	-1.74419	ns
O75608	LYPA1_HUMAN	LYPLA1	Acyl-protein thioesterase 1	1.056	-1.73145	ns
P03146;P0C573	CAPSD_HBVD3;HBEAG_HBVD3	C	Capsid protein	0.539	-1.57366	ns
P40306	PSB10_HUMAN	PSMB10	Proteasome subunit beta type-10	1.073	-1.48255	ns
Q9H8M2	BRD9_HUMAN	BRD9	Bromodomain-containing protein 9	0.664	-1.469	ns
P23434	GCSH_HUMAN	GCSH	Glycine cleavage system H protein, mitochondrial	1.057	-1.46294	ns
O43889	CREB3_HUMAN	CREB3	Cyclic AMP-responsive element-binding protein 3	0.777	-1.42055	ns
O43396	TXNL1_HUMAN	TXNL1	Thioredoxin-like protein 1	1.058	-1.3443	ns
P20810	ICAL_HUMAN	CAST	Calpastatin	0.976	-1.28452	ns
Q8WXH0	SYNE2_HUMAN	SYNE2	Nesprin-2	0.988	-1.2711	ns
Q9BWD1	THIC_HUMAN	ACAT2	Acetyl-CoA acetyltransferase, cytosolic	0.859	-1.25637	ns
O95336	6PGL_HUMAN	PGLS	6-phosphogluconolactonase	0.828	-1.2387	ns
P37837	TALDO_HUMAN	TALDO1	Transaldolase	1.05	-1.23126	ns
O15033	AREL1_HUMAN	AREL1	Apoptosis-resistant E3 ubiquitin protein ligase 1	0.433	-1.22049	ns
Q9NR28	DBLOH_HUMAN	DIABLO	Diablo homolog, mitochondrial	0.799	-1.21268	ns
Q16531	DDB1_HUMAN	DDB1	DNA damage-binding protein 1	1.152	-1.21181	ns
Q96QK1	VPS35_HUMAN	VPS35	Vacuolar protein sorting-associated protein 35	0.956	-1.20831	ns
P46108	CRK_HUMAN	CRK	Adapter molecule crk	1.236	-1.20722	ns
P61626	LYSC_HUMAN	LYZ	Lysozyme C	1.049	-1.18465	ns
P25325	THTM_HUMAN	MPST	3-mercaptopyruvate sulfurtransferase	0.828	-1.17154	ns
O14618	CCS_HUMAN	CCS	Copper chaperone for superoxide dismutase	0.616	-1.16985	ns
Q9H2U2	IPYR2_HUMAN	PPA2	Inorganic pyrophosphatase 2, mitochondrial	0.864	-1.15428	ns
P01040	CYTA_HUMAN	CSTA	Cystatin-A	1.046	-1.15229	ns
Q5D862	FILA2_HUMAN	FLG2	Filaggrin-2	0.774	-1.1516	ns
P40261	NNMT_HUMAN	NNMT	Nicotinamide N-methyltransferase	1.124	-1.1294	ns
P35237	SPB6_HUMAN	SERPINB6	Serpin B6	1.115	-1.12855	ns
Q99798	ACON_HUMAN	ACO2	Aconitate hydratase, mitochondrial	1.146	-1.12733	ns
Q14353	GAMT_HUMAN	GAMT	Guanidinoacetate N-methyltransferase	0.739	-1.12075	ns
Q9Y2B0	CNPY2_HUMAN	CNPY2	Protein canopy homolog 2	0.938	-1.09908	ns
P10768	ESTD_HUMAN	ESD	S-formylglutathione hydrolase	0.743	-1.07334	ns
Q9BZP6	CHIA_HUMAN	CHIA	Acidic mammalian chitinase	0.576	-1.06628	ns
P16435	NCPR_HUMAN	POR	DPH--cytochrome P450 reductase	0.832	-1.05941	ns
Q9H0I9	TKTL2_HUMAN	TKTL2	Transketolase-like protein 2	1.115	-1.05756	ns
P28065	PSB9_HUMAN	PSMB9	Proteasome subunit beta type-9	0.89	-1.05232	ns
P31948	STIP1_HUMAN	STIP1	Stress-induced-phosphoprotein 1	0.758	-1.02991	ns
P50990	TCPQ_HUMAN	CCT8	T-complex protein 1 subunit theta	1.05	-1.0297	ns
Q8TAV4	STML3_HUMAN	STOML3	Stomatin-like protein 3	0.646	-1.02827	ns
P35754	GLRX1_HUMAN	GLRX	Glutaredoxin-1	0.848	-0.98592	ns
Q9UBI6	GBG12_HUMAN	GNG12	Guanine nucleotide-binding protein G(I)/G(S)/G(O) subunit gamma-12	1.195	-0.983821	ns
P32455	GBP1_HUMAN	GBP1	Guanylate-binding protein 1	1.032	-0.972645	ns
P0DJI9	SAA2_HUMAN	SAA2	Serum amyloid A-2 protein	1.197	-0.967951	ns
Q9BTY2	FUCO2_HUMAN	FUCA2	Plasma alpha-L-fucosidase	0.866	-0.965956	ns
P81605	DCD_HUMAN	DCD	Dermcidin	1.207	-0.964538	ns
P27348	1433T_HUMAN	YWHAQ	14-3-3 protein theta	0.866	-0.961857	ns
Q68CK6	ACS2B_HUMAN	ACSM2B	Acyl-coenzyme A synthetase ACSM2B, mitochondrial	1.057	-0.96111	ns
P43490	MPT_HUMAN	MPT	Nicotinamide phosphoribosyltransferase	0.777	-0.956534	ns
P07910	HNRPC_HUMAN	HNRNPC	Heterogeneous nuclear ribonucleoproteins C1/C2	1.146	-0.9565	ns
Q8WUM4	PDC6I_HUMAN	PDCD6IP	Programmed cell death 6-interacting protein	0.78	-0.953115	ns
P21695	GPDA_HUMAN	GPD1	Glycerol-3-phosphate dehydrogenase [NAD(+)], cytoplasmic	1.062	-0.950474	ns
P14868	SYDC_HUMAN	DARS1	Aspartate--tRNA ligase, cytoplasmic	0.828	-0.94375	ns
P63208	SKP1_HUMAN	SKP1	S-phase kinase-associated protein 1	0.756	-0.927936	ns
P50225;P50226	ST1A1_HUMAN;ST1A2_HUMAN	SULT1A1;SULT1A2	Sulfotransferase 1A1	0.637	-0.925375	ns
A0A087WWU8	A0A087WWU8_HUMAN	TPM3	Tropomyosin alpha-3 chain	1.032	-0.924477	ns
Q9UHL4	DPP2_HUMAN	DPP7	Dipeptidyl peptidase 2	0.828	-0.923438	ns
Q96C23	GALM_HUMAN	GALM	Galactose mutarotase	0.558	-0.919375	ns
Q16822	PCKGM_HUMAN	PCK2	Phosphoenolpyruvate carboxykinase [GTP], mitochondrial	0.56	-0.913171	ns
P02795;P04732;P13640;P80297;Q8N339	MT1E_HUMAN;MT1G_HUMAN;MT1M_HUMAN;MT1X_HUMAN;MT2_HUMAN	MT1E;MT1G;MT1M;MT1X;MT2A	Metallothionein-2	0.829	-0.912258	ns
O75503	CLN5_HUMAN	CLN5	Ceroid-lipofuscinosis neuronal protein 5	0.582	-0.910713	ns
P50135	HNMT_HUMAN	HNMT	Histamine N-methyltransferase	0.649	-0.91025	ns
P42765	THIM_HUMAN	ACAA2	3-ketoacyl-CoA thiolase, mitochondrial	0.916	-0.908034	ns
P21399	ACOC_HUMAN	ACO1	Cytoplasmic aconitate hydratase	0.808	-0.906785	ns
O15144	ARPC2_HUMAN	ARPC2	Actin-related protein 2/3 complex subunit 2	0.821	-0.897282	ns
Q9Y2T3	GUAD_HUMAN	GDA	Guanine deaminase	0.828	-0.896828	ns
P56537	IF6_HUMAN	EIF6	Eukaryotic translation initiation factor 6	0.873	-0.893542	ns
O00299	CLIC1_HUMAN	CLIC1	Chloride intracellular channel protein 1	1.058	-0.891159	ns
P29401	TKT_HUMAN	TKT	Transketolase	0.777	-0.889377	ns
P17900	SAP3_HUMAN	GM2A	Ganglioside GM2 activator	1.161	-0.886516	ns
P52758	RIDA_HUMAN	RIDA	2-iminobutanoate/2-iminopropanoate deaminase	0.789	-0.880681	ns
P28062	PSB8_HUMAN	PSMB8	Proteasome subunit beta type-8	0.56	-0.879009	ns
P00480	OTC_HUMAN	OTC	Ornithine carbamoyltransferase, mitochondrial	0.828	-0.876195	ns
P14621	ACYP2_HUMAN	ACYP2	Acylphosphatase-2	1.058	-0.870125	ns
Q9Y5Z4	HEBP2_HUMAN	HEBP2	Heme-binding protein 2	1.058	-0.867602	ns
P35270	SPRE_HUMAN	SPR	Sepiapterin reductase	0.93	-0.863672	ns
P39687	AN32A_HUMAN	ANP32A	Acidic leucine-rich nuclear phosphoprotein 32 family member A	1.046	-0.860999	ns
P28074	PSB5_HUMAN	PSMB5	Proteasome subunit beta type-5	0.929	-0.86045	ns
Q96HE7	ERO1A_HUMAN	ERO1A	ERO1-like protein alpha	1.05	-0.86006	ns
P60033	CD81_HUMAN	CD81	CD81 antigen	0.777	-0.859297	ns
O14745	NHRF1_HUMAN	SLC9A3R1	Na(+)/H(+) exchange regulatory cofactor NHE-RF1	0.966	-0.854007	ns
O75347	TBCA_HUMAN	TBCA	Tubulin-specific chaperone A	0.765	-0.850979	ns
		A0A494C071	Uncharacterized protein	0.859	-0.850654	ns
O15511	ARPC5_HUMAN	ARPC5	Actin-related protein 2/3 complex subunit 5	1.049	-0.845442	ns
P52907	CAZA1_HUMAN	CAPZA1	F-actin-capping protein subunit alpha-1	0.828	-0.842344	ns
O14818	PSA7_HUMAN	PSMA7	Proteasome subunit alpha type-7	0.824	-0.84187	ns
P13646	K1C13_HUMAN	KRT13	Keratin, type I cytoskeletal 13	0.227	-0.839454	ns
Q15417	CNN3_HUMAN	CNN3	Calponin-3	0.473	-0.836891	ns
P17174	AATC_HUMAN	GOT1	Aspartate aminotransferase, cytoplasmic	0.807	-0.836531	ns
P34949	MPI_HUMAN	MPI	Mannose-6-phosphate isomerase	0.828	-0.836394	ns
P04264	K2C1_HUMAN	KRT1	Keratin, type II cytoskeletal 1	1.058	-0.835091	ns
P09382	LEG1_HUMAN	LGALS1	Galectin-1	1.124	-0.834623	ns
P0DME0;Q01105	SETLP_HUMAN;SET_HUMAN	SET;SETSIP	Protein SETSIP	0.821	-0.834207	ns
P14550	AK1A1_HUMAN	AKR1A1	Aldo-keto reductase family 1 member A1	0.627	-0.828344	ns
Q08554	DSC1_HUMAN	DSC1	Desmocollin-1	1.063	-0.828283	ns
P48163	MAOX_HUMAN	ME1	DP-dependent malic enzyme	0.828	-0.82415	ns
P68036	UB2L3_HUMAN	UBE2L3	Ubiquitin-conjugating enzyme E2 L3	0.789	-0.820391	ns
Q9NR31;Q9Y6B6	SAR1A_HUMAN;SAR1B_HUMAN	SAR1A;SAR1B	GTP-binding protein SAR1a	0.821	-0.814412	ns
P20962	PTMS_HUMAN	PTMS	Parathymosin	0.788	-0.811179	ns
Q04917	1433F_HUMAN	YWHAH	14-3-3 protein eta	0.866	-0.810865	ns
P19971	TYPH_HUMAN	TYMP	Thymidine phosphorylase	0.789	-0.809718	ns
P35527	K1C9_HUMAN	KRT9	Keratin, type I cytoskeletal 9	1.052	-0.809535	ns
P04080	CYTB_HUMAN	CSTB	Cystatin-B	1.052	-0.809285	ns
Q01518	CAP1_HUMAN	CAP1	Adenylyl cyclase-associated protein 1	0.822	-0.80859	ns
P61088;Q5JXB2	UBE2N_HUMAN;UE2NL_HUMAN	UBE2N;UBE2NL	Ubiquitin-conjugating enzyme E2 N	0.392	-0.807224	ns
P05386	RLA1_HUMAN	RPLP1	60S acidic ribosomal protein P1	0.864	-0.806225	ns
P16083	NQO2_HUMAN	NQO2	Ribosyldihydronicotinamide dehydrogenase [quinone]	0.605	-0.804074	ns
Q86YB7	ECHD2_HUMAN	ECHDC2	Enoyl-CoA hydratase domain-containing protein 2, mitochondrial	0.56	-0.801513	ns
Q96KP4	CNDP2_HUMAN	CNDP2	Cytosolic non-specific dipeptidase	0.828	-0.800051	ns
P24752	THIL_HUMAN	ACAT1	Acetyl-CoA acetyltransferase, mitochondrial	1.073	-0.793463	ns
P49759	CLK1_HUMAN	CLK1	Dual specificity protein kinase CLK1	0.983	-0.793396	ns
P26641	EF1G_HUMAN	EEF1G	Elongation factor 1-gamma	0.641	-0.790844	ns
P02741	CRP_HUMAN	CRP	C-reactive protein	1.046	-0.78789	ns
Q15274	DC_HUMAN	QPRT	Nicotinate-nucleotide pyrophosphorylase [carboxylating]	0.71	-0.786042	ns
P80404	GABT_HUMAN	ABAT	4-aminobutyrate aminotransferase, mitochondrial	0.638	-0.784658	ns
P13797	PLST_HUMAN	PLS3	Plastin-3	1.187	-0.784527	ns
P13489	RINI_HUMAN	RNH1	Ribonuclease inhibitor	0.56	-0.784393	ns
P60174	TPIS_HUMAN	TPI1	Triosephosphate isomerase	0.848	-0.783065	ns
P30740	ILEU_HUMAN	SERPINB1	Leukocyte elastase inhibitor	0.56	-0.782021	ns
P11586	C1TC_HUMAN	MTHFD1	C-1-tetrahydrofolate synthase, cytoplasmic	0.651	-0.781798	ns
P06748	NPM_HUMAN	NPM1	Nucleophosmin	1.046	-0.781193	ns
Q9Y646	CBPQ_HUMAN	CPQ	Carboxypeptidase Q	1.073	-0.779409	ns
P24666	PPAC_HUMAN	ACP1	Low molecular weight phosphotyrosine protein phosphatase	1.058	-0.779196	ns
O43707	ACTN4_HUMAN	ACTN4	Alpha-actinin-4	0.821	-0.778762	ns
Q12931	TRAP1_HUMAN	TRAP1	Heat shock protein 75 kDa, mitochondrial	0.789	-0.778246	ns
P09467	F16P1_HUMAN	FBP1	Fructose-1,6-bisphosphatase 1	0.651	-0.777424	ns
Q08257	QOR_HUMAN	CRYZ	Quinone oxidoreductase	0.667	-0.776387	ns
P20618	PSB1_HUMAN	PSMB1	Proteasome subunit beta type-1	0.965	-0.77588	ns
P30084	ECHM_HUMAN	ECHS1	Enoyl-CoA hydratase, mitochondrial	0.777	-0.774984	ns
P00558	PGK1_HUMAN	PGK1	Phosphoglycerate kinase 1	0.778	-0.774087	ns
P30044	PRDX5_HUMAN	PRDX5	Peroxiredoxin-5, mitochondrial	0.828	-0.773656	ns
Q9NVS9	PNPO_HUMAN	PNPO	Pyridoxine-5'-phosphate oxidase	0.555	-0.771702	ns
P05091	ALDH2_HUMAN	ALDH2	Aldehyde dehydrogenase, mitochondrial	0.669	-0.770736	ns
P06733	ENOA_HUMAN	ENO1	Alpha-enolase	0.778	-0.769859	ns
Q15181	IPYR_HUMAN	PPA1	Inorganic pyrophosphatase	0.595	-0.769294	ns
P13804	ETFA_HUMAN	ETFA	Electron transfer flavoprotein subunit alpha, mitochondrial	0.828	-0.767023	ns
P31944	CASPE_HUMAN	CASP14	Caspase-14	0.669	-0.763477	ns
P14543	NID1_HUMAN	NID1	Nidogen-1	0.493	-0.763416	ns
P07900	HS90A_HUMAN	HSP90AA1	Heat shock protein HSP 90-alpha	0.856	-0.762146	ns
P02533	K1C14_HUMAN	KRT14	Keratin, type I cytoskeletal 14	0.322	-0.760662	ns
P10109	ADX_HUMAN	FDX1	Adrenodoxin, mitochondrial	1.073	-0.760352	ns
P14174	MIF_HUMAN	MIF	Macrophage migration inhibitory factor	0.866	-0.760344	ns
Q53H82	LACB2_HUMAN	LACTB2	Endoribonuclease LACTB2	0.539	-0.759657	ns
P07148	FABPL_HUMAN	FABP1	Fatty acid-binding protein, liver	0.778	-0.759105	ns
O60911	CATL2_HUMAN	CTSV	Cathepsin L2	0.726	-0.759021	ns
P62937	PPIA_HUMAN	PPIA	Peptidyl-prolyl cis-trans isomerase A	0.78	-0.758178	ns
Q03692	COAA1_HUMAN	COL10A1	Collagen alpha-1(X) chain	0.356	-0.758086	ns
Q14032	BAAT_HUMAN	BAAT	Bile acid-CoA:amino acid N-acyltransferase	0.988	-0.757532	ns
Q06323	PSME1_HUMAN	PSME1	Proteasome activator complex subunit 1	0.711	-0.755682	ns
P05387	RLA2_HUMAN	RPLP2	60S acidic ribosomal protein P2	0.828	-0.754759	ns
P34897	GLYM_HUMAN	SHMT2	Serine hydroxymethyltransferase, mitochondrial	0.562	-0.750492	ns
P08238	HS90B_HUMAN	HSP90AB1	Heat shock protein HSP 90-beta	0.834	-0.749349	ns
Q9NQR4	NIT2_HUMAN	NIT2	Omega-amidase NIT2	0.754	-0.743831	ns
Q02413	DSG1_HUMAN	DSG1	Desmoglein-1	0.89	-0.740507	ns
P25788	PSA3_HUMAN	PSMA3	Proteasome subunit alpha type-3	0.866	-0.739337	ns
P35232	PHB_HUMAN	PHB	Prohibitin	0.56	-0.73925	ns
P28838	AMPL_HUMAN	LAP3	Cytosol aminopeptidase	0.57	-0.734999	ns
P11142	HSP7C_HUMAN	HSPA8	Heat shock cognate 71 kDa protein	0.789	-0.733909	ns
P11766	ADHX_HUMAN	ADH5	Alcohol dehydrogenase class-3	0.743	-0.732981	ns
P37802	TAGL2_HUMAN	TAGLN2	Transgelin-2	0.779	-0.730542	ns
Q04446	GLGB_HUMAN	GBE1	1,4-alpha-glucan-branching enzyme	0.677	-0.729205	ns
P60900	PSA6_HUMAN	PSMA6	Proteasome subunit alpha type-6	0.789	-0.726914	ns
P52895	AK1C2_HUMAN	AKR1C2	Aldo-keto reductase family 1 member C2	0.623	-0.724238	ns
P78417	GSTO1_HUMAN	GSTO1	Glutathione S-transferase omega-1	0.664	-0.722947	ns
Q96I99	SUCB2_HUMAN	SUCLG2	Succinate--CoA ligase [GDP-forming] subunit beta, mitochondrial	0.939	-0.72224	ns
P50440	GATM_HUMAN	GATM	Glycine amidinotransferase, mitochondrial	0.51	-0.721015	ns
Q03154	ACY1_HUMAN	ACY1	Aminoacylase-1	0.67	-0.720383	ns
P62258	1433E_HUMAN	YWHAE	14-3-3 protein epsilon	0.894	-0.716983	ns
Q06830	PRDX1_HUMAN	PRDX1	Peroxiredoxin-1	0.789	-0.714245	ns
P40926	MDHM_HUMAN	MDH2	Malate dehydrogenase, mitochondrial	0.824	-0.714242	ns
P01876	IGHA1_HUMAN	IGHA1	Immunoglobulin heavy constant alpha 1	0.859	-0.713241	ns
Q9BRF8	CPPED_HUMAN	CPPED1	Serine/threonine-protein phosphatase CPPED1	0.653	-0.71224	ns
P42330	AK1C3_HUMAN	AKR1C3	Aldo-keto reductase family 1 member C3	0.788	-0.710534	ns
P25786	PSA1_HUMAN	PSMA1	Proteasome subunit alpha type-1	0.822	-0.710347	ns
P10599	THIO_HUMAN	TXN	Thioredoxin	0.796	-0.708051	ns
O75369	FLNB_HUMAN	FLNB	Filamin-B	0.669	-0.707987	ns
P06744	G6PI_HUMAN	GPI	Glucose-6-phosphate isomerase	0.692	-0.706464	ns
P61604	CH10_HUMAN	HSPE1	10 kDa heat shock protein, mitochondrial	0.828	-0.701225	ns
P63241	IF5A1_HUMAN	EIF5A	Eukaryotic translation initiation factor 5A-1	0.651	-0.699785	ns
P04075	ALDOA_HUMAN	ALDOA	Fructose-bisphosphate aldolase A	1.058	-0.697883	ns
P27816	MAP4_HUMAN	MAP4	Microtubule-associated protein 4	0.51	-0.69788	ns
O00748	EST2_HUMAN	CES2	Cocaine esterase	0.931	-0.697367	ns
O14950;P19105	ML12A_HUMAN;ML12B_HUMAN	MYL12A;MYL12B	Myosin regulatory light chain 12B	1.024	-0.697038	ns
P13693	TCTP_HUMAN	TPT1	Translationally-controlled tumor protein	0.623	-0.696506	ns
Q9UIJ7	KAD3_HUMAN	AK3	GTP:AMP phosphotransferase AK3, mitochondrial	0.288	-0.696397	ns
Q9BRA2	TXD17_HUMAN	TXNDC17	Thioredoxin domain-containing protein 17	0.803	-0.695231	ns
P06753	TPM3_HUMAN	TPM3	Tropomyosin alpha-3 chain	1.003	-0.694477	ns
P47756	CAPZB_HUMAN	CAPZB	F-actin-capping protein subunit beta	0.808	-0.693618	ns
P07737	PROF1_HUMAN	PFN1	Profilin-1	0.828	-0.691359	ns
P08865	RSSA_HUMAN	RPSA	40S ribosomal protein SA	0.688	-0.687717	ns
P23528	COF1_HUMAN	CFL1	Cofilin-1	1.124	-0.68267	ns
P62714;P67775	PP2AA_HUMAN;PP2AB_HUMAN	PPP2CA;PPP2CB	Serine/threonine-protein phosphatase 2A catalytic subunit beta isoform	1.008	-0.681401	ns
P14324	FPPS_HUMAN	FDPS	Farnesyl pyrophosphate synthase	0.56	-0.681274	ns
P06737	PYGL_HUMAN	PYGL	Glycogen phosphorylase, liver form	0.742	-0.680857	ns
Q99436	PSB7_HUMAN	PSMB7	Proteasome subunit beta type-7	0.671	-0.68001	ns
P40925	MDHC_HUMAN	MDH1	Malate dehydrogenase, cytoplasmic	0.828	-0.677201	ns
Q9Y281	COF2_HUMAN	CFL2	Cofilin-2	0.591	-0.675625	ns
P12814	ACTN1_HUMAN	ACTN1	Alpha-actinin-1	0.859	-0.675352	ns
P61981	1433G_HUMAN	YWHAG	14-3-3 protein gamma	0.822	-0.675103	ns
P15924	DESP_HUMAN	DSP	Desmoplakin	0.56	-0.672869	ns
P82980	RET5_HUMAN	RBP5	Retinol-binding protein 5	0.309	-0.672006	ns
P0DP23;P0DP24;P0DP25	CALM1_HUMAN;CALM2_HUMAN;CALM3_HUMAN	CALM1;CALM2;CALM3	Calmodulin-1	1.124	-0.671937	ns
Q16836	HCDH_HUMAN	HADH	Hydroxyacyl-coenzyme A dehydrogenase, mitochondrial	0.824	-0.671817	ns
P02545	LMNA_HUMAN	LMNA	Prelamin-A/C	1.187	-0.670698	ns
P28072	PSB6_HUMAN	PSMB6	Proteasome subunit beta type-6	0.898	-0.670018	ns
P52565	GDIR1_HUMAN	ARHGDIA	Rho GDP-dissociation inhibitor 1	0.78	-0.667136	ns
O75083	WDR1_HUMAN	WDR1	WD repeat-containing protein 1	0.78	-0.667078	ns
P60709;P63261	ACTB_HUMAN;ACTG_HUMAN	ACTB;ACTG1	Actin, cytoplasmic 1	1.058	-0.665939	ns
P30046	DOPD_HUMAN	DDT	D-dopachrome decarboxylase	0.627	-0.665624	ns
P10253	LYAG_HUMAN	GAA	Lysosomal alpha-glucosidase	0.755	-0.663502	ns
P04424	ARLY_HUMAN	ASL	Argininosuccinate lyase	0.678	-0.663132	ns
P30048	PRDX3_HUMAN	PRDX3	Thioredoxin-dependent peroxide reductase, mitochondrial	0.888	-0.661919	ns
Q06278	AOXA_HUMAN	AOX1	Aldehyde oxidase	0.576	-0.661078	ns
P13639	EF2_HUMAN	EEF2	Elongation factor 2	0.722	-0.655989	ns
P32119	PRDX2_HUMAN	PRDX2	Peroxiredoxin-2	0.71	-0.655981	ns
P24298	ALAT1_HUMAN	GPT	Alanine aminotransferase 1	0.615	-0.655	ns
P35573	GDE_HUMAN	AGL	Glycogen debranching enzyme	0.651	-0.652951	ns
P62913	RL11_HUMAN	RPL11	60S ribosomal protein L11	0.473	-0.650651	ns
P27105	STOM_HUMAN	STOM	Stomatin	0.789	-0.650365	ns
P49368	TCPG_HUMAN	CCT3	T-complex protein 1 subunit gamma	1.057	-0.65032	ns
P35542	SAA4_HUMAN	SAA4	Serum amyloid A-4 protein	0.864	-0.648485	ns
P15531	NDKA_HUMAN	NME1	Nucleoside diphosphate kinase A	0.931	-0.647652	ns
P17516	AK1C4_HUMAN	AKR1C4	Aldo-keto reductase family 1 member C4	0.669	-0.647241	ns
P16152	CBR1_HUMAN	CBR1	Carbonyl reductase [NADPH] 1	0.941	-0.645141	ns
Q9Y696	CLIC4_HUMAN	CLIC4	Chloride intracellular channel protein 4	0.65	-0.64507	ns
P05783	K1C18_HUMAN	KRT18	Keratin, type I cytoskeletal 18	1.197	-0.644659	ns
O00264;O15173	PGRC1_HUMAN;PGRC2_HUMAN	PGRMC1;PGRMC2	Membrane-associated progesterone receptor component 1	0.808	-0.64317	ns
P20339;P51148;P61020	RAB5A_HUMAN;RAB5B_HUMAN;RAB5C_HUMAN	RAB5A;RAB5B;RAB5C	Ras-related protein Rab-5A	1.057	-0.642119	ns
Q9Y617	SERC_HUMAN	PSAT1	Phosphoserine aminotransferase	0.56	-0.641981	ns
P05141	ADT2_HUMAN	SLC25A5	ADP/ATP translocase 2	0.264	-0.639317	ns
P13647	K2C5_HUMAN	KRT5	Keratin, type II cytoskeletal 5	0.467	-0.637413	ns
Q99497	PARK7_HUMAN	PARK7	Parkinson disease protein 7	0.866	-0.637357	ns
Q9NY33	DPP3_HUMAN	DPP3	Dipeptidyl peptidase 3	0.596	-0.636546	ns
P04406	G3P_HUMAN	GAPDH	Glyceraldehyde-3-phosphate dehydrogenase	0.883	-0.63535	ns
O95292;Q9P0L0	VAPA_HUMAN;VAPB_HUMAN	VAPA;VAPB	Vesicle-associated membrane protein-associated protein B/C	0.56	-0.634876	ns
Q16881	TRXR1_HUMAN	TXNRD1	Thioredoxin reductase 1, cytoplasmic	1.167	-0.634646	ns
Q04695	K1C17_HUMAN	KRT17	Keratin, type I cytoskeletal 17	0.186	-0.634183	ns
Q01082	SPTB2_HUMAN	SPTBN1	Spectrin beta chain, non-erythrocytic 1	0.828	-0.632998	ns
Q96IU4	ABHEB_HUMAN	ABHD14B	Protein ABHD14B	0.67	-0.632053	ns
P00167	CYB5_HUMAN	CYB5A	Cytochrome b5	1.058	-0.631074	ns
Q14974	IMB1_HUMAN	KPNB1	Importin subunit beta-1	0.562	-0.627398	ns
P13667	PDIA4_HUMAN	PDIA4	Protein disulfide-isomerase A4	1.058	-0.624493	ns
P31946	1433B_HUMAN	YWHAB	14-3-3 protein beta/alpha	0.828	-0.623688	ns
Q6IB77	GLYAT_HUMAN	GLYAT	Glycine N-acyltransferase	0.599	-0.621085	ns
P38117	ETFB_HUMAN	ETFB	Electron transfer flavoprotein subunit beta	0.675	-0.621027	ns
P55263	ADK_HUMAN	ADK	Adenosine kinase	1.05	-0.620215	ns
P62491;Q15907	RB11A_HUMAN;RB11B_HUMAN	RAB11A;RAB11B	Ras-related protein Rab-11A	0.828	-0.620213	ns
P30085	KCY_HUMAN	CMPK1	UMP-CMP kinase	0.684	-0.618167	ns
P12273	PIP_HUMAN	PIP	Prolactin-inducible protein	0.638	-0.61796	ns
Q13813	SPTN1_HUMAN	SPTAN1	Spectrin alpha chain, non-erythrocytic 1	0.799	-0.615967	ns
O95394	AGM1_HUMAN	PGM3	Phosphoacetylglucosamine mutase	0.433	-0.614093	ns
P25787	PSA2_HUMAN	PSMA2	Proteasome subunit alpha type-2	0.606	-0.61175	ns
P09417	DHPR_HUMAN	QDPR	Dihydropteridine reductase	0.473	-0.610316	ns
Q04760	LGUL_HUMAN	GLO1	Lactoylglutathione lyase	0.415	-0.610003	ns
P00441	SODC_HUMAN	SOD1	Superoxide dismutase [Cu-Zn]	0.646	-0.608106	ns
P14625	ENPL_HUMAN	HSP90B1	Endoplasmin	1.195	-0.607946	ns
P12955	PEPD_HUMAN	PEPD	Xaa-Pro dipeptidase	0.774	-0.607396	ns
P63104	1433Z_HUMAN	YWHAZ	14-3-3 protein zeta/delta	0.851	-0.60654	ns
Q96JD6	AKCL2_HUMAN	AKR1E2	1,5-anhydro-D-fructose reductase	0.698	-0.604934	ns
P09210	GSTA2_HUMAN	GSTA2	Glutathione S-transferase A2	0.56	-0.603097	ns
P55786	PSA_HUMAN	NPEPPS	Puromycin-sensitive aminopeptidase	1.009	-0.602818	ns
P29218	IMPA1_HUMAN	IMPA1	Inositol monophosphatase 1	0.711	-0.602647	ns
Q9UHA4	LTOR3_HUMAN	LAMTOR3	Ragulator complex protein LAMTOR3	1.014	-0.602633	ns
Q00266	METK1_HUMAN	MAT1A	S-adenosylmethionine synthase isoform type-1	0.458	-0.602613	ns
P22314	UBA1_HUMAN	UBA1	Ubiquitin-like modifier-activating enzyme 1	0.627	-0.601704	ns
P49720	PSB3_HUMAN	PSMB3	Proteasome subunit beta type-3	0.669	-0.601559	ns
P00966	ASSY_HUMAN	ASS1	Argininosuccinate synthase	0.548	-0.601016	ns
Q14914	PTGR1_HUMAN	PTGR1	Prostaglandin reductase 1	0.349	-0.59944	ns
P28070	PSB4_HUMAN	PSMB4	Proteasome subunit beta type-4	1.058	-0.596151	ns
P25815	S100P_HUMAN	S100P	Protein S100-P	0.395	-0.595693	ns
P09960	LKHA4_HUMAN	LTA4H	Leukotriene A-4 hydrolase	0.654	-0.594805	ns
P48741	HSP77_HUMAN	HSPA7	Putative heat shock 70 kDa protein 7	0.834	-0.593554	ns
Q14126	DSG2_HUMAN	DSG2	Desmoglein-2	0.828	-0.593349	ns
P00918	CAH2_HUMAN	CA2	Carbonic anhydrase 2	0.56	-0.592781	ns
P61158	ARP3_HUMAN	ACTR3	Actin-related protein 3	0.334	-0.590652	ns
P20073	ANXA7_HUMAN	ANXA7	Annexin A7	0.801	-0.590622	ns
P13798	ACPH_HUMAN	APEH	Acylamino-acid-releasing enzyme	0.693	-0.590147	ns
P60660	MYL6_HUMAN	MYL6	Myosin light polypeptide 6	1.052	-0.589217	ns
Q8WW59	SPRY4_HUMAN	SPRYD4	SPRY domain-containing protein 4	0.518	-0.588199	ns
P58546	MTPN_HUMAN	MTPN	Myotrophin	0.562	-0.585653	ns
O00148;Q13838	DX39A_HUMAN;DX39B_HUMAN	DDX39A;DDX39B	ATP-dependent RNA helicase DDX39A	0.555	-0.5855	ns
P05062	ALDOB_HUMAN	ALDOB	Fructose-bisphosphate aldolase B	0.536	-0.584234	ns
P18669	PGAM1_HUMAN	PGAM1	Phosphoglycerate mutase 1	0.726	-0.582777	ns
P45974	UBP5_HUMAN	USP5	Ubiquitin carboxyl-terminal hydrolase 5	0.51	-0.582017	ns
P22033	MUTA_HUMAN	MMUT	Methylmalonyl-CoA mutase, mitochondrial	0.743	-0.580619	ns
P55072	TERA_HUMAN	VCP	Transitional endoplasmic reticulum ATPase	0.609	-0.580605	ns
P49773	HINT1_HUMAN	HINT1	Histidine triad nucleotide-binding protein 1	0.57	-0.580101	ns
O14773	TPP1_HUMAN	TPP1	Tripeptidyl-peptidase 1	0.692	-0.578321	ns
P22061	PIMT_HUMAN	PCMT1	Protein-L-isoaspartate(D-aspartate) O-methyltransferase	0.616	-0.577215	ns
A0A0B4J2D5;P0DPI2	GAL3A_HUMAN;GAL3B_HUMAN	GATD3A;GATD3B	Glutamine amidotransferase-like class 1 domain-containing protein 3B, mitochondrial	0.966	-0.575839	ns
Q12756	KIF1A_HUMAN	KIF1A	Kinesin-like protein KIF1A	0.848	-0.575288	ns
Q96G03	PGM2_HUMAN	PGM2	Phosphoglucomutase-2	0.548	-0.573523	ns
P99999	CYC_HUMAN	CYCS	Cytochrome c	0.638	-0.570994	ns
P50395	GDIB_HUMAN	GDI2	Rab GDP dissociation inhibitor beta	0.625	-0.570571	ns
P35914	HMGCL_HUMAN	HMGCL	Hydroxymethylglutaryl-CoA lyase, mitochondrial	0.627	-0.570531	ns
P30041	PRDX6_HUMAN	PRDX6	Peroxiredoxin-6	0.637	-0.56946	ns
P62942	FKB1A_HUMAN	FKBP1A	Peptidyl-prolyl cis-trans isomerase FKBP1A	0.789	-0.568948	ns
P49721	PSB2_HUMAN	PSMB2	Proteasome subunit beta type-2	0.744	-0.566546	ns
P36871	PGM1_HUMAN	PGM1	Phosphoglucomutase-1	0.526	-0.564547	ns
P00338	LDHA_HUMAN	LDHA	L-lactate dehydrogenase A chain	0.775	-0.564204	ns
P48506	GSH1_HUMAN	GCLC	Glutamate--cysteine ligase catalytic subunit	0.638	-0.563358	ns
P25789	PSA4_HUMAN	PSMA4	Proteasome subunit alpha type-4	0.796	-0.562321	ns
Q9UJM8	HAOX1_HUMAN	HAO1	Hydroxyacid oxidase 1	0.515	-0.562007	ns
Q9UL46	PSME2_HUMAN	PSME2	Proteasome activator complex subunit 2	0.435	-0.558926	ns
P17081	RHOQ_HUMAN	RHOQ	Rho-related GTP-binding protein RhoQ	0.821	-0.557475	ns
P16930	FAAA_HUMAN	FAH	Fumarylacetoacetase	0.481	-0.557247	ns
P30086	PEBP1_HUMAN	PEBP1	Phosphatidylethanolamine-binding protein 1	0.558	-0.556811	ns
P59998	ARPC4_HUMAN	ARPC4	Actin-related protein 2/3 complex subunit 4	1.033	-0.556737	ns
P28066	PSA5_HUMAN	PSMA5	Proteasome subunit alpha type-5	0.677	-0.553908	ns
Q13404	UB2V1_HUMAN	UBE2V1	Ubiquitin-conjugating enzyme E2 variant 1	0.558	-0.550305	ns
Q9UKK9	NUDT5_HUMAN	NUDT5	ADP-sugar pyrophosphatase	0.288	-0.545753	ns
O60218	AK1BA_HUMAN	AKR1B10	Aldo-keto reductase family 1 member B10	0.57	-0.542392	ns
O95865	DDAH2_HUMAN	DDAH2	N(G),N(G)-dimethylarginine dimethylaminohydrolase 2	0.764	-0.540774	ns
Q9P1F3	ABRAL_HUMAN	ABRACL	Costars family protein ABRACL	0.232	-0.535483	ns
P30040	ERP29_HUMAN	ERP29	Endoplasmic reticulum resident protein 29	1.146	-0.534829	ns
Q9HC38	GLOD4_HUMAN	GLOD4	Glyoxalase domain-containing protein 4	0.545	-0.527992	ns
Q9Y6Z7	COL10_HUMAN	COLEC10	Collectin-10	0.836	-0.525857	ns
P51687	SUOX_HUMAN	SUOX	Sulfite oxidase, mitochondrial	0.56	-0.525547	ns
P0CG29;P0CG30	GST2_HUMAN;GSTT2_HUMAN	GSTT2;GSTT2B	Glutathione S-transferase theta-2	0.336	-0.525283	ns
Q9NRV9	HEBP1_HUMAN	HEBP1	Heme-binding protein 1	0.828	-0.523513	ns
P00492	HPRT_HUMAN	HPRT1	Hypoxanthine-guanine phosphoribosyltransferase	0.828	-0.520939	ns
P45954	ACDSB_HUMAN	ACADSB	Short/branched chain specific acyl-CoA dehydrogenase, mitochondrial	0.321	-0.520897	ns
Q16851	UGPA_HUMAN	UGP2	UTP--glucose-1-phosphate uridylyltransferase	0.443	-0.51928	ns
P05089	ARGI1_HUMAN	ARG1	Arginase-1	0.425	-0.516242	ns
P22352	GPX3_HUMAN	GPX3	Glutathione peroxidase 3	0.555	-0.515596	ns
Q12841	FSTL1_HUMAN	FSTL1	Follistatin-related protein 1	1.115	-0.515478	ns
P00352	AL1A1_HUMAN	ALDH1A1	Retinal dehydrogenase 1	0.451	-0.515296	ns
P34896	GLYC_HUMAN	SHMT1	Serine hydroxymethyltransferase, cytosolic	0.368	-0.51341	ns
P17987	TCPA_HUMAN	TCP1	T-complex protein 1 subunit alpha	0.336	-0.512901	ns
O76003	GLRX3_HUMAN	GLRX3	Glutaredoxin-3	0.973	-0.508408	ns
P54727	RD23B_HUMAN	RAD23B	UV excision repair protein RAD23 homolog B	1.032	-0.507207	ns
P05165	PCCA_HUMAN	PCCA	Propionyl-CoA carboxylase alpha chain, mitochondrial	0.701	-0.506412	ns
P04040	CATA_HUMAN	CAT	Catalase	0.736	-0.506042	ns
A3KN83	SBNO1_HUMAN	SBNO1	Protein strawberry notch homolog 1	0.248	-0.503804	ns
P61457	PHS_HUMAN	PCBD1	Pterin-4-alpha-carbinolamine dehydratase	0.916	-0.503298	ns
Q96GK7	FAH2A_HUMAN	FAHD2A	Fumarylacetoacetate hydrolase domain-containing protein 2A	0.778	-0.503001	ns
P32929	CGL_HUMAN	CTH	Cystathionine gamma-lyase	0.361	-0.502639	ns
P00505	AATM_HUMAN	GOT2	Aspartate aminotransferase, mitochondrial	0.637	-0.501851	ns
P0DMV8;P0DMV9	HS71A_HUMAN;HS71B_HUMAN	HSPA1A;HSPA1B	Heat shock 70 kDa protein 1A	0.558	-0.500467	ns
O75467;Q6AW86	Z324A_HUMAN;Z324B_HUMAN	ZNF324;ZNF324B	Zinc finger protein 324A	0.292	-0.499987	ns
P55854;P61956;Q6EEV6	SUMO2_HUMAN;SUMO3_HUMAN;SUMO4_HUMAN	SUMO2;SUMO3;SUMO4	Small ubiquitin-related modifier 3	0.821	-0.499692	ns
Q15084	PDIA6_HUMAN	PDIA6	Protein disulfide-isomerase A6	0.963	-0.496608	ns
Q96DG6	CMBL_HUMAN	CMBL	Carboxymethylenebutenolidase homolog	0.321	-0.496378	ns
P02750	A2GL_HUMAN	LRG1	Leucine-rich alpha-2-glycoprotein	1.083	-0.495693	ns
P62857	RS28_HUMAN	RPS28	40S ribosomal protein S28	0.548	-0.495019	ns
P49189	AL9A1_HUMAN	ALDH9A1	4-trimethylaminobutyraldehyde dehydrogenase	0.742	-0.491721	ns
Q06520	ST2A1_HUMAN	SULT2A1	Sulfotransferase 2A1	0.49	-0.490654	ns
Q9H299	SH3L3_HUMAN	SH3BGRL3	SH3 domain-binding glutamic acid-rich-like protein 3	0.67	-0.489573	ns
P42126	ECI1_HUMAN	ECI1	Enoyl-CoA delta isomerase 1, mitochondrial	0.859	-0.489194	ns
Q13907	IDI1_HUMAN	IDI1	Isopentenyl-diphosphate Delta-isomerase 1	0.448	-0.486876	ns
P06576	ATPB_HUMAN	ATP5F1B	ATP synthase subunit beta, mitochondrial	0.821	-0.485385	ns
O75874	IDHC_HUMAN	IDH1	Isocitrate dehydrogenase [NADP] cytoplasmic	0.379	-0.484699	ns
O60814;P57053;P58876;P62807;Q5QNW6;Q93079;Q99877;Q99879;Q99880	H2B1C_HUMAN;H2B1D_HUMAN;H2B1H_HUMAN;H2B1K_HUMAN;H2B1L_HUMAN;H2B1M_HUMAN;H2B1N_HUMAN;H2B2F_HUMAN;H2BFS_HUMAN	H2BC12;H2BC13;H2BC14;H2BC15;H2BC18;H2BC4;H2BC5;H2BC9;H2BS1	Histone H2B type 1-K	0.311	-0.484311	ns
Q13162	PRDX4_HUMAN	PRDX4	Peroxiredoxin-4	0.828	-0.482324	ns
O60701	UGDH_HUMAN	UGDH	UDP-glucose 6-dehydrogenase	0.672	-0.48112	ns
O94760	DDAH1_HUMAN	DDAH1	N(G),N(G)-dimethylarginine dimethylaminohydrolase 1	0.641	-0.480906	ns
Q9BV57	MTND_HUMAN	ADI1	1,2-dihydroxy-3-keto-5-methylthiopentene dioxygenase	0.696	-0.480092	ns
Q00610	CLH1_HUMAN	CLTC	Clathrin heavy chain 1	0.641	-0.480003	ns
Q7Z794	K2C1B_HUMAN	KRT77	Keratin, type II cytoskeletal 1b	0.265	-0.479891	ns
P21266	GSTM3_HUMAN	GSTM3	Glutathione S-transferase Mu 3	0.337	-0.478169	ns
P15289	ARSA_HUMAN	ARSA	Arylsulfatase A	0.831	-0.477481	ns
P00325	ADH1B_HUMAN	ADH1B	All-trans-retinol dehydrogenase [NAD(+)] ADH1B	0.24	-0.476153	ns
Q71U36;Q9BQE3	TBA1A_HUMAN;TBA1C_HUMAN	TUBA1A;TUBA1C	Tubulin alpha-1A chain	0.91	-0.474115	ns
Q7Z4W1	DCXR_HUMAN	DCXR	L-xylulose reductase	0.682	-0.470745	ns
Q96P63	SPB12_HUMAN	SERPINB12	Serpin B12	0.859	-0.470061	ns
P04439	HLAA_HUMAN	HLA-A	HLA class I histocompatibility antigen, A alpha chain	0.336	-0.469761	ns
P07954	FUMH_HUMAN	FH	Fumarate hydratase, mitochondrial	0.539	-0.469651	ns
P23396	RS3_HUMAN	RPS3	40S ribosomal protein S3	0.481	-0.467239	ns
O43175	SERA_HUMAN	PHGDH	D-3-phosphoglycerate dehydrogenase	1.046	-0.466456	ns
Q13509	TBB3_HUMAN	TUBB3	Tubulin beta-3 chain	0.789	-0.464802	ns
Q12955	ANK3_HUMAN	ANK3	Ankyrin-3	0.558	-0.464069	ns
Q16698	DECR_HUMAN	DECR1	2,4-dienoyl-CoA reductase, mitochondrial	1.023	-0.46386	ns
P21964	COMT_HUMAN	COMT	Catechol O-methyltransferase	0.859	-0.46173	ns
P05388	RLA0_HUMAN	RPLP0	60S acidic ribosomal protein P0	0.306	-0.45756	ns
P34932	HSP74_HUMAN	HSPA4	Heat shock 70 kDa protein 4	0.56	-0.456368	ns
Q9H0W9	CK054_HUMAN	C11orf54	Ester hydrolase C11orf54	0.661	-0.453975	ns
Q3LXA3	TKFC_HUMAN	TKFC	Triokinase/FMN cyclase	0.282	-0.451196	ns
Q86TX2	ACOT1_HUMAN	ACOT1	Acyl-coenzyme A thioesterase 1	0.435	-0.449724	ns
P21980	TGM2_HUMAN	TGM2	Protein-glutamine gamma-glutamyltransferase 2	0.503	-0.448225	ns
P11021	BIP_HUMAN	HSPA5	Endoplasmic reticulum chaperone BiP	1.05	-0.443787	ns
Q15257	PTPA_HUMAN	PTPA	Serine/threonine-protein phosphatase 2A activator	0.774	-0.442763	ns
P00995	ISK1_HUMAN	SPINK1	Serine protease inhibitor Kazal-type 1	0.49	-0.440853	ns
P09972	ALDOC_HUMAN	ALDOC	Fructose-bisphosphate aldolase C	0.356	-0.438178	ns
Q9NWV4	CZIB_HUMAN	CZIB	CXXC motif containing zinc binding protein	0.506	-0.43463	ns
P32754	HPPD_HUMAN	HPD	4-hydroxyphenylpyruvate dioxygenase	0.493	-0.434096	ns
P48637	GSHB_HUMAN	GSS	Glutathione synthetase	0.247	-0.433571	ns
P09622	DLDH_HUMAN	DLD	Dihydrolipoyl dehydrogenase, mitochondrial	0.789	-0.433159	ns
Q9H4A4	AMPB_HUMAN	RNPEP	Aminopeptidase B	0.258	-0.432817	ns
P08133	ANXA6_HUMAN	ANXA6	Annexin A6	0.789	-0.427545	ns
P07327	ADH1A_HUMAN	ADH1A	Alcohol dehydrogenase 1A	0.224	-0.424841	ns
O00468	AGRIN_HUMAN	AGRN	Agrin	0.597	-0.422237	ns
P31327	CPSM_HUMAN	CPS1	Carbamoyl-phosphate synthase [ammonia], mitochondrial	0.716	-0.421827	ns
P35579	MYH9_HUMAN	MYH9	Myosin-9	0.542	-0.42097	ns
P48382	RFX5_HUMAN	RFX5	DNA-binding protein RFX5	0.983	-0.419871	ns
Q6XQN6	PNCB_HUMAN	PRT	Nicotinate phosphoribosyltransferase	0.321	-0.419685	ns
O95210	STBD1_HUMAN	STBD1	Starch-binding domain-containing protein 1	0.282	-0.412338	ns
P62805	H4_HUMAN	H4C1	Histone H4	0.306	-0.40775	ns
P24534	EF1B_HUMAN	EEF1B2	Elongation factor 1-beta	1.057	-0.407358	ns
Q9P2E9	RRBP1_HUMAN	RRBP1	Ribosome-binding protein 1	0.574	-0.406268	ns
A0A087WSW7	A0A087WSW7_HUMAN	HELLS	Helicase, lymphoid-specific, isoform CRA_d	0.739	-0.404286	ns
P15586	GNS_HUMAN	GNS	N-acetylglucosamine-6-sulfatase	0.711	-0.403566	ns
P27338	AOFB_HUMAN	MAOB	Amine oxidase [flavin-containing] B	0.442	-0.402763	ns
P33121	ACSL1_HUMAN	ACSL1	Long-chain-fatty-acid--CoA ligase 1	0.331	-0.398786	ns
P68366	TBA4A_HUMAN	TUBA4A	Tubulin alpha-4A chain	1.049	-0.398455	ns
P36551	HEM6_HUMAN	CPOX	Oxygen-dependent coproporphyrinogen-III oxidase, mitochondrial	0.183	-0.396936	ns
Q86X76	NIT1_HUMAN	NIT1	Deaminated glutathione amidase	0.555	-0.395915	ns
P21549	SPYA_HUMAN	AGXT	Serine--pyruvate aminotransferase	0.278	-0.395567	ns
O95954	FTCD_HUMAN	FTCD	Formimidoyltransferase-cyclodeaminase	0.277	-0.395175	ns
O95831	AIFM1_HUMAN	AIFM1	Apoptosis-inducing factor 1, mitochondrial	0.736	-0.394715	ns
Q02338	BDH_HUMAN	BDH1	D-beta-hydroxybutyrate dehydrogenase, mitochondrial	0.503	-0.394427	ns
Q93099	HGD_HUMAN	HGD	Homogentisate 1,2-dioxygenase	0.213	-0.392547	ns
P46952	3HAO_HUMAN	HAAO	3-hydroxyanthranilate 3,4-dioxygenase	0.516	-0.392132	ns
P28332	ADH6_HUMAN	ADH6	Alcohol dehydrogenase 6	0.51	-0.391228	ns
Q08188	TGM3_HUMAN	TGM3	Protein-glutamine gamma-glutamyltransferase E	0.183	-0.390713	ns
P28340	DPOD1_HUMAN	POLD1	DNA polymerase delta catalytic subunit	0.186	-0.388083	ns
Q15293	RCN1_HUMAN	RCN1	Reticulocalbin-1	0.852	-0.384589	ns
Q13011	ECH1_HUMAN	ECH1	Delta(3,5)-Delta(2,4)-dienoyl-CoA isomerase, mitochondrial	0.653	-0.382254	ns
Q12882	DPYD_HUMAN	DPYD	Dihydropyrimidine dehydrogenase [NADP(+)]	0.433	-0.381411	ns
P61204;P84077	ARF1_HUMAN;ARF3_HUMAN	ARF1;ARF3	ADP-ribosylation factor 3	0.743	-0.376923	ns
Q99757	THIOM_HUMAN	TXN2	Thioredoxin, mitochondrial	0.36	-0.376092	ns
Q13228	SBP1_HUMAN	SELENBP1	Methanethiol oxidase	0.277	-0.375225	ns
O95497	VNN1_HUMAN	VNN1	Pantetheinase	0.916	-0.373811	ns
Q9UBR2	CATZ_HUMAN	CTSZ	Cathepsin Z	1.003	-0.371872	ns
P17693	HLAG_HUMAN	HLA-G	HLA class I histocompatibility antigen, alpha chain G	0.653	-0.371725	ns
Q9UI17	M2GD_HUMAN	DMGDH	Dimethylglycine dehydrogenase, mitochondrial	0.51	-0.370931	ns
P06727	APOA4_HUMAN	APOA4	Apolipoprotein A-IV	0.778	-0.370481	ns
Q9H2M3	BHMT2_HUMAN	BHMT2	S-methylmethionine--homocysteine S-methyltransferase BHMT2	0.191	-0.368768	ns
P25398	RS12_HUMAN	RPS12	40S ribosomal protein S12	0.296	-0.364068	ns
P61224;P62834	RAP1A_HUMAN;RAP1B_HUMAN	RAP1A;RAP1B	Ras-related protein Rap-1b	0.743	-0.359707	ns
Q12884	SEPR_HUMAN	FAP	Prolyl endopeptidase FAP	0.282	-0.357864	ns
P15311	EZRI_HUMAN	EZR	Ezrin	0.358	-0.357817	ns
Q13885	TBB2A_HUMAN	TUBB2A	Tubulin beta-2A chain	0.558	-0.357475	ns
P0DN79;P35520	CBSL_HUMAN;CBS_HUMAN	CBS;CBSL	Cystathionine beta-synthase-like protein	0.169	-0.356804	ns
Q02252	MMSA_HUMAN	ALDH6A1	Methylmalonate-semialdehyde dehydrogenase [acylating], mitochondrial	0.396	-0.35346	ns
O75891	AL1L1_HUMAN	ALDH1L1	Cytosolic 10-formyltetrahydrofolate dehydrogenase	0.221	-0.351087	ns
O60763	USO1_HUMAN	USO1	General vesicular transport factor p115	0.53	-0.347021	ns
P02763	A1AG1_HUMAN	ORM1	Alpha-1-acid glycoprotein 1	0.837	-0.343217	ns
Q13163	MP2K5_HUMAN	MAP2K5	Dual specificity mitogen-activated protein kinase kinase 5	0.504	-0.341049	ns
O00754	MA2B1_HUMAN	MAN2B1	Lysosomal alpha-mannosidase	0.57	-0.339468	ns
Q9UBQ7	GRHPR_HUMAN	GRHPR	Glyoxylate reductase/hydroxypyruvate reductase	0.277	-0.336129	ns
Q96NU7	HUTI_HUMAN	AMDHD1	Probable imidazolonepropionase	0.282	-0.335194	ns
P80303	NUCB2_HUMAN	NUCB2	Nucleobindin-2	0.67	-0.334032	ns
P31937	3HIDH_HUMAN	HIBADH	3-hydroxyisobutyrate dehydrogenase, mitochondrial	0.744	-0.331733	ns
Q12907	LMAN2_HUMAN	LMAN2	Vesicular integral-membrane protein VIP36	0.819	-0.329931	ns
P08779	K1C16_HUMAN	KRT16	Keratin, type I cytoskeletal 16	0.067	-0.329563	ns
Q16775	GLO2_HUMAN	HAGH	Hydroxyacylglutathione hydrolase, mitochondrial	0.294	-0.326795	ns
P04908;P0C0S8;P20671;Q16777;Q6FI13;Q7L7L0;Q93077;Q96KK5;Q99878;Q9BTM1	H2A1B_HUMAN;H2A1C_HUMAN;H2A1D_HUMAN;H2A1H_HUMAN;H2A1J_HUMAN;H2A1_HUMAN;H2A2A_HUMAN;H2A2C_HUMAN;H2A3_HUMAN;H2AJ_HUMAN	H2AC11;H2AC12;H2AC14;H2AC18;H2AC20;H2AC4;H2AC6;H2AC7;H2AJ;H2AW	Histone H2A type 1-B/E	0.37	-0.325804	ns
P30043	BLVRB_HUMAN	BLVRB	Flavin reductase (NADPH)	0.558	-0.324896	ns
P30047	GFRP_HUMAN	GCHFR	GTP cyclohydrolase 1 feedback regulatory protein	0.585	-0.323836	ns
P06703	S10A6_HUMAN	S100A6	Protein S100-A6	0.278	-0.322381	ns
P10620	MGST1_HUMAN	MGST1	Microsomal glutathione S-transferase 1	0.237	-0.318749	ns
P30101	PDIA3_HUMAN	PDIA3	Protein disulfide-isomerase A3	0.623	-0.313677	ns
P13929	ENOB_HUMAN	ENO3	Beta-enolase	0.422	-0.312528	ns
P02538	K2C6A_HUMAN	KRT6A	Keratin, type II cytoskeletal 6A	0.076	-0.310438	ns
P13716	HEM2_HUMAN	ALAD	Delta-aminolevulinic acid dehydratase	0.315	-0.3101	ns
P09525	ANXA4_HUMAN	ANXA4	Annexin A4	0.576	-0.308015	ns
P49419	AL7A1_HUMAN	ALDH7A1	Alpha-aminoadipic semialdehyde dehydrogenase	0.294	-0.307181	ns
P08833	IBP1_HUMAN	IGFBP1	Insulin-like growth factor-binding protein 1	0.802	-0.307011	ns
P11279	LAMP1_HUMAN	LAMP1	Lysosome-associated membrane glycoprotein 1	0.711	-0.305222	ns
P33908	MA1A1_HUMAN	MAN1A1	Mannosyl-oligosaccharide 1,2-alpha-mannosidase IA	0.186	-0.304499	ns
Q16706	MA2A1_HUMAN	MAN2A1	Alpha-mannosidase 2	0.558	-0.303389	ns
P00326	ADH1G_HUMAN	ADH1C	Alcohol dehydrogenase 1C	0.135	-0.302561	ns
P29377	S100G_HUMAN	S100G	Protein S100-G	0.151	-0.298722	ns
P02458	CO2A1_HUMAN	COL2A1	Collagen alpha-1(II) chain	0.779	-0.298644	ns
P48739	PIPNB_HUMAN	PITPNB	Phosphatidylinositol transfer protein beta isoform	0.215	-0.297997	ns
Q99714	HCD2_HUMAN	HSD17B10	3-hydroxyacyl-CoA dehydrogenase type-2	0.175	-0.293381	ns
A0A494BZZ2;B7Z596;F5H7S3;H0YK48;H0YKJ4;H7BYY1	A0A494BZZ2_HUMAN;B7Z596_HUMAN;F5H7S3_HUMAN;H0YK48_HUMAN;H0YKJ4_HUMAN;H7BYY1_HUMAN	TPM1	Tropomyosin alpha-1 chain	0.236	-0.293326	ns
P23526	SAHH_HUMAN	AHCY	Adenosylhomocysteinase	0.538	-0.290343	ns
Q09666	AHNK_HUMAN	AHNAK	Neuroblast differentiation-associated protein AHNAK	0.226	-0.288962	ns
Q9ULA0	DNPEP_HUMAN	DNPEP	Aspartyl aminopeptidase	0.303	-0.285191	ns
P00390	GSHR_HUMAN	GSR	Glutathione reductase, mitochondrial	0.323	-0.284512	ns
P29692	EF1D_HUMAN	EEF1D	Elongation factor 1-delta	0.133	-0.283999	ns
Q9UKY3	CES1P_HUMAN	CES1P1	Putative inactive carboxylesterase 4	0.553	-0.282058	ns
F8VZY6	F8VZY6_HUMAN	CDK17	Cyclin-dependent kinase 17 (Fragment)	0.539	-0.281741	ns
P05362	ICAM1_HUMAN	ICAM1	Intercellular adhesion molecule 1	0.637	-0.275446	ns
P23141	EST1_HUMAN	CES1	Liver carboxylesterase 1	0.666	-0.274635	ns
P15428	PGDH_HUMAN	HPGD	15-hydroxyprostaglandin dehydrogenase [NAD(+)]	0.139	-0.273439	ns
P49588	SYAC_HUMAN	AARS1	Alanine--tRNA ligase, cytoplasmic	0.292	-0.273166	ns
P02743	SAMP_HUMAN	APCS	Serum amyloid P-component	0.56	-0.273015	ns
P00367	DHE3_HUMAN	GLUD1	Glutamate dehydrogenase 1, mitochondrial	0.38	-0.27263	ns
P07099	HYEP_HUMAN	EPHX1	Epoxide hydrolase 1	0.524	-0.271365	ns
Q9UBR1	BUP1_HUMAN	UPB1	Beta-ureidopropionase	0.235	-0.268332	ns
Q15149	PLEC_HUMAN	PLEC	Plectin	0.126	-0.264451	ns
P68371	TBB4B_HUMAN	TUBB4B	Tubulin beta-4B chain	0.653	-0.264336	ns
P78330	SERB_HUMAN	PSPH	Phosphoserine phosphatase	0.237	-0.262919	ns
O95154	ARK73_HUMAN	AKR7A3	Aflatoxin B1 aldehyde reductase member 3	0.122	-0.261479	ns
P22626	ROA2_HUMAN	HNRNPA2B1	Heterogeneous nuclear ribonucleoproteins A2/B1	0.434	-0.258339	ns
P26038	MOES_HUMAN	MSN	Moesin	0.292	-0.256731	ns
Q96AB3	ISOC2_HUMAN	ISOC2	Isochorismatase domain-containing protein 2	0.336	-0.25587	ns
Q7RTV2	GSTA5_HUMAN	GSTA5	Glutathione S-transferase A5	0.539	-0.255808	ns
P22307	NLTP_HUMAN	SCP2	Non-specific lipid-transfer protein	0.361	-0.255663	ns
P13987	CD59_HUMAN	CD59	CD59 glycoprotein	0.616	-0.255065	ns
P14618	KPYM_HUMAN	PKM	Pyruvate kinase PKM	0.637	-0.254894	ns
P35858	ALS_HUMAN	IGFALS	Insulin-like growth factor-binding protein complex acid labile subunit	0.526	-0.25449	ns
P23284	PPIB_HUMAN	PPIB	Peptidyl-prolyl cis-trans isomerase B	0.486	-0.251068	ns
P62330	ARF6_HUMAN	ARF6	ADP-ribosylation factor 6	0.246	-0.251023	ns
P21912	SDHB_HUMAN	SDHB	Succinate dehydrogenase [ubiquinone] iron-sulfur subunit, mitochondrial	0.129	-0.248982	ns
A0A6Q8PFV8	A0A6Q8PFV8_HUMAN	GNB4	Guanine nucleotide-binding protein subunit beta-4	0.532	-0.245261	ns
P61769	B2MG_HUMAN	B2M	Beta-2-microglobulin	0.593	-0.244771	ns
P67936	TPM4_HUMAN	TPM4	Tropomyosin alpha-4 chain	0.666	-0.243079	ns
P19022	CADH2_HUMAN	CDH2	Cadherin-2	0.657	-0.241208	ns
P21333	FLNA_HUMAN	FLNA	Filamin-A	0.637	-0.238578	ns
A6NM76	O6C76_HUMAN	OR6C76	Olfactory receptor 6C76	0.229	-0.235768	ns
Q9NQS5	GPR84_HUMAN	GPR84	G-protein coupled receptor 84	0.317	-0.232267	ns
P61960	UFM1_HUMAN	UFM1	Ubiquitin-fold modifier 1	0.231	-0.230907	ns
P30039	PBLD_HUMAN	PBLD	Phenazine biosynthesis-like domain-containing protein	0.198	-0.230723	ns
Q14117	DPYS_HUMAN	DPYS	Dihydropyrimidinase	0.499	-0.230357	ns
P17050	GAB_HUMAN	GA	Alpha-N-acetylgalactosaminidase	0.534	-0.229687	ns
H7BZJ3	H7BZJ3_HUMAN	PDIA3	Protein disulfide-isomerase A3 (Fragment)	0.468	-0.227282	ns
O00151	PDLI1_HUMAN	PDLIM1	PDZ and LIM domain protein 1	0.219	-0.225137	ns
Q9NYU2	UGGG1_HUMAN	UGGT1	UDP-glucose:glycoprotein glucosyltransferase 1	0.297	-0.221579	ns
P35268	RL22_HUMAN	RPL22	60S ribosomal protein L22	0.204	-0.220288	ns
Q93088	BHMT1_HUMAN	BHMT	Betaine--homocysteine S-methyltransferase 1	0.139	-0.211837	ns
P19652	A1AG2_HUMAN	ORM2	Alpha-1-acid glycoprotein 2	0.548	-0.211544	ns
P02748	CO9_HUMAN	C9	Complement component C9	0.532	-0.211382	ns
P08319	ADH4_HUMAN	ADH4	All-trans-retinol dehydrogenase [NAD(+)] ADH4	0.113	-0.208785	ns
P18206	VINC_HUMAN	VCL	Vinculin	0.639	-0.208129	ns
P51659	DHB4_HUMAN	HSD17B4	Peroxisomal multifunctional enzyme type 2	0.221	-0.206885	ns
P11940;Q4VXU2;Q5JQF8;Q9H361	PABP1_HUMAN;PABP3_HUMAN;PAP1L_HUMAN;PAP1M_HUMAN	PABPC1;PABPC1L;PABPC1L2A;PABPC3	Polyadenylate-binding protein 1	0.277	-0.20644	ns
P49327	FAS_HUMAN	FASN	Fatty acid synthase	0.095	-0.206077	ns
P04259	K2C6B_HUMAN	KRT6B	Keratin, type II cytoskeletal 6B	0.038	-0.20174	ns
Q86VP6	CAND1_HUMAN	CAND1	Cullin-associated NEDD8-dissociated protein 1	0.335	-0.200034	ns
P05161	ISG15_HUMAN	ISG15	Ubiquitin-like protein ISG15	0.121	-0.197699	ns
P09488	GSTM1_HUMAN	GSTM1	Glutathione S-transferase Mu 1	0.095	-0.197285	ns
P55157	MTP_HUMAN	MTTP	Microsomal triglyceride transfer protein large subunit	0.294	-0.196999	ns
Q8N1N4	K2C78_HUMAN	KRT78	Keratin, type II cytoskeletal 78	0.337	-0.196987	ns
P62873	GBB1_HUMAN	GNB1	Guanine nucleotide-binding protein G(I)/G(S)/G(T) subunit beta-1	0.227	-0.196642	ns
P50502;Q8IZP2;Q8NFI4	F10A1_HUMAN;F10A5_HUMAN;ST134_HUMAN	ST13;ST13P4;ST13P5	Hsc70-interacting protein	0.277	-0.190184	ns
P20908	CO5A1_HUMAN	COL5A1	Collagen alpha-1(V) chain	0.504	-0.188375	ns
Q07507	DERM_HUMAN	DPT	Dermatopontin	0.215	-0.186483	ns
P15085;P15086	CBPA1_HUMAN;CBPB1_HUMAN	CPA1;CPB1	Carboxypeptidase A1	0.285	-0.183315	ns
P48735	IDHP_HUMAN	IDH2	Isocitrate dehydrogenase [NADP], mitochondrial	0.05	-0.179759	ns
Q13423	NNTM_HUMAN	NNT	D(P) transhydrogenase, mitochondrial	0.095	-0.177894	ns
P10721	KIT_HUMAN	KIT	Mast/stem cell growth factor receptor Kit	0.237	-0.175755	ns
P02100;P69891;P69892	HBE_HUMAN;HBG1_HUMAN;HBG2_HUMAN	HBE1;HBG1;HBG2	Hemoglobin subunit epsilon	0.368	-0.174037	ns
Q8NBM4	UBAC2_HUMAN	UBAC2	Ubiquitin-associated domain-containing protein 2	0.336	-0.172093	ns
P02771	FETA_HUMAN	AFP	Alpha-fetoprotein	0.416	-0.169814	ns
Q9UK22	FBX2_HUMAN	FBXO2	F-box only protein 2	0.162	-0.168139	ns
Q9UF33	EPHA6_HUMAN	EPHA6	Ephrin type-A receptor 6	0.328	-0.166053	ns
Q9H2K8	TAOK3_HUMAN	TAOK3	Serine/threonine-protein kinase TAO3	0.382	-0.162754	ns
Q9Y490	TLN1_HUMAN	TLN1	Talin-1	0.391	-0.162052	ns
P56470	LEG4_HUMAN	LGALS4	Galectin-4	0.127	-0.162009	ns
Q969H8	MYDGF_HUMAN	MYDGF	Myeloid-derived growth factor	0.335	-0.161858	ns
Q96RW7	HMCN1_HUMAN	HMCN1	Hemicentin-1	0.374	-0.161066	ns
P00491	PNPH_HUMAN	PNP	Purine nucleoside phosphorylase	0.138	-0.160801	ns
Q14240	IF4A2_HUMAN	EIF4A2	Eukaryotic initiation factor 4A-II	0.272	-0.159504	ns
Q15582	BGH3_HUMAN	TGFBI	Transforming growth factor-beta-induced protein ig-h3	0.281	-0.157601	ns
Q96JB1	DYH8_HUMAN	DNAH8	Dynein heavy chain 8, axonemal	0.267	-0.154472	ns
Q58FF6	H90B4_HUMAN	HSP90AB4P	Putative heat shock protein HSP 90-beta 4	0.174	-0.154366	ns
P17936	IBP3_HUMAN	IGFBP3	Insulin-like growth factor-binding protein 3	0.13	-0.153585	ns
P49821	NDUV1_HUMAN	NDUFV1	DH dehydrogenase [ubiquinone] flavoprotein 1, mitochondrial	0.275	-0.153208	ns
P16112	PGCA_HUMAN	ACAN	Aggrecan core protein	0.204	-0.151644	ns
Q13867	BLMH_HUMAN	BLMH	Bleomycin hydrolase	0.285	-0.151365	ns
P25705	ATPA_HUMAN	ATP5F1A	ATP synthase subunit alpha, mitochondrial	0.289	-0.150156	ns
O95498	VNN2_HUMAN	VNN2	Vascular non-inflammatory molecule 2	0.289	-0.150065	ns
Q96DC8	ECHD3_HUMAN	ECHDC3	Enoyl-CoA hydratase domain-containing protein 3, mitochondrial	0.183	-0.148859	ns
P31431	SDC4_HUMAN	SDC4	Syndecan-4	0.284	-0.147736	ns
O95396	MOCS3_HUMAN	MOCS3	Adenylyltransferase and sulfurtransferase MOCS3	0.288	-0.145088	ns
P12110	CO6A2_HUMAN	COL6A2	Collagen alpha-2(VI) chain	0.215	-0.144569	ns
Q9BXJ4	C1QT3_HUMAN	C1QTNF3	Complement C1q tumor necrosis factor-related protein 3	0.257	-0.143327	ns
Q14451	GRB7_HUMAN	GRB7	Growth factor receptor-bound protein 7	0.308	-0.141994	ns
A0A024R6I7;A0A0G2JRN3	A0A024R6I7_HUMAN;A0A0G2JRN3_HUMAN	SERPINA1	Alpha-1-antitrypsin	0.274	-0.140312	ns
Q14314	FGL2_HUMAN	FGL2	Fibroleukin	0.152	-0.139858	ns
Q00536	CDK16_HUMAN	CDK16	Cyclin-dependent kinase 16	0.226	-0.135409	ns
Q8WZ42	TITIN_HUMAN	TTN	Titin	0.293	-0.135126	ns
P01833	PIGR_HUMAN	PIGR	Polymeric immunoglobulin receptor	0.309	-0.1335	ns
P08123	CO1A2_HUMAN	COL1A2	Collagen alpha-2(I) chain	0.294	-0.131731	ns
P14314	GLU2B_HUMAN	PRKCSH	Glucosidase 2 subunit beta	0.234	-0.130078	ns
P52209	6PGD_HUMAN	PGD	6-phosphogluconate dehydrogenase, decarboxylating	0.099	-0.128924	ns
Q15413	RYR3_HUMAN	RYR3	Ryanodine receptor 3	0.09	-0.128175	ns
P30153	2AAA_HUMAN	PPP2R1A	Serine/threonine-protein phosphatase 2A 65 kDa regulatory subunit A alpha isoform	0.184	-0.127686	ns
Q6ZRI8	RHG36_HUMAN	ARHGAP36	Rho GTPase-activating protein 36	0.22	-0.127118	ns
Q14019	COTL1_HUMAN	COTL1	Coactosin-like protein	0.236	-0.126778	ns
P20827	EFNA1_HUMAN	EFNA1	Ephrin-A1	0.228	-0.126646	ns
Q6NT55	CP4FN_HUMAN	CYP4F22	Cytochrome P450 4F22	0.139	-0.125423	ns
P06396	GELS_HUMAN	GSN	Gelsolin	0.277	-0.123436	ns
B9A064	IGLL5_HUMAN	IGLL5	Immunoglobulin lambda-like polypeptide 5	0.21	-0.122344	ns
P07195	LDHB_HUMAN	LDHB	L-lactate dehydrogenase B chain	0.273	-0.121983	ns
P01009	A1AT_HUMAN	SERPINA1	Alpha-1-antitrypsin	0.294	-0.120068	ns
P00740	FA9_HUMAN	F9	Coagulation factor IX	0.221	-0.119774	ns
P26927;Q2TV78	HGFL_HUMAN;MST1L_HUMAN	MST1;MST1L	Hepatocyte growth factor-like protein	0.217	-0.117938	ns
Q6UX71	PXDC2_HUMAN	PLXDC2	Plexin domain-containing protein 2	0.164	-0.110055	ns
Q9Y2S2	CRYL1_HUMAN	CRYL1	Lambda-crystallin homolog	0.086	-0.107243	ns
Q96DA0	ZG16B_HUMAN	ZG16B	Zymogen granule protein 16 homolog B	0.042	-0.103812	ns
P00488	F13A_HUMAN	F13A1	Coagulation factor XIII A chain	0.122	-0.103613	ns
Q13740	CD166_HUMAN	ALCAM	CD166 antigen	0.237	-0.102646	ns
Q99439	CNN2_HUMAN	CNN2	Calponin-2	0.13	-0.0983005	ns
Q9NQX3	GEPH_HUMAN	GPHN	Gephyrin	0.064	-0.0980706	ns
Q4G0N4	KD2_HUMAN	DK2	D kinase 2, mitochondrial	0.046	-0.0970156	ns
P32121	ARRB2_HUMAN	ARRB2	Beta-arrestin-2	0.109	-0.0951874	ns
P49747	COMP_HUMAN	COMP	Cartilage oligomeric matrix protein	0.189	-0.0945134	ns
P48723	HSP13_HUMAN	HSPA13	Heat shock 70 kDa protein 13	0.115	-0.094005	ns
P23467	PTPRB_HUMAN	PTPRB	Receptor-type tyrosine-protein phosphatase beta	0.139	-0.0919126	ns
Q5R3I4	TTC38_HUMAN	TTC38	Tetratricopeptide repeat protein 38	0.063	-0.0902229	ns
P15291	B4GT1_HUMAN	B4GALT1	Beta-1,4-galactosyltransferase 1	0.114	-0.0851636	ns
Q9NPG4	PCD12_HUMAN	PCDH12	Protocadherin-12	0.18	-0.0848259	ns
Q9NRW7	VPS45_HUMAN	VPS45	Vacuolar protein sorting-associated protein 45	0.067	-0.0848116	ns
Q9Y4L1	HYOU1_HUMAN	HYOU1	Hypoxia up-regulated protein 1	0.133	-0.0842836	ns
P23378	GCSP_HUMAN	GLDC	Glycine dehydrogenase (decarboxylating), mitochondrial	0.036	-0.0835131	ns
Q7Z3Z3	PIWL3_HUMAN	PIWIL3	Piwi-like protein 3	0.111	-0.0824668	ns
P07996	TSP1_HUMAN	THBS1	Thrombospondin-1	0.166	-0.0819288	ns
P31040	SDHA_HUMAN	SDHA	Succinate dehydrogenase [ubiquinone] flavoprotein subunit, mitochondrial	0.05	-0.0808771	ns
Q9NYF3	FA53C_HUMAN	FAM53C	Protein FAM53C	0.12	-0.0806602	ns
Q00796	DHSO_HUMAN	SORD	Sorbitol dehydrogenase	0.066	-0.0786139	ns
P12111	CO6A3_HUMAN	COL6A3	Collagen alpha-3(VI) chain	0.129	-0.0784422	ns
O60888	CUTA_HUMAN	CUTA	Protein CutA	0.12	-0.0763502	ns
P08134;P61586;P62745	RHOA_HUMAN;RHOB_HUMAN;RHOC_HUMAN	RHOA;RHOB;RHOC	Rho-related GTP-binding protein RhoC	0.033	-0.0749549	ns
P49411	EFTU_HUMAN	TUFM	Elongation factor Tu, mitochondrial	0.067	-0.0745668	ns
Q06828	FMOD_HUMAN	FMOD	Fibromodulin	0.139	-0.0740632	ns
P09486	SPRC_HUMAN	SPARC	SPARC	0.109	-0.0709254	ns
P30613	KPYR_HUMAN	PKLR	Pyruvate kinase PKLR	0.099	-0.0705372	ns
P12109	CO6A1_HUMAN	COL6A1	Collagen alpha-1(VI) chain	0.132	-0.0692879	ns
P18827	SDC1_HUMAN	SDC1	Syndecan-1	0.104	-0.0688104	ns
Q03181	PPARD_HUMAN	PPARD	Peroxisome proliferator-activated receptor delta	0.129	-0.0683983	ns
Q5T5C0	STXB5_HUMAN	STXBP5	Syntaxin-binding protein 5	0.067	-0.0671512	ns
O76054	S14L2_HUMAN	SEC14L2	SEC14-like protein 2	0.021	-0.0667061	ns
Q96PD5	PGRP2_HUMAN	PGLYRP2	N-acetylmuramoyl-L-alanine amidase	0.096	-0.0657408	ns
P49908	SEPP1_HUMAN	SELENOP	Selenoprotein P	0.089	-0.0652913	ns
P03138	HBSAG_HBVD3	S	Large envelope protein	0.036	-0.0626299	ns
P55290	CAD13_HUMAN	CDH13	Cadherin-13	0.125	-0.0614219	ns
P51884	LUM_HUMAN	LUM	Lumican	0.113	-0.0613731	ns
P55287	CAD11_HUMAN	CDH11	Cadherin-11	0.067	-0.0611742	ns
P19320	VCAM1_HUMAN	VCAM1	Vascular cell adhesion protein 1	0.108	-0.0611306	ns
Q12860	CNTN1_HUMAN	CNTN1	Contactin-1	0.105	-0.0587376	ns
Q7Z7G0	TARSH_HUMAN	ABI3BP	Target of Nesh-SH3	0.043	-0.0577634	ns
P20849	CO9A1_HUMAN	COL9A1	Collagen alpha-1(IX) chain	0.09	-0.057	ns
Q15262	PTPRK_HUMAN	PTPRK	Receptor-type tyrosine-protein phosphatase kappa	0.086	-0.0566573	ns
P07942	LAMB1_HUMAN	LAMB1	Laminin subunit beta-1	0.066	-0.055832	ns
P55285	CADH6_HUMAN	CDH6	Cadherin-6	0.108	-0.0531075	ns
P62736	ACTA_HUMAN	ACTA2	Actin, aortic smooth muscle	0.044	-0.051994	ns
P26440	IVD_HUMAN	IVD	Isovaleryl-CoA dehydrogenase, mitochondrial	0.067	-0.0508919	ns
P05121	PAI1_HUMAN	SERPINE1	Plasminogen activator inhibitor 1	0.066	-0.0494393	ns
P02461	CO3A1_HUMAN	COL3A1	Collagen alpha-1(III) chain	0.077	-0.0478579	ns
Q96D15	RCN3_HUMAN	RCN3	Reticulocalbin-3	0.067	-0.0467248	ns
P05181	CP2E1_HUMAN	CYP2E1	Cytochrome P450 2E1	0.05	-0.0460814	ns
Q8TEW0	PARD3_HUMAN	PARD3	Partitioning defective 3 homolog	0.058	-0.0454314	ns
P31939	PUR9_HUMAN	ATIC	Bifunctional purine biosynthesis protein ATIC	0.02	-0.0453381	ns
Q04756	HGFA_HUMAN	HGFAC	Hepatocyte growth factor activator	0.08	-0.0441193	ns
P05543	THBG_HUMAN	SERPINA7	Thyroxine-binding globulin	0.076	-0.0434887	ns
A0A140T953;A0A140TA13;D9J307	A0A140T953_HUMAN;A0A140TA13_HUMAN;D9J307_HUMAN	HLA-B	HLA class I histocompatibility antigen, B alpha chain (Fragment)	0.058	-0.0425124	ns
P54289	CA2D1_HUMAN	CACNA2D1	Voltage-dependent calcium channel subunit alpha-2/delta-1	0.067	-0.0419505	ns
P04746;P0DTE7;P0DTE8;P0DUB6;P19961	AMY1A_HUMAN;AMY1B_HUMAN;AMY1C_HUMAN;AMY2B_HUMAN;AMYP_HUMAN	AMY1A;AMY1B;AMY1C;AMY2A;AMY2B	Pancreatic alpha-amylase	0.064	-0.0415853	ns
Q12805	FBLN3_HUMAN	EFEMP1	EGF-containing fibulin-like extracellular matrix protein 1	0.068	-0.0412735	ns
P61978	HNRPK_HUMAN	HNRNPK	Heterogeneous nuclear ribonucleoprotein K	0.022	-0.0362938	ns
P02452	CO1A1_HUMAN	COL1A1	Collagen alpha-1(I) chain	0.066	-0.0356099	ns
Q8IVF2	AHNK2_HUMAN	AHNAK2	Protein AHNAK2	0.05	-0.0345278	ns
O95445	APOM_HUMAN	APOM	Apolipoprotein M	0.053	-0.0320832	ns
Q16853	AOC3_HUMAN	AOC3	Membrane primary amine oxidase	0.026	-0.0264417	ns
A0A1B0GUB1;A0A1B0GUU4;F6TI76;H3BQ48;Q9UP10	A0A1B0GUB1_HUMAN;A0A1B0GUU4_HUMAN;F6TI76_HUMAN;H3BQ48_HUMAN;Q9UP10_HUMAN	CLN3	Battenin	0.022	-0.0260743	ns
P13591	NCAM1_HUMAN	NCAM1	Neural cell adhesion molecule 1	0.043	-0.0260162	ns
Q02818	NUCB1_HUMAN	NUCB1	Nucleobindin-1	0.044	-0.0232033	ns
O00757	F16P2_HUMAN	FBP2	Fructose-1,6-bisphosphatase isozyme 2	0.022	-0.0207882	ns
P23142	FBLN1_HUMAN	FBLN1	Fibulin-1	0.025	-0.0167092	ns
Q8WUI4	HDAC7_HUMAN	HDAC7	Histone deacetylase 7	0.018	-0.0166365	ns
Q9NYK1	TLR7_HUMAN	TLR7	Toll-like receptor 7	0.02	-0.0156403	ns
P01889	HLAB_HUMAN	HLA-B	HLA class I histocompatibility antigen, B alpha chain	0.006	-0.0153318	ns
Q9UBG0	MRC2_HUMAN	MRC2	C-type mannose receptor 2	0.019	-0.0152371	ns
P05452	TETN_HUMAN	CLEC3B	Tetranectin	0.021	-0.0148665	ns
P07108	ACBP_HUMAN	DBI	Acyl-CoA-binding protein	0.009	-0.0126766	ns
P05156	CFAI_HUMAN	CFI	Complement factor I	0.017	-0.0124255	ns
Q8WWZ8	OIT3_HUMAN	OIT3	Oncoprotein-induced transcript 3 protein	0.009	-0.0101246	ns
Q13308	PTK7_HUMAN	PTK7	Inactive tyrosine-protein kinase 7	0.008	-0.00770089	ns
P51149	RAB7A_HUMAN	RAB7A	Ras-related protein Rab-7a	0.005	-0.0071018	ns
P40227	TCPZ_HUMAN	CCT6A	T-complex protein 1 subunit zeta	0.005	-0.00709363	ns
Q13103	SPP24_HUMAN	SPP2	Secreted phosphoprotein 24	0.006	-0.00706474	ns
O15498	YKT6_HUMAN	YKT6	Synaptobrevin homolog YKT6	0.005	-0.00615997	ns
P20742	PZP_HUMAN	PZP	Pregnancy zone protein	0.003	0.00158691	ns
P12107	COBA1_HUMAN	COL11A1	Collagen alpha-1(XI) chain	0.003	0.00210835	ns
Q14697	GANAB_HUMAN	GANAB	Neutral alpha-glucosidase AB	0.005	0.00306373	ns
P23470	PTPRG_HUMAN	PTPRG	Receptor-type tyrosine-protein phosphatase gamma	0.005	0.0034991	ns
Q8NBJ4	GOLM1_HUMAN	GOLM1	Golgi membrane protein 1	0.005	0.00360825	ns
P62081	RS7_HUMAN	RPS7	40S ribosomal protein S7	0.005	0.00552449	ns
Q9UK55	ZPI_HUMAN	SERPINA10	Protein Z-dependent protease inhibitor	0.006	0.00571624	ns
Q15043	S39AE_HUMAN	SLC39A14	Metal cation symporter ZIP14	0.005	0.00596986	ns
P35443	TSP4_HUMAN	THBS4	Thrombospondin-4	0.008	0.00779287	ns
P19013	K2C4_HUMAN	KRT4	Keratin, type II cytoskeletal 4	0.003	0.00974095	ns
P11717	MPRI_HUMAN	IGF2R	Cation-independent mannose-6-phosphate receptor	0.018	0.0113083	ns
Q86WN2	IFNE_HUMAN	IFNE	Interferon epsilon	0.012	0.0115529	ns
Q4VCS5	AMOT_HUMAN	AMOT	Angiomotin	0.017	0.0118231	ns
P00533	EGFR_HUMAN	EGFR	Epidermal growth factor receptor	0.014	0.0139302	ns
P22303	ACES_HUMAN	ACHE	Acetylcholinesterase	0.026	0.0149978	ns
Q9C099	LRCC1_HUMAN	LRRCC1	Leucine-rich repeat and coiled-coil domain-containing protein 1	0.017	0.0163368	ns
P16070	CD44_HUMAN	CD44	CD44 antigen	0.007	0.0167383	ns
Q9H4A3	WNK1_HUMAN	WNK1	Serine/threonine-protein kinase WNK1	0.022	0.0186997	ns
Q9BX68	HINT2_HUMAN	HINT2	Histidine triad nucleotide-binding protein 2, mitochondrial	0.007	0.0190567	ns
Q99519	NEUR1_HUMAN	NEU1	Sialidase-1	0.013	0.0194226	ns
P07203	GPX1_HUMAN	GPX1	Glutathione peroxidase 1	0.009	0.0211694	ns
Q6YHK3	CD109_HUMAN	CD109	CD109 antigen	0.029	0.0219357	ns
P63244	RACK1_HUMAN	RACK1	Receptor of activated protein C kinase 1	0.012	0.0233612	ns
P30050	RL12_HUMAN	RPL12	60S ribosomal protein L12	0.009	0.0244735	ns
Q92859	NEO1_HUMAN	NEO1	Neogenin	0.039	0.0262033	ns
P98160	PGBM_HUMAN	HSPG2	Basement membrane-specific heparan sulfate proteoglycan core protein	0.05	0.0273089	ns
Q9NPH3	IL1AP_HUMAN	IL1RAP	Interleukin-1 receptor accessory protein	0.05	0.0285674	ns
P01266	THYG_HUMAN	TG	Thyroglobulin	0.044	0.0320335	ns
P69905	HBA_HUMAN	HBA1	Hemoglobin subunit alpha	0.058	0.0322383	ns
P48740	MASP1_HUMAN	MASP1	Mannan-binding lectin serine protease 1	0.062	0.0341107	ns
P15169	CBPN_HUMAN	CPN1	Carboxypeptidase N catalytic chain	0.046	0.0359207	ns
Q8NBS9	TXND5_HUMAN	TXNDC5	Thioredoxin domain-containing protein 5	0.023	0.0385661	ns
Q9UQL6	HDAC5_HUMAN	HDAC5	Histone deacetylase 5	0.044	0.0404366	ns
P19823	ITIH2_HUMAN	ITIH2	Inter-alpha-trypsin inhibitor heavy chain H2	0.067	0.0406568	ns
P01591	IGJ_HUMAN	JCHAIN	Immunoglobulin J chain	0.044	0.040686	ns
O75144	ICOSL_HUMAN	ICOSLG	ICOS ligand	0.06	0.0417231	ns
P36955	PEDF_HUMAN	SERPINF1	Pigment epithelium-derived factor	0.06	0.0440583	ns
P04278	SHBG_HUMAN	SHBG	Sex hormone-binding globulin	0.06	0.0460391	ns
Q9Y240	CLC11_HUMAN	CLEC11A	C-type lectin domain family 11 member A	0.08	0.0493797	ns
P31949	S10AB_HUMAN	S100A11	Protein S100-A11	0.044	0.0494538	ns
P02788	TRFL_HUMAN	LTF	Lactotransferrin	0.071	0.0510488	ns
P14923	PLAK_HUMAN	JUP	Junction plakoglobin	0.022	0.0520649	ns
P01344	IGF2_HUMAN	IGF2	Insulin-like growth factor II	0.076	0.0523119	ns
P01031	CO5_HUMAN	C5	Complement C5	0.099	0.0543981	ns
P02675	FIBB_HUMAN	FGB	Fibrinogen beta chain	0.095	0.0549289	ns
P10643	CO7_HUMAN	C7	Complement component C7	0.109	0.0549394	ns
P08603	CFAH_HUMAN	CFH	Complement factor H	0.06	0.060453	ns
P04180	LCAT_HUMAN	LCAT	Phosphatidylcholine-sterol acyltransferase	0.061	0.0615122	ns
Q8IUL8	CILP2_HUMAN	CILP2	Cartilage intermediate layer protein 2	0.116	0.0623267	ns
Q99435	NELL2_HUMAN	NELL2	Protein kinase C-binding protein NELL2	0.068	0.0644718	ns
Q15904	VAS1_HUMAN	ATP6AP1	V-type proton ATPase subunit S1	0.109	0.0645244	ns
P08684	CP3A4_HUMAN	CYP3A4	Cytochrome P450 3A4	0.05	0.0651873	ns
P22792	CPN2_HUMAN	CPN2	Carboxypeptidase N subunit 2	0.111	0.0659862	ns
P62826	RAN_HUMAN	RAN	GTP-binding nuclear protein Ran	0.026	0.0662687	ns
P50552	VASP_HUMAN	VASP	Vasodilator-stimulated phosphoprotein	0.053	0.0679328	ns
O43488	ARK72_HUMAN	AKR7A2	Aflatoxin B1 aldehyde reductase member 2	0.039	0.0682075	ns
P20774	MIME_HUMAN	OGN	Mimecan	0.099	0.0688272	ns
H0Y3S8	H0Y3S8_HUMAN	CASP9	Caspase-9 (Fragment)	0.067	0.0711352	ns
P02656	APOC3_HUMAN	APOC3	Apolipoprotein C-III	0.095	0.0711646	ns
P02790	HEMO_HUMAN	HPX	Hemopexin	0.118	0.0712019	ns
P09110	THIK_HUMAN	ACAA1	3-ketoacyl-CoA thiolase, peroxisomal	0.104	0.072949	ns
Q15493	RGN_HUMAN	RGN	Regucalcin	0.067	0.0749131	ns
Q07954	LRP1_HUMAN	LRP1	Prolow-density lipoprotein receptor-related protein 1	0.139	0.0760599	ns
P12259	FA5_HUMAN	F5	Coagulation factor V	0.135	0.0795866	ns
D6RGJ5	D6RGJ5_HUMAN	SEC24D	Protein transport protein Sec24D (Fragment)	0.079	0.0801776	ns
Q15063	POSTN_HUMAN	POSTN	Periostin	0.171	0.0818418	ns
Q96P44	COLA1_HUMAN	COL21A1	Collagen alpha-1(XXI) chain	0.076	0.0820921	ns
Q9H4B7	TBB1_HUMAN	TUBB1	Tubulin beta-1 chain	0.076	0.0823879	ns
P00742	FA10_HUMAN	F10	Coagulation factor X	0.159	0.0841603	ns
P02679	FIBG_HUMAN	FGG	Fibrinogen gamma chain	0.183	0.0844207	ns
Q99715	COCA1_HUMAN	COL12A1	Collagen alpha-1(XII) chain	0.132	0.0857807	ns
P35052	GPC1_HUMAN	GPC1	Glypican-1	0.121	0.0863081	ns
P01034	CYTC_HUMAN	CST3	Cystatin-C	0.129	0.0884184	ns
H3BQQ0	H3BQQ0_HUMAN	C16orf46	Uncharacterized protein C16orf46 (Fragment)	0.112	0.0890971	ns
P35916	VGFR3_HUMAN	FLT4	Vascular endothelial growth factor receptor 3	0.138	0.0910865	ns
P04843	RPN1_HUMAN	RPN1	Dolichyl-diphosphooligosaccharide--protein glycosyltransferase subunit 1	0.046	0.0931264	ns
P30530	UFO_HUMAN	AXL	Tyrosine-protein kinase receptor UFO	0.076	0.0935533	ns
P13796	PLSL_HUMAN	LCP1	Plastin-2	0.07	0.0939622	ns
P01619	KV320_HUMAN	IGKV3-20	Immunoglobulin kappa variable 3-20	0.167	0.0948574	ns
P04003	C4BPA_HUMAN	C4BPA	C4b-binding protein alpha chain	0.191	0.0969923	ns
Q9NPR2	SEM4B_HUMAN	SEMA4B	Semaphorin-4B	0.176	0.0971915	ns
P54868	HMCS2_HUMAN	HMGCS2	Hydroxymethylglutaryl-CoA synthase, mitochondrial	0.121	0.0974944	ns
Q9UN36	NDRG2_HUMAN	NDRG2	Protein NDRG2	0.05	0.0995826	ns
O15090	ZN536_HUMAN	ZNF536	Zinc finger protein 536	0.169	0.104678	ns
P01008	ANT3_HUMAN	SERPINC1	Antithrombin-III	0.242	0.110574	ns
P68871	HBB_HUMAN	HBB	Hemoglobin subunit beta	0.13	0.111308	ns
Q14118	DAG1_HUMAN	DAG1	Dystroglycan	0.232	0.115656	ns
Q8N2C7	UNC80_HUMAN	UNC80	Protein unc-80 homolog	0.038	0.121055	ns
Q08830	FGL1_HUMAN	FGL1	Fibrinogen-like protein 1	0.294	0.121927	ns
P07225	PROS_HUMAN	PROS	Vitamin K-dependent protein S	0.219	0.122395	ns
P02787	TRFE_HUMAN	TF	Serotransferrin	0.294	0.123541	ns
O00764	PDXK_HUMAN	PDXK	Pyridoxal kinase	0.067	0.126944	ns
Q14520	HABP2_HUMAN	HABP2	Hyaluronan-binding protein 2	0.204	0.12759	ns
O75586	MED6_HUMAN	MED6	Mediator of RNA polymerase II transcription subunit 6	0.191	0.128227	ns
Q9UHG3	PCYOX_HUMAN	PCYOX1	Prenylcysteine oxidase 1	0.115	0.131985	ns
Q16270	IBP7_HUMAN	IGFBP7	Insulin-like growth factor-binding protein 7	0.22	0.132583	ns
F8WCM5;P01308	INSR2_HUMAN;INS_HUMAN	INS;INS-IGF2	Insulin, isoform 2	0.104	0.139412	ns
O95479	G6PE_HUMAN	H6PD	GDH/6PGL endoplasmic bifunctional protein	0.288	0.139412	ns
Q9UN70	PCDGK_HUMAN	PCDHGC3	Protocadherin gamma-C3	0.262	0.141125	ns
P08253	MMP2_HUMAN	MMP2	72 kDa type IV collagenase	0.114	0.142354	ns
P00751	CFAB_HUMAN	CFB	Complement factor B	0.356	0.142616	ns
P18065	IBP2_HUMAN	IGFBP2	Insulin-like growth factor-binding protein 2	0.294	0.143756	ns
Q14515	SPRL1_HUMAN	SPARCL1	SPARC-like protein 1	0.237	0.145848	ns
P01023	A2MG_HUMAN	A2M	Alpha-2-macroglobulin	0.294	0.152436	ns
Q06033	ITIH3_HUMAN	ITIH3	Inter-alpha-trypsin inhibitor heavy chain H3	0.428	0.153583	ns
C9JEE0	C9JEE0_HUMAN	IGLL1	Immunoglobulin lambda-like polypeptide 1 (Fragment)	0.21	0.153817	ns
P13671	CO6_HUMAN	C6	Complement component C6	0.198	0.155675	ns
P55084	ECHB_HUMAN	HADHB	Trifunctional enzyme subunit beta, mitochondrial	0.076	0.156086	ns
O14786	NRP1_HUMAN	NRP1	Neuropilin-1	0.135	0.156183	ns
Q9BY67	CADM1_HUMAN	CADM1	Cell adhesion molecule 1	0.331	0.156462	ns
E9PRA7	E9PRA7_HUMAN	ACY3	N-acyl-aromatic-L-amino acid amidohydrolase (carboxylate-forming)	0.288	0.158981	ns
Q6YN16	HSDL2_HUMAN	HSDL2	Hydroxysteroid dehydrogenase-like protein 2	0.08	0.16137	ns
P20711	DDC_HUMAN	DDC	Aromatic-L-amino-acid decarboxylase	0.185	0.162817	ns
Q9UJJ9	GNPTG_HUMAN	GNPTG	N-acetylglucosamine-1-phosphotransferase subunit gamma	0.203	0.166298	ns
P05160	F13B_HUMAN	F13B	Coagulation factor XIII B chain	0.278	0.167888	ns
Q9Y4W6	AFG32_HUMAN	AFG3L2	AFG3-like protein 2	0.286	0.168893	ns
P05109	S10A8_HUMAN	S100A8	Protein S100-A8	0.044	0.169514	ns
P05067	A4_HUMAN	APP	Amyloid-beta precursor protein	0.188	0.170387	ns
Q9NQH7	XPP3_HUMAN	XPNPEP3	Xaa-Pro aminopeptidase 3	0.067	0.172141	ns
Q9BRK5	CAB45_HUMAN	SDF4	45 kDa calcium-binding protein	0.278	0.172695	ns
Q9UBP4	DKK3_HUMAN	DKK3	Dickkopf-related protein 3	0.214	0.174363	ns
Q9NTU7	CBLN4_HUMAN	CBLN4	Cerebellin-4	0.464	0.179597	ns
P01834	IGKC_HUMAN	IGKC	Immunoglobulin kappa constant	0.21	0.182643	ns
Q8WUA8	TSK_HUMAN	TSKU	Tsukushin	0.337	0.183439	ns
Q9NSA1	FGF21_HUMAN	FGF21	Fibroblast growth factor 21	0.23	0.186157	ns
P08670	VIME_HUMAN	VIM	Vimentin	0.108	0.194254	ns
Q9P267	MBD5_HUMAN	MBD5	Methyl-CpG-binding domain protein 5	0.109	0.196877	ns
Q9Y624	JAM1_HUMAN	F11R	Junctional adhesion molecule A	0.336	0.201654	ns
P06702	S10A9_HUMAN	S100A9	Protein S100-A9	0.05	0.202127	ns
P08697	A2AP_HUMAN	SERPINF2	Alpha-2-antiplasmin	0.455	0.202534	ns
P22692	IBP4_HUMAN	IGFBP4	Insulin-like growth factor-binding protein 4	0.558	0.204079	ns
P78371	TCPB_HUMAN	CCT2	T-complex protein 1 subunit beta	0.129	0.213203	ns
P31025	LCN1_HUMAN	LCN1	Lipocalin-1	0.095	0.217505	ns
P02655	APOC2_HUMAN	APOC2	Apolipoprotein C-II	0.223	0.217959	ns
Q6UXH0	ANGL8_HUMAN	ANGPTL8	Angiopoietin-like protein 8	0.344	0.220949	ns
P53634	CATC_HUMAN	CTSC	Dipeptidyl peptidase 1	0.504	0.225225	ns
Q16445	GBRA6_HUMAN	GABRA6	Gamma-aminobutyric acid receptor subunit alpha-6	0.234	0.225364	ns
Q5ZPR3	CD276_HUMAN	CD276	CD276 antigen	0.387	0.225631	ns
P01859	IGHG2_HUMAN	IGHG2	Immunoglobulin heavy constant gamma 2	0.356	0.227166	ns
P08185	CBG_HUMAN	SERPINA6	Corticosteroid-binding globulin	0.394	0.229582	ns
Q9NZT1	CALL5_HUMAN	CALML5	Calmodulin-like protein 5	0.336	0.237501	ns
P04004	VTNC_HUMAN	VTN	Vitronectin	0.532	0.241395	ns
Q16401	PSMD5_HUMAN	PSMD5	26S proteasome non-ATPase regulatory subunit 5	0.21	0.246018	ns
P09871	C1S_HUMAN	C1S	Complement C1s subcomponent	0.621	0.249587	ns
O00584	RNT2_HUMAN	RNASET2	Ribonuclease T2	0.148	0.252564	ns
P19827	ITIH1_HUMAN	ITIH1	Inter-alpha-trypsin inhibitor heavy chain H1	0.527	0.258888	ns
Q9UNZ2	NSF1C_HUMAN	NSFL1C	NSFL1 cofactor p47	0.237	0.258941	ns
O43852	CALU_HUMAN	CALU	Calumenin	0.595	0.262133	ns
P01019	ANGT_HUMAN	AGT	Angiotensinogen	0.56	0.263711	ns
P00738	HPT_HUMAN	HP	Haptoglobin	0.743	0.273925	ns
Q96NZ9	PRAP1_HUMAN	PRAP1	Proline-rich acidic protein 1	0.675	0.276977	ns
P01024	CO3_HUMAN	C3	Complement C3	0.834	0.28433	ns
P15907	SIAT1_HUMAN	ST6GAL1	Beta-galactoside alpha-2,6-sialyltransferase 1	0.236	0.289776	ns
P60981	DEST_HUMAN	DSTN	Destrin	0.217	0.293775	ns
Q9Y277	VDAC3_HUMAN	VDAC3	Voltage-dependent anion-selective channel protein 3	0.162	0.296116	ns
P78509	RELN_HUMAN	RELN	Reelin	0.187	0.301812	ns
P05155	IC1_HUMAN	SERPING1	Plasma protease C1 inhibitor	0.747	0.303374	ns
Q7L014	DDX46_HUMAN	DDX46	Probable ATP-dependent RNA helicase DDX46	0.539	0.303642	ns
P12956	XRCC6_HUMAN	XRCC6	X-ray repair cross-complementing protein 6	0.229	0.303657	ns
Q9BS26	ERP44_HUMAN	ERP44	Endoplasmic reticulum resident protein 44	0.772	0.308567	ns
P02671	FIBA_HUMAN	FGA	Fibrinogen alpha chain	0.78	0.309802	ns
Q14624	ITIH4_HUMAN	ITIH4	Inter-alpha-trypsin inhibitor heavy chain H4	0.828	0.313181	ns
P05546	HEP2_HUMAN	SERPIND1	Heparin cofactor 2	0.726	0.313511	ns
M0R1Q1	M0R1Q1_HUMAN	C3	Complement C3 (Fragment)	0.387	0.315894	ns
P10909	CLUS_HUMAN	CLU	Clusterin	0.672	0.319763	ns
Q92954	PRG4_HUMAN	PRG4	Proteoglycan 4	0.528	0.320266	ns
P01857	IGHG1_HUMAN	IGHG1	Immunoglobulin heavy constant gamma 1	0.562	0.32625	ns
P26599	PTBP1_HUMAN	PTBP1	Polypyrimidine tract-binding protein 1	0.292	0.326823	ns
Q08380	LG3BP_HUMAN	LGALS3BP	Galectin-3-binding protein	0.744	0.332591	ns
P04114	APOB_HUMAN	APOB	Apolipoprotein B-100	1.003	0.338048	ns
P11216	PYGB_HUMAN	PYGB	Glycogen phosphorylase, brain form	0.152	0.340438	ns
P13942	COBA2_HUMAN	COL11A2	Collagen alpha-2(XI) chain	0.292	0.342675	ns
P00736	C1R_HUMAN	C1R	Complement C1r subcomponent	0.894	0.348241	ns
P13861	KAP2_HUMAN	PRKAR2A	cAMP-dependent protein kinase type II-alpha regulatory subunit	0.278	0.357094	ns
P02765	FETUA_HUMAN	AHSG	Alpha-2-HS-glycoprotein	0.836	0.366785	ns
P30038	AL4A1_HUMAN	ALDH4A1	Delta-1-pyrroline-5-carboxylate dehydrogenase, mitochondrial	0.532	0.371063	ns
Q96IY4	CBPB2_HUMAN	CPB2	Carboxypeptidase B2	0.552	0.379088	ns
P00387	NB5R3_HUMAN	CYB5R3	DH-cytochrome b5 reductase 3	0.298	0.38074	ns
Q9Y4D8	HECD4_HUMAN	HECTD4	Probable E3 ubiquitin-protein ligase HECTD4	0.571	0.384555	ns
P02774	VTDB_HUMAN	GC	Vitamin D-binding protein	0.824	0.387219	ns
O15031	PLXB2_HUMAN	PLXNB2	Plexin-B2	0.504	0.400891	ns
Q76LX8	ATS13_HUMAN	ADAMTS13	A disintegrin and metalloproteinase with thrombospondin motifs 13	0.442	0.40993	ns
P54819	KAD2_HUMAN	AK2	Adenylate kinase 2, mitochondrial	0.404	0.410415	ns
P07358	CO8B_HUMAN	C8B	Complement component C8 beta chain	0.743	0.412597	ns
P01130	LDLR_HUMAN	LDLR	Low-density lipoprotein receptor	0.78	0.412598	ns
Q14CN4	K2C72_HUMAN	KRT72	Keratin, type II cytoskeletal 72	0.221	0.417323	ns
Q01469	FABP5_HUMAN	FABP5	Fatty acid-binding protein 5	0.186	0.419743	ns
P06681	CO2_HUMAN	C2	Complement C2	1.05	0.423776	ns
P00734	THRB_HUMAN	F2	Prothrombin	1.05	0.433556	ns
Q96KN2	CNDP1_HUMAN	CNDP1	Beta-Ala-His dipeptidase	0.717	0.434365	ns
P15104	GLNA_HUMAN	GLUL	Glutamine synthetase	0.294	0.434934	ns
P0C0L4	CO4A_HUMAN	C4A	Complement C4-A	1.086	0.43525	ns
O75390	CISY_HUMAN	CS	Citrate synthase, mitochondrial	0.292	0.435452	ns
Q96HR9	REEP6_HUMAN	REEP6	Receptor expression-enhancing protein 6	0.571	0.439277	ns
O43505	B4GA1_HUMAN	B4GAT1	Beta-1,4-glucuronyltransferase 1	0.57	0.43997	ns
P00450	CERU_HUMAN	CP	Ceruloplasmin	0.983	0.444359	ns
P50914	RL14_HUMAN	RPL14	60S ribosomal protein L14	0.546	0.446661	ns
P02760	AMBP_HUMAN	AMBP	Protein AMBP	0.986	0.452818	ns
P25311	ZA2G_HUMAN	AZGP1	Zinc-alpha-2-glycoprotein	1.003	0.456163	ns
F8VWZ5	F8VWZ5_HUMAN	HLX	H2.0-like homeobox protein (Fragment)	0.221	0.478878	ns
P0DM35;P80294	M1BL1_HUMAN;MT1H_HUMAN	MT1H;MT1HL1	Metallothionein 1H-like protein 1	0.384	0.478919	ns
P03952	KLKB1_HUMAN	KLKB1	Plasma kallikrein	1.058	0.487871	ns
P02751	FINC_HUMAN	FN1	Fibronectin	1.092	0.498556	ns
P02768	ALBU_HUMAN	ALB	Albumin	0.916	0.499991	ns
P62249	RS16_HUMAN	RPS16	40S ribosomal protein S16	0.67	0.52104	ns
P02647	APOA1_HUMAN	APOA1	Apolipoprotein A-I	0.914	0.522425	ns
P02749	APOH_HUMAN	APOH	Beta-2-glycoprotein 1	0.898	0.537982	ns
Q0VD83	APOBR_HUMAN	APOBR	Apolipoprotein B receptor	0.894	0.542835	ns
P43652	AFAM_HUMAN	AFM	Afamin	0.864	0.552974	ns
Q9C0B1	FTO_HUMAN	FTO	Alpha-ketoglutarate-dependent dioxygenase FTO	0.888	0.565426	ns
P02753	RET4_HUMAN	RBP4	Retinol-binding protein 4	0.974	0.568332	ns
P08571	CD14_HUMAN	CD14	Monocyte differentiation antigen CD14	0.888	0.5745	ns
P00439	PH4H_HUMAN	PAH	Phenylalanine-4-hydroxylase	0.218	0.577286	ns
P36980	FHR2_HUMAN	CFHR2	Complement factor H-related protein 2	1.092	0.59508	ns
P02766	TTHY_HUMAN	TTR	Transthyretin	1.009	0.607473	ns
Q9NZP8	C1RL_HUMAN	C1RL	Complement C1r subcomponent-like protein	0.866	0.611615	ns
Q08426	ECHP_HUMAN	EHHADH	Peroxisomal bifunctional enzyme	0.317	0.628007	ns
P00739	HPTR_HUMAN	HPR	Haptoglobin-related protein	0.571	0.642286	ns
P02652	APOA2_HUMAN	APOA2	Apolipoprotein A-II	0.684	0.660951	ns
Q8IZC6	CORA1_HUMAN	COL27A1	Collagen alpha-1(XXVII) chain	0.856	0.667412	ns
O14791	APOL1_HUMAN	APOL1	Apolipoprotein L1	0.938	0.689659	ns
P27169	PON1_HUMAN	PON1	Serum paraoxonase/arylesterase 1	0.956	0.697603	ns
P00747	PLMN_HUMAN	PLG	Plasminogen	1.225	0.735426	ns
P0C0L5	CO4B_HUMAN	C4B	Complement C4-B	1.249	0.739189	ns
P08519	APOA_HUMAN	LPA	Apolipoprotein(a)	0.49	0.743752	ns
P02654	APOC1_HUMAN	APOC1	Apolipoprotein C-I	1.079	0.75088	ns
P04196	HRG_HUMAN	HRG	Histidine-rich glycoprotein	0.856	0.763812	ns
P00748	FA12_HUMAN	F12	Coagulation factor XII	1.052	0.829702	ns
A0A3B3ISR2;B4DPQ0;F5H2D0	A0A3B3ISR2_HUMAN;B4DPQ0_HUMAN;F5H2D0_HUMAN	C1R	Complement subcomponent C1r	0.433	0.86966	ns
P29622	KAIN_HUMAN	SERPINA4	Kallistatin	1.197	0.885116	ns
P01042	KNG1_HUMAN	KNG1	Kininogen-1	1.167	0.896318	ns
P43251	BTD_HUMAN	BTD	Biotinidase	1.092	0.917489	ns
P31151	S10A7_HUMAN	S100A7	Protein S100-A7	0.416	1.26545	ns
P29508	SPB3_HUMAN	SERPINB3	Serpin B3	0.775	1.64478	ns

## Sheet: LFQ Intensities
LFQ intensities for Culture fluids
UniProtKB accession number	UniProtKB entry name	Gene name	Protein name	HBV 1	HBV 2	HBV 3	HBV 4	HBV+BLV 1	HBV+BLV 2	HBV+BLV 3	HBV+BLV 4	Ctrl 1	Ctrl 2	Ctrl 3	Ctrl+BLV 1	Ctrl+BLV 2	Ctrl+BLV 3	Ctrl+BLV 4
O15090	ZN536_HUMAN	ZNF536	Zinc finger protein 536	18.0156	17.5455	17.9435	18.028	17.8324	18.1023	17.9791	17.7139	17.8804	18.071	17.8588	17.8155	17.8933	17.5594	17.9408
O75467;Q6AW86	Z324A_HUMAN;Z324B_HUMAN	ZNF324;ZNF324B	Zinc finger protein 324A	16.4216	16.2502	17.2307	17.2621	15.0236	16.2167	16.5156	16.7672	17.5155	16.9909	17.7021	15.5481	16.717	17.5222	16.7358
Q96DA0	ZG16B_HUMAN	ZG16B	Zymogen granule protein 16 homolog B	15.3197	15.9004	15.292	14.9911	16.0519	16.7887	15.168	16.2716	19.4326	17.6635	15.249	17.0405	17.1824	15.3959	15.0767
P63104	1433Z_HUMAN	YWHAZ	14-3-3 protein zeta/delta	18.9778	18.9578	19.5827	19.6779	18.6136	18.976	19.229	19.5239	20.101	20.12	20.2252	19.2885	19.6251	19.9665	19.8886
P27348	1433T_HUMAN	YWHAQ	14-3-3 protein theta	14.9652	15.5655	16.4062	16.1061	15.461	14.6756	15.6319	16.2249	16.9155	16.762	16.6232	16.2395	15.8552	16.9583	16.7878
Q04917	1433F_HUMAN	YWHAH	14-3-3 protein eta	14.3227	13.0203	13.9774	15.1317	13.5207	14.0868	13.8382	13.5662	14.5787	14.6559	14.9401	15.2236	14.4534	14.8002	13.7781
P61981	1433G_HUMAN	YWHAG	14-3-3 protein gamma	17.5578	17.4626	18.3473	18.2603	17.2432	17.5851	17.9362	18.3238	18.9175	18.7413	18.9822	18.0029	18.2411	18.8078	18.7368
P62258	1433E_HUMAN	YWHAE	14-3-3 protein epsilon	17.4776	17.6747	18.3586	18.3899	17.1865	17.6494	17.9457	18.0218	18.7248	18.5736	18.7044	17.91	18.2506	18.7931	18.7174
P31946	1433B_HUMAN	YWHAB	14-3-3 protein beta/alpha	17.6175	17.382	18.1569	18.3448	17.2799	17.4585	17.8122	18.2082	18.8043	18.6633	18.8352	17.8731	18.2385	18.6532	18.4887
O15498	YKT6_HUMAN	YKT6	Synaptobrevin homolog YKT6	13.98	14.2042	14.4127	15.5161	16.4394	16.5235	16.1807	17.5474	15.8944	15.0676	14.3515	16.7336	16.6167	16.7201	16.6452
P12956	XRCC6_HUMAN	XRCC6	X-ray repair cross-complementing protein 6	14.6197	14.3207	13.5635	13.7324	14.3071	14.0015	14.4987	14.4037	15.6589	14.441	13.9138	13.1477	14.8804	13.5796	14.3886
Q9NQH7	XPP3_HUMAN	XPNPEP3	Xaa-Pro aminopeptidase 3	18.0687	17.89	18.5143	17.1825	12.9206	13.5424	15.1313	14.3408	13.7486	13.7861	13.6345	13.4404	14.5978	14.5331	12.6752
Q9H4A3	WNK1_HUMAN	WNK1	Serine/threonine-protein kinase WNK1	17.2029	17.1966	17.3649	17.5982	17.2864	17.3435	17.1773	17.3415	17.3803	17.4091	17.021	17.5541	17.4127	16.9895	17.1176
O75083	WDR1_HUMAN	WDR1	WD repeat-containing protein 1	16.6378	16.2098	17.3077	17.206	16.5489	16.8493	16.8453	17.422	17.9897	17.7804	18.0316	16.9446	17.3725	18.1093	17.9075
P04004	VTNC_HUMAN	VTN	Vitronectin	22.3887	22.3726	22.146	22.2966	22.2863	22.0516	22.3515	22.5531	21.4852	21.5601	21.4303	22.2408	22.1163	21.8522	22.0675
Q9NRW7	VPS45_HUMAN	VPS45	Vacuolar protein sorting-associated protein 45	16.6378	16.5865	16.9853	17.0111	16.6982	16.1083	16.372	16.4637	16.4063	16.5632	16.0387	17.1287	16.7347	15.8641	16.254
Q96QK1	VPS35_HUMAN	VPS35	Vacuolar protein sorting-associated protein 35	14.0884	13.8927	14.73	14.5051	13.5207	14.3999	13.0945	15.1288	15.51	14.7379	15.4048	15.3225	15.0791	15.5737	15.0018
O95498	VNN2_HUMAN	VNN2	Vascular non-inflammatory molecule 2	17.8613	17.8498	18.1431	18.1888	18.0374	18.0154	17.8652	17.8069	18.1053	18.1337	17.7815	18.3119	18.0353	18.0108	17.9672
O95497	VNN1_HUMAN	VNN1	Pantetheinase	19.627	19.3931	19.7303	19.8002	19.3893	19.4703	19.3618	19.5556	19.6857	20.1553	19.7622	19.7003	20.0153	19.8947	19.6619
P08670	VIME_HUMAN	VIM	Vimentin	15.3858	15.2347	15.4686	15.3686	15.3417	15.6835	14.6342	14.7302	15.0218	15.4686	15.3199	15.4868	14.2009	14.174	15.751
Q9Y277	VDAC3_HUMAN	VDAC3	Voltage-dependent anion-selective channel protein 3	16.5221	14.8566	16.0628	16.2317	14.9035	16.6553	15.5067	14.3947	16.0592	16.1004	16.0193	14.694	15.5896	14.7312	15.2609
P55072	TERA_HUMAN	VCP	Transitional endoplasmic reticulum ATPase	17.3353	16.9418	18.0366	18.1292	17.2796	17.5952	17.9372	18.6361	18.6633	18.5348	18.7655	17.9721	18.2646	18.9942	18.5395
P18206	VINC_HUMAN	VCL	Vinculin	17.5816	17.6319	17.8334	17.6521	17.7004	17.835	17.8198	17.7445	17.9426	18.0583	17.8999	17.9163	18.0419	17.9455	18.0286
P19320	VCAM1_HUMAN	VCAM1	Vascular cell adhesion protein 1	17.4769	17.4779	17.4881	17.6117	17.6184	17.3962	17.3933	17.4853	17.4447	17.7118	17.3664	17.5794	17.6278	17.3035	17.627
P50552	VASP_HUMAN	VASP	Vasodilator-stimulated phosphoprotein	14.9334	13.0244	15.285	15.4795	14.6343	14.6379	14.3215	14.3408	14.7333	14.5714	14.3645	15.097	14.0941	14.6413	13.8303
O95292;Q9P0L0	VAPA_HUMAN;VAPB_HUMAN	VAPA;VAPB	Vesicle-associated membrane protein-associated protein B/C	14.4049	14.6362	14.7502	15.3027	13.8108	14.0534	13.7242	15.0978	14.6782	13.4017	13.8137	15.0841	14.0664	15.3889	14.6862
P45974	UBP5_HUMAN	USP5	Ubiquitin carboxyl-terminal hydrolase 5	16.475	16.2052	16.9986	17.3513	15.5218	16.1271	16.7775	17.0257	17.3581	17.3243	17.3528	16.2008	17.0432	17.4958	17.0403
O60763	USO1_HUMAN	USO1	General vesicular transport factor p115	16.2224	15.4913	15.8182	15.5176	16.0667	16.2706	16.284	16.3725	15.9761	16.2784	15.7857	17.1003	16.7462	16.1611	16.3743
Q9UBR1	BUP1_HUMAN	UPB1	Beta-ureidopropionase	15.7553	16.3666	15.6233	16.642	15.3984	16.1087	15.9833	16.9916	16.4985	16.1004	16.1729	16.1288	16.2788	16.6699	16.4778
Q8N2C7	UNC80_HUMAN	UNC80	Protein unc-80 homolog	18.4746	18.5852	18.686	19.0097	18.195	18.3161	16.5994	18.748	18.7412	18.9678	18.5942	17.1412	18.7715	16.3026	19.159
Q16851	UGPA_HUMAN	UGP2	UTP--glucose-1-phosphate uridylyltransferase	17.7857	17.4108	18.3501	18.7722	17.9412	18.0406	18.6572	19.2723	19.4502	19.1124	19.3798	18.3144	18.6915	19.5917	19.3908
Q9NYU2	UGGG1_HUMAN	UGGT1	UDP-glucose:glycoprotein glucosyltransferase 1	15.3769	15.1704	15.3897	16.1704	15.9118	15.2597	15.2128	15.9274	16.2111	15.57	15.0522	15.7947	15.9435	15.8567	15.6031
O60701	UGDH_HUMAN	UGDH	UDP-glucose 6-dehydrogenase	18.4736	18.2219	18.5005	18.9476	18.4565	18.607	18.7095	19.3679	19.4425	19.1537	19.3883	18.9984	18.9779	19.5735	19.5155
P61960	UFM1_HUMAN	UFM1	Ubiquitin-fold modifier 1	16.0552	15.8662	16.31	17.0977	16.0923	16.2574	16.5878	17.1208	17.2188	17.1502	17.1103	16.4827	16.3731	17.1579	16.9682
Q13404	UB2V1_HUMAN	UBE2V1	Ubiquitin-conjugating enzyme E2 variant 1	16.6674	15.8933	16.9569	17.1894	15.9252	16.2591	16.8298	16.9048	17.5764	17.4552	17.7996	16.3735	16.8309	17.7416	17.1741
P61088;Q5JXB2	UBE2N_HUMAN;UE2NL_HUMAN	UBE2N;UBE2NL	Ubiquitin-conjugating enzyme E2 N	14.4049	13.9972	15.1174	14.2473	13.1624	13.1076	14.3548	15.4346	15.466	15.0525	15.8478	14.2895	13.7241	15.6459	15.6287
P68036	UB2L3_HUMAN	UBE2L3	Ubiquitin-conjugating enzyme E2 L3	14.7171	14.1388	15.8141	15.9408	14.18	15.0268	15.5348	15.519	15.7866	16.0566	16.3349	15.7632	15.3226	16.4483	16.0081
P61077;P62837	UB2D2_HUMAN;UB2D3_HUMAN	UBE2D2;UBE2D3	Ubiquitin-conjugating enzyme E2 D3	14.2082	13.2261	14.6789	15.4795	13.5207	12.5362	13.6992	15.0978	15.9604	15.6368	16.0162	15.4785	15.7885	15.4566	15.4357
Q8NBM4	UBAC2_HUMAN	UBAC2	Ubiquitin-associated domain-containing protein 2	21.3205	21.5844	21.4276	21.6785	21.4761	21.5118	21.3871	21.4425	21.8532	21.3716	21.3192	21.5982	21.7347	21.3666	21.8064
P22314	UBA1_HUMAN	UBA1	Ubiquitin-like modifier-activating enzyme 1	15.2665	15.136	15.9473	15.7284	15.5428	15.258	15.657	16.3262	16.5844	16.4401	16.5515	15.6438	16.0504	16.9668	16.5298
P19971	TYPH_HUMAN	TYMP	Thymidine phosphorylase	17.8888	17.5107	18.5852	18.7087	17.3035	17.9339	18.2609	18.8434	19.4419	19.2455	19.1483	18.3813	18.675	19.4061	19.1183
Q16881	TRXR1_HUMAN	TXNRD1	Thioredoxin reductase 1, cytoplasmic	15.5412	14.7683	15.6866	16.0788	15.522	15.4632	15.3164	15.5941	16.3136	16.3013	16.1939	15.7098	16.1326	16.2658	16.3261
O43396	TXNL1_HUMAN	TXNL1	Thioredoxin-like protein 1	13.5459	13.9247	14.7973	14.512	13.5207	13.6556	14.263	15.2328	16.3828	15.9228	15.8812	15.6346	15.4757	15.9706	14.9684
Q8NBS9	TXND5_HUMAN	TXNDC5	Thioredoxin domain-containing protein 5	14.5678	14.7312	13.7829	13.6978	15.0836	14.1254	15.3819	15.2672	13.8108	12.7569	14.1769	15.2574	14.5631	15.3156	14.5678
Q9BRA2	TXD17_HUMAN	TXNDC17	Thioredoxin domain-containing protein 17	16.1309	15.5833	16.8171	17.2165	16.009	16.0181	16.6373	17.0604	17.5655	17.4558	17.7449	16.6919	16.9085	17.5376	17.3676
Q99757	THIOM_HUMAN	TXN2	Thioredoxin, mitochondrial	15.6149	14.7756	15.3073	14.6506	15.1183	14.2195	13.8019	13.8522	14.8279	14.6517	15.0731	14.8898	14.4421	14.2985	14.8658
P10599	THIO_HUMAN	TXN	Thioredoxin	18.9105	18.9052	19.5065	19.9607	18.7595	18.8176	19.265	19.9401	19.8822	19.951	20.1506	19.4902	19.6786	20.3156	20.1301
P49411	EFTU_HUMAN	TUFM	Elongation factor Tu, mitochondrial	19.2687	19.2239	18.8607	17.7934	20.4432	20.3801	20.0335	20.5582	19.5225	19.0571	18.364	20.7449	20.7833	20.4122	19.773
P68371	TBB4B_HUMAN	TUBB4B	Tubulin beta-4B chain	17.8122	17.7022	18.0384	18.3144	17.8718	17.9878	17.7369	18.0904	18.2497	18.4578	18.483	18.2623	18.2489	17.9992	18.234
Q13509	TBB3_HUMAN	TUBB3	Tubulin beta-3 chain	15.9036	14.9588	15.1754	14.2473	15.3475	15.0276	15.5509	15.3754	16.3063	16.0268	16.0123	15.5987	15.5875	16.2232	15.7512
Q13885	TBB2A_HUMAN	TUBB2A	Tubulin beta-2A chain	16.1065	14.8829	14.6006	15.5161	15.3332	15.7991	15.2956	15.4571	16.1814	15.7299	15.6974	16.1411	16.1262	15.5666	15.481
Q9H4B7	TBB1_HUMAN	TUBB1	Tubulin beta-1 chain	16.1516	16.5077	16.0988	16.3255	16.1177	16.5692	16.0615	16.3766	16.0531	16.0949	15.7497	16.6299	15.6567	16.1344	16.3743
P07437	TBB5_HUMAN	TUBB	Tubulin beta chain	18.8792	18.5293	18.6298	18.5278	18.51	18.5244	18.4515	18.2411	19.454	19.2786	19.3116	18.9022	18.9556	19.2713	19.1742
P68366	TBA4A_HUMAN	TUBA4A	Tubulin alpha-4A chain	18.5923	18.2654	18.5753	18.505	18.001	18.2783	18.2307	18.2349	19.0138	18.8495	18.8792	18.4784	18.6104	18.678	18.5719
Q71U36;Q9BQE3	TBA1A_HUMAN;TBA1C_HUMAN	TUBA1A;TUBA1C	Tubulin alpha-1A chain	19.591	19.0778	19.3332	19.2831	18.8295	19.4726	19.1619	19.0219	20.003	19.7735	19.8463	19.3727	19.6705	19.7285	19.6106
P02766	TTHY_HUMAN	TTR	Transthyretin	22.4947	22.4871	22.49	22.8156	22.8841	22.8159	22.8602	23.0549	21.3757	21.5865	21.403	22.783	22.4095	22.0241	21.9686
Q8WZ42	TITIN_HUMAN	TTN	Titin	17.845	17.7901	18.1015	18.1799	17.9129	18.0649	17.9283	18.0258	18.1814	18.1878	17.9077	18.0997	18.2657	18.159	17.948
Q5R3I4	TTC38_HUMAN	TTC38	Tetratricopeptide repeat protein 38	14.1165	14.6362	14.797	14.6576	15.0914	15.2791	14.9702	15.4887	14.876	15.0285	15.4583	14.6478	14.777	15.8961	15.8695
Q16762	THTR_HUMAN	TST	Thiosulfate sulfurtransferase	15.8465	15.088	16.5213	16.5919	14.1855	15.6784	15.2639	16.3548	17.9058	17.2936	17.716	16.4192	16.7153	17.618	17.7069
Q15631	TSN_HUMAN	TSN	Translin	14.0182	14.8864	13.2727	15.1213	13.8969	14.3594	14.0265	13.7673	15.1428	15.2104	15.3233	15.2585	15.1876	15.1255	14.4065
Q8WUA8	TSK_HUMAN	TSKU	Tsukushin	18.7902	18.6692	18.6455	19.0782	18.8324	18.6474	18.6918	18.9918	18.0484	18.2863	18.1248	18.8627	18.7455	18.408	18.4135
Q12931	TRAP1_HUMAN	TRAP1	Heat shock protein 75 kDa, mitochondrial	18.1654	18.4145	18.8935	19.3901	18.1627	18.1889	18.6936	19.282	19.5798	19.303	19.5315	18.6868	19.1797	19.7823	19.7915
P13693	TCTP_HUMAN	TPT1	Translationally-controlled tumor protein	16.5238	16.1627	16.0239	15.4663	15.8492	15.1517	15.7798	14.6592	16.5915	16.1367	16.6351	15.9444	15.3226	16.8797	16.0792
O14773	TPP1_HUMAN	TPP1	Tripeptidyl-peptidase 1	14.9807	15.0054	15.234	15.5303	14.3593	14.8097	14.5016	15.6679	15.3816	15.5193	15.3852	15.2927	15.295	15.4965	15.5675
P67936	TPM4_HUMAN	TPM4	Tropomyosin alpha-4 chain	19.0754	18.5899	18.8686	18.3762	18.5947	18.4392	18.417	18.5097	18.9407	18.8029	19.1358	18.7377	18.5724	18.8229	18.8
A0A087WWU8	A0A087WWU8_HUMAN	TPM3	Tropomyosin alpha-3 chain	15.8149	15.4828	16.535	16.463	15.7261	15.3074	16.1674	16.3993	17.337	17.1895	17.5407	16.3307	16.613	17.2916	17.0628
P06753	TPM3_HUMAN	TPM3	Tropomyosin alpha-3 chain	16.0089	16.0389	16.6245	16.0379	15.4931	15.6591	15.6003	16.2968	16.7201	16.1944	16.9259	16.2514	16.1489	16.6771	16.7498
A0A494BZZ2;B7Z596;F5H7S3;H0YK48;H0YKJ4;H7BYY1	A0A494BZZ2_HUMAN;B7Z596_HUMAN;F5H7S3_HUMAN;H0YK48_HUMAN;H0YKJ4_HUMAN;H7BYY1_HUMAN	TPM1	Tropomyosin alpha-1 chain	14.1344	14.6362	14.8634	14.6506	15.3905	14.7478	14.7528	15.6679	15.9176	15.7837	16.1242	15.2004	14.777	16.2123	15.5426
P60174	TPIS_HUMAN	TPI1	Triosephosphate isomerase	19.8567	19.5217	20.5698	20.5413	19.4351	19.8552	20.2284	20.6939	21.2777	21.1031	21.2688	20.2857	20.7449	21.1734	21.1408
Q9NYK1	TLR7_HUMAN	TLR7	Toll-like receptor 7	17.6981	17.5116	17.6702	17.9464	17.5259	17.4159	17.4873	17.4625	16.9671	17.7332	17.2461	17.331	17.7332	17.2322	17.6578
Q9Y490	TLN1_HUMAN	TLN1	Talin-1	18.0382	17.958	18.1269	17.7939	17.7366	17.9006	18.1008	17.9543	17.7185	17.9335	17.6914	18.0042	18.1181	18.0499	18.1682
Q9H0I9	TKTL2_HUMAN	TKTL2	Transketolase-like protein 2	16.8431	16.4668	17.8614	19.4073	16.4682	17.2698	16.9485	17.3491	18.6796	18.1471	18.1324	17.9778	17.4268	18.5085	18.3528
P29401	TKT_HUMAN	TKT	Transketolase	18.0855	17.8914	19.1267	19.2493	17.7302	18.2507	18.7708	19.2957	20.0015	19.7532	19.9294	18.728	19.1098	20.082	19.6851
Q3LXA3	TKFC_HUMAN	TKFC	Triokinase/FMN cyclase	16.8595	16.5046	17.3646	17.5062	16.2984	16.7627	17.5972	18.3871	17.7933	17.7621	17.7939	17.046	17.5437	18.1357	18.1247
P35443	TSP4_HUMAN	THBS4	Thrombospondin-4	19.6663	19.5305	19.7765	19.271	19.6354	19.7007	19.6369	19.4233	19.3924	19.774	19.5554	19.6733	19.8462	19.2156	19.6301
P07996	TSP1_HUMAN	THBS1	Thrombospondin-1	19.6869	19.8256	19.6577	19.5576	19.49	19.4786	19.6179	19.7098	19.2739	19.4737	19.2784	19.6985	19.7424	19.4316	19.7515
Q08188	TGM3_HUMAN	TGM3	Protein-glutamine gamma-glutamyltransferase E	14.9934	13.5931	14.73	13.6442	15.4491	15.2791	14.1783	13.5952	15.7395	14.1056	14.9914	14.3141	14.1577	16.1834	15.4094
P21980	TGM2_HUMAN	TGM2	Protein-glutamine gamma-glutamyltransferase 2	16.9898	16.2888	16.9122	17.3214	16.4354	17.4292	15.8566	16.6398	17.4252	17.5309	17.3184	17.0764	16.8537	17.1113	17.1125
Q15582	BGH3_HUMAN	TGFBI	Transforming growth factor-beta-induced protein ig-h3	16.9012	17.2427	16.9675	17.0759	16.8835	16.8852	16.9136	17.2818	16.7829	17.1381	16.6967	16.9534	17.093	17.1023	17.4458
P01266	THYG_HUMAN	TG	Thyroglobulin	16.5429	16.2888	16.6326	16.6074	16.3998	16.406	16.7222	16.5452	16.2809	16.5659	16.19	16.5404	16.6911	16.5071	16.2065
P02787	TRFE_HUMAN	TF	Serotransferrin	25.1142	25.0861	25.2746	25.2057	25.1458	25.229	25.1973	25.1526	24.8465	25.1123	24.905	25.1838	25.2329	24.7543	25.0596
P17987	TCPA_HUMAN	TCP1	T-complex protein 1 subunit alpha	13.7124	13.5263	13.1922	15.1317	14.3838	12.9451	13.8706	12.5648	13.7446	14.4855	14.2187	14.2895	13.6393	14.5823	13.3046
Q9BTW9	TBCD_HUMAN	TBCD	Tubulin-specific chaperone D	18.7339	18.3733	18.3573	18.9316	19.2584	18.9999	18.9147	19.2652	17.3541	16.9955	16.8237	18.6297	18.3249	17.9314	17.9333
O75347	TBCA_HUMAN	TBCA	Tubulin-specific chaperone A	14.7107	14.7312	16.1798	16.0581	15.132	14.6172	15.8044	15.9547	16.5797	16.6871	16.8289	15.5463	15.9376	16.9284	16.4999
Q9H2K8	TAOK3_HUMAN	TAOK3	Serine/threonine-protein kinase TAO3	18.1624	18.3265	18.3262	18.2879	18.1288	18.3039	18.1335	18.2513	18.4252	18.3467	18.0955	18.4405	18.4879	18.255	18.285
P37837	TALDO_HUMAN	TALDO1	Transaldolase	16.3906	16.3556	17.3564	17.5956	16.0138	16.2361	16.9287	17.566	18.373	18.0906	18.348	17.3121	17.744	18.4468	18.1666
P37802	TAGL2_HUMAN	TAGLN2	Transgelin-2	17.1444	15.8075	17.7099	18.3997	16.9883	16.6906	17.3118	17.5672	18.6705	18.1448	18.3613	17.4092	17.413	18.6882	17.9698
Q8WXH0	SYNE2_HUMAN	SYNE2	Nesprin-2	16.0446	15.1489	15.9013	17.3121	14.7152	15.3334	14.7168	14.8369	16.3884	14.9207	14.9442	15.9782	17.0645	16.6522	14.9918
P51687	SUOX_HUMAN	SUOX	Sulfite oxidase, mitochondrial	14.6171	14.8331	15.4969	15.5061	14.6319	14.6051	15.0668	15.7323	16.0145	15.3333	15.9082	14.9531	15.4193	16.0147	15.7512
P55854;P61956;Q6EEV6	SUMO2_HUMAN;SUMO3_HUMAN;SUMO4_HUMAN	SUMO2;SUMO3;SUMO4	Small ubiquitin-related modifier 3	15.0516	15.1435	15.6256	15.7859	15.1468	15.5092	15.5386	15.7194	16.4353	16.3116	16.3684	15.6826	16.0131	16.3873	15.8298
Q06520	ST2A1_HUMAN	SULT2A1	Sulfotransferase 2A1	17.2975	16.4378	17.4376	17.4087	16.6552	16.9063	17.4035	18.0702	17.9286	17.5143	17.8024	17.2025	17.6765	18.1509	17.9678
P50225;P50226	ST1A1_HUMAN;ST1A2_HUMAN	SULT1A1;SULT1A2	Sulfotransferase 1A1	14.2082	13.9187	14.2366	15.3027	13.3072	13.9963	14.5586	15.2989	16.2158	15.7446	15.5402	15.0841	14.2215	16.0595	15.4974
Q96I99	SUCB2_HUMAN	SUCLG2	Succinate--CoA ligase [GDP-forming] subunit beta, mitochondrial	14.0109	14.2205	14.6055	14.4915	13.9372	13.9963	13.8457	14.6872	15.5282	15.209	15.4985	15.2585	14.9936	14.3942	14.7091
Q5T5C0	STXB5_HUMAN	STXBP5	Syntaxin-binding protein 5	20.835	20.8855	20.6434	21.1187	20.1854	20.1081	20.245	20.9148	19.9867	19.7251	19.856	20.6438	20.5882	20.3064	20.1835
Q8TAV4	STML3_HUMAN	STOML3	Stomatin-like protein 3	14.8692	14.4443	15.1325	15.7691	13.952	15.443	14.5427	16.4132	14.9743	15.5475	15.0579	15.7985	17.0645	15.7925	15.8083
P27105	STOM_HUMAN	STOM	Stomatin	14.601	15.0084	15.1029	16.5797	14.9042	15.3337	14.5908	15.4218	16.0434	15.6285	16.201	15.6552	15.2288	15.6633	16.3046
P31948	STIP1_HUMAN	STIP1	Stress-induced-phosphoprotein 1	14.0165	13.5263	14.8719	15.487	12.9206	12.9451	14.2141	15.0137	15.1975	15.1195	14.1346	14.7569	14.4105	14.9843	15.0613
O95210	STBD1_HUMAN	STBD1	Starch-binding domain-containing protein 1	13.1609	13.5263	12.8543	13.6978	13.3733	14.3999	14.6664	13.1908	14.405	14.2238	14.8733	14.3559	13.8354	15.1499	13.9387
P15907	SIAT1_HUMAN	ST6GAL1	Beta-galactoside alpha-2,6-sialyltransferase 1	14.0314	14.6362	13.5157	13.6002	15.0559	14.0015	14.5043	14.2864	13.5172	13.7036	14.1769	13.9162	13.8354	13.8756	15.0619
P50502;Q8IZP2;Q8NFI4	F10A1_HUMAN;F10A5_HUMAN;ST134_HUMAN	ST13;ST13P4;ST13P5	Hsc70-interacting protein	16.3456	16.3869	16.5398	16.8778	16.2688	16.4298	16.3158	16.9532	16.6555	16.9959	16.7801	16.4963	16.8326	16.5516	16.8479
Q01082	SPTB2_HUMAN	SPTBN1	Spectrin beta chain, non-erythrocytic 1	14.5725	14.5059	14.8785	14.512	14.2655	14.9994	14.705	14.2706	15.8747	15.3384	15.4935	15.4445	15.1068	15.5658	14.6554
Q13813	SPTN1_HUMAN	SPTAN1	Spectrin alpha chain, non-erythrocytic 1	15.9196	15.489	15.815	15.9643	15.1628	15.038	15.6479	15.8916	16.5053	16.1746	16.4215	15.5945	15.968	16.556	16.0858
Q8WW59	SPRY4_HUMAN	SPRYD4	SPRY domain-containing protein 4	14.7905	14.3384	14.8135	14.7268	14.6791	13.7753	14.8003	14.7746	16.1364	15.6718	16.2301	14.585	14.4105	15.9099	15.4768
P35270	SPRE_HUMAN	SPR	Sepiapterin reductase	13.8589	13.9187	13.8459	15.1213	13.8108	12.9561	13.8706	13.7492	14.4978	14.09	13.7358	14.5622	13.7758	14.9919	14.5113
Q13103	SPP24_HUMAN	SPP2	Secreted phosphoprotein 24	16.5169	17.0444	17.0472	17.1493	16.1553	16.7625	17.046	16.9903	15.4148	16.5668	16.5457	16.86	16.686	16.7208	16.7158
P00995	ISK1_HUMAN	SPINK1	Serine protease inhibitor Kazal-type 1	16.2224	16.0204	16.003	15.1507	15.5186	14.8785	15.96	15.2185	14.9743	16.2022	16.3864	15.3149	16.2041	15.5941	16.226
Q14515	SPRL1_HUMAN	SPARCL1	SPARC-like protein 1	16.4478	16.3809	16.6793	16.9541	16.5618	16.516	16.4922	16.1819	16.5917	16.7471	15.7761	16.3973	16.5836	16.1551	16.0325
P09486	SPRC_HUMAN	SPARC	SPARC	17.6533	17.6413	17.5179	17.4606	17.7675	17.6938	17.6439	17.383	17.5282	17.8501	17.4713	17.8751	17.8332	17.4279	17.6356
Q00796	DHSO_HUMAN	SORD	Sorbitol dehydrogenase	15.9409	15.3735	15.7343	15.4461	16.0411	15.9774	16.2268	16.7342	16.5378	16.5117	16.2292	15.9538	15.8897	16.8203	16.6301
P04179	SODM_HUMAN	SOD2	Superoxide dismutase [Mn], mitochondrial	22.3044	22.0414	22.8728	22.9483	21.4548	21.9187	21.8617	22.3951	23.9577	23.7172	24.0101	22.7193	23.2606	23.4371	23.4825
P00441	SODC_HUMAN	SOD1	Superoxide dismutase [Cu-Zn]	19.6823	19.4935	20.5245	20.8363	19.421	19.8445	20.2847	20.8928	21.0802	20.9041	21.1901	20.297	20.5882	20.9918	20.9984
O14745	NHRF1_HUMAN	SLC9A3R1	Na(+)/H(+) exchange regulatory cofactor NHE-RF1	15.5168	15.3311	16.2754	15.7432	14.6224	14.827	15.3741	15.1166	16.3458	16.3155	16.492	15.3617	15.4322	16.5134	16.0488
Q15043	S39AE_HUMAN	SLC39A14	Metal cation symporter ZIP14	15.5208	15.1635	14.6884	14.4354	15.2831	15.3841	15.1114	14.4301	15.6329	15.0778	15.4295	15.5928	14.8639	15.2741	14.4541
P05141	ADT2_HUMAN	SLC25A5	ADP/ATP translocase 2	15.9233	15.2569	17.4165	17.7892	15.6997	16.1861	15.9038	16.13	16.1501	16.9959	17.7147	15.7942	15.8257	15.8442	19.0129
P63208	SKP1_HUMAN	SKP1	S-phase kinase-associated protein 1	16.1125	15.2713	16.1026	15.8481	14.7943	15.2512	16.3179	16.3546	17.2401	17.1999	17.2399	15.9742	16.3896	17.2794	16.7865
P34897	GLYM_HUMAN	SHMT2	Serine hydroxymethyltransferase, mitochondrial	14.7893	14.8331	15.6329	15.5438	14.7142	14.827	15.5573	16.1373	15.8556	15.6458	16.2363	15.0895	15.8522	16.5016	16.7943
P34896	GLYC_HUMAN	SHMT1	Serine hydroxymethyltransferase, cytosolic	16.0716	15.7827	16.6572	16.7693	15.971	16.2102	16.8647	17.6819	17.3488	17.1976	17.3597	16.5706	16.8381	17.8016	17.5713
P04278	SHBG_HUMAN	SHBG	Sex hormone-binding globulin	18.5608	18.3597	18.6108	18.0459	18.5715	18.5748	18.5742	18.3179	18.111	18.5748	18.4524	18.6847	18.5916	18.077	18.5008
Q9H299	SH3L3_HUMAN	SH3BGRL3	SH3 domain-binding glutamic acid-rich-like protein 3	16.8517	16.1662	15.6439	17.3121	15.9996	15.8866	14.9378	15.8916	16.1531	16.6018	16.6903	16.0165	16.1996	16.2201	16.2377
P0DME0;Q01105	SETLP_HUMAN;SET_HUMAN	SET;SETSIP	Protein SETSIP	15.7192	16.3666	16.1694	15.93	15.3313	15.443	15.7628	16.3458	16.8108	16.2689	17.0476	16.7746	15.7365	17.2064	16.5021
P05155	IC1_HUMAN	SERPING1	Plasma protease C1 inhibitor	21.5149	21.586	21.6404	21.8359	21.563	21.4008	21.6718	21.7489	20.8232	20.9147	20.7172	21.454	21.3902	21.1649	21.1618
P08697	A2AP_HUMAN	SERPINF2	Alpha-2-antiplasmin	23.4125	23.3401	23.3829	23.5776	23.4159	23.358	23.3704	23.4635	22.9963	23.1604	22.9082	23.4163	23.3616	22.9354	23.0844
P36955	PEDF_HUMAN	SERPINF1	Pigment epithelium-derived factor	19.8961	20.1465	19.7797	19.7625	19.5407	19.3606	19.5632	19.997	19.1647	19.421	19.1834	19.6353	19.6794	19.3721	19.5985
P05121	PAI1_HUMAN	SERPINE1	Plasminogen activator inhibitor 1	18.9409	19.3436	19.0398	18.3371	18.9357	19.055	19.175	19.131	18.6616	18.8709	18.6184	18.8635	19.0097	19.074	19.5472
P05546	HEP2_HUMAN	SERPIND1	Heparin cofactor 2	19.9983	19.9813	19.8969	20.1051	19.9588	19.9083	20.0033	20.1368	19.147	19.2222	18.9684	19.9034	19.8522	19.5624	19.4351
P01008	ANT3_HUMAN	SERPINC1	Antithrombin-III	23.2036	23.1992	23.2684	23.4887	23.2548	23.2619	23.2802	23.4399	22.8714	23.0463	22.9273	23.3288	23.3099	22.9789	23.1769
P35237	SPB6_HUMAN	SERPINB6	Serpin B6	14.9502	15.1028	16.067	16.7264	14.8358	14.9514	15.5621	15.9772	16.561	16.4563	16.8932	15.8304	16.5562	16.7458	16.7083
P48594	SPB4_HUMAN	SERPINB4	Serpin B4	16.4699	16.0281	16.7353	16.0446	15.9306	16.4405	16.301	16.4049	17.5764	17.4184	17.3454	16.6743	17.2084	17.2334	17.1414
P29508	SPB3_HUMAN	SERPINB3	Serpin B3	13.4474	15.5713	12.1114	13.6002	18.1451	15.0818	15.4278	15.4142	15.388	13.6523	14.495	13.6755	13.7758	15.7361	14.3023
Q96P63	SPB12_HUMAN	SERPINB12	Serpin B12	16.8378	16.8778	16.8335	16.7193	16.6662	16.7865	16.6426	16.8271	17.4173	16.8955	17.0784	17.2874	17.4013	17.3876	16.7264
P30740	ILEU_HUMAN	SERPINB1	Leukocyte elastase inhibitor	14.951	15.346	15.7044	15.604	14.8697	14.9267	15.5573	16.2279	17.0176	16.954	17.0989	15.0681	15.9755	17.1059	16.5603
P05543	THBG_HUMAN	SERPINA7	Thyroxine-binding globulin	21.4515	21.3535	21.5534	21.3986	21.3265	21.4296	21.4169	21.3588	21.2191	21.4906	21.3141	21.5096	21.5817	21.2149	21.3995
P08185	CBG_HUMAN	SERPINA6	Corticosteroid-binding globulin	17.1262	16.8715	17.1171	17.2723	17.3992	17.1548	17.299	17.2447	16.5212	16.2866	16.0721	17.3928	17.2197	16.7631	16.8039
P29622	KAIN_HUMAN	SERPINA4	Kallistatin	17.2371	17.4457	16.9875	17.1186	17.3956	17.0064	17.4864	17.9209	15.0641	15.7138	15.2698	16.9148	16.6807	16.3274	16.346
P01011	AACT_HUMAN	SERPINA3	Alpha-1-antichymotrypsin	22.5135	22.4719	22.5995	22.8301	22.1321	22.2987	22.1695	22.2034	23.0284	23.1452	22.9277	22.6344	22.9504	22.7776	22.8005
Q9UK55	ZPI_HUMAN	SERPINA10	Protein Z-dependent protease inhibitor	16.2163	16.0281	16.4444	16.492	16.5223	16.4599	16.2628	16.13	15.9126	16.2818	16.1352	16.6149	16.4029	16.1294	16.205
A0A024R6I7;A0A0G2JRN3	A0A024R6I7_HUMAN;A0A0G2JRN3_HUMAN	SERPINA1	Alpha-1-antitrypsin	19.3277	19.3828	19.3497	20.2326	19.2812	19.1953	19.1533	19.4881	19.2335	19.1919	19.0138	19.4256	19.5884	19.2044	19.4606
P01009	A1AT_HUMAN	SERPINA1	Alpha-1-antitrypsin	23.5762	23.5255	23.6816	23.9636	23.2989	23.3427	23.3869	23.4804	23.3578	23.5256	23.3681	23.4921	23.6864	23.3584	23.4522
Q9NPR2	SEM4B_HUMAN	SEMA4B	Semaphorin-4B	18.1634	18.345	18.4165	18.1431	18.3585	18.5204	18.1816	18.3355	18.2854	18.42	17.9276	18.4569	18.3116	18.1922	18.0464
P49908	SEPP1_HUMAN	SELENOP	Selenoprotein P	18.4286	18.7219	18.6044	19.0117	18.4886	18.5431	18.728	19.0812	18.5149	18.2945	18.3187	18.6939	18.8071	18.9192	18.682
Q13228	SBP1_HUMAN	SELENBP1	Methanethiol oxidase	18.9904	18.618	19.6453	20.051	18.8663	19.14	19.7736	20.607	20.2092	19.9244	20.1732	19.5385	19.6835	20.5184	20.1474
D6RGJ5	D6RGJ5_HUMAN	SEC24D	Protein transport protein Sec24D (Fragment)	17.2964	17.1024	17.3568	17.3637	17.1916	17.3099	16.9722	17.2453	17.3161	17.4541	17.5402	16.8908	17.5883	16.6446	17.2745
O76054	S14L2_HUMAN	SEC14L2	SEC14-like protein 2	13.8589	13.9247	14.8358	14.4898	13.2083	14.4031	14.7343	15.6048	15.3086	15.2551	15.6094	13.1477	14.4753	15.7509	14.8434
P21912	SDHB_HUMAN	SDHB	Succinate dehydrogenase [ubiquinone] iron-sulfur subunit, mitochondrial	15.5897	13.1084	14.8785	14.0972	14.6319	14.796	14.9919	14.2789	14.8132	15.5428	14.4374	15.8415	15.1697	15.2366	13.4468
P31040	SDHA_HUMAN	SDHA	Succinate dehydrogenase [ubiquinone] flavoprotein subunit, mitochondrial	14.3227	14.9901	15.207	14.7268	14.1806	14.1325	13.4832	13.8346	14.1633	13.8712	13.5534	13.7901	14.8804	13.0774	14.2065
Q9BRK5	CAB45_HUMAN	SDF4	45 kDa calcium-binding protein	15.7669	15.7449	15.7547	16.2067	15.8871	16.1868	15.9339	16.0109	15.6042	15.6528	15.8194	15.6541	16.2287	15.5385	15.9066
P31431	SDC4_HUMAN	SDC4	Syndecan-4	18.8276	18.7874	18.7776	18.9772	18.8238	18.5911	18.8454	18.9814	18.9564	19.1136	18.9179	19.2064	18.9654	18.8933	18.7675
P18827	SDC1_HUMAN	SDC1	Syndecan-1	19.9939	20.0593	20.1051	20.3465	19.9681	19.821	19.6491	19.9828	19.9011	20.197	19.8314	20.0053	20.136	19.6763	19.8786
P22307	NLTP_HUMAN	SCP2	Non-specific lipid-transfer protein	14.1805	15.6519	15.2569	16.2884	15.1773	15.6983	14.7169	15.4736	15.8456	15.794	15.895	15.6207	15.4042	15.5112	15.5527
A3KN83	SBNO1_HUMAN	SBNO1	Protein strawberry notch homolog 1	17.5153	15.6076	16.3839	17.6873	17.125	16.7076	14.7783	17.0945	15.9579	14.0904	16.5481	15.9807	17.5767	17.1433	17.0199
Q9NR31;Q9Y6B6	SAR1A_HUMAN;SAR1B_HUMAN	SAR1A;SAR1B	GTP-binding protein SAR1a	15.6127	15.5398	15.4162	16.0788	15.8689	14.5349	15.6047	16.0691	16.5262	16.2044	16.454	16.6406	15.9677	16.4031	16.3238
P35542	SAA4_HUMAN	SAA4	Serum amyloid A-4 protein	15.943	14.0823	16.2744	15.5521	16.1491	15.2763	15.8485	15.323	15.4387	16.1989	15.5102	16.5369	16.2803	15.9369	16.4367
P0DJI9	SAA2_HUMAN	SAA2	Serum amyloid A-2 protein	17.6626	17.1529	17.7936	17.9739	16.9859	15.8444	16.6773	16.5088	17.9358	18.2378	18.2194	17.6436	17.2178	17.5116	17.5153
P0DJI8	SAA1_HUMAN	SAA1	Serum amyloid A-1 protein	19.6487	19.3992	19.7781	19.9408	18.9999	18.4957	18.9731	18.9939	19.9011	20.2945	20.0742	19.7003	19.7762	19.7268	19.6919
P25815	S100P_HUMAN	S100P	Protein S100-P	14.9991	15.2766	16.2645	16.9195	15.4978	16.1405	14.9404	16.2982	17.6885	16.9675	15.5716	17.0185	16.8626	16.2703	15.1082
P29377	S100G_HUMAN	S100G	Protein S100-G	13.3354	13.9247	15.8153	14.6902	14.3372	12.9561	15.0006	14.1245	14.6782	15.4686	15.4536	14.8796	14.1577	13.467	15.1089
P06702	S10A9_HUMAN	S100A9	Protein S100-A9	15.9968	18.3032	15.2207	15.3749	19.2961	14.8222	15.6426	15.7905	17.7174	15.5532	16.4898	15.2601	16.0291	16.6966	16.7571
P05109	S10A8_HUMAN	S100A8	Protein S100-A8	15.89	18.5602	15.3961	15.1507	18.5988	15.0494	14.9274	14.7491	17.4428	14.9446	16.2006	15.2367	14.9083	16.2313	16.2703
P31151	S10A7_HUMAN	S100A7	Protein S100-A7	17.0918	17.0672	16.5649	15.7375	19.655	17.1805	17.7069	15.7283	16.0068	16.1586	17.2994	16.2067	14.1219	17.5144	17.366
P06703	S10A6_HUMAN	S100A6	Protein S100-A6	15.1692	16.0837	15.8212	15.3989	15.3905	14.1545	14.3215	15.4301	16.7734	16.3726	16.6156	15.373	15.3574	14.8241	15.0315
P31949	S10AB_HUMAN	S100A11	Protein S100-A11	15.2711	15.2591	15.3073	14.465	13.9372	14.041	13.9515	13.8346	15.9596	15.6286	14.224	13.1477	14.1577	13.9679	14.2933
P60903	S10AA_HUMAN	S100A10	Protein S100-A10	17.5628	17.0672	17.9054	17.578	16.6753	16.826	17.0151	17.4969	19.0934	18.8174	19.0051	18.0836	18.3584	18.4974	18.6122
P03138	HBSAG_HBVD3	S	Large envelope protein	20.1187	19.3024	19.592	19.2388	13.569	12.4498	13.9886	13.0653	13.8738	14.441	13.2933	13.2059	13.8971	12.6021	13.618
Q15413	RYR3_HUMAN	RYR3	Ryanodine receptor 3	14.753	13.6569	14.5625	15.3027	16.4613	16.1333	15.7402	16.0214	16.3952	15.7357	15.6265	15.2274	16.5309	16.6372	16.4734
Q9P2E9	RRBP1_HUMAN	RRBP1	Ribosome-binding protein 1	15.091	15.5409	15.176	14.8918	15.4502	14.885	14.4175	15.3628	15.201	15.1876	15.4664	15.6045	15.261	15.456	15.419
P08865	RSSA_HUMAN	RPSA	40S ribosomal protein SA	14.4903	14.2205	13.7764	14.7413	14.2316	15.0512	13.6383	15.2215	15.1324	14.5636	14.9971	15.2994	14.9728	15.3772	15.2441
P62081	RS7_HUMAN	RPS7	40S ribosomal protein S7	16.0738	14.699	15.4969	14.7443	15.5473	16.1644	15.9457	15.9007	15.3186	14.9268	14.5778	16.4192	15.6642	15.981	15.4717
P23396	RS3_HUMAN	RPS3	40S ribosomal protein S3	12.9314	13.5972	13.7066	13.6002	13.884	14.1325	13.4685	13.9762	13.8108	13.7885	13.6702	14.8796	14.5978	13.3822	14.4705
P62857	RS28_HUMAN	RPS28	40S ribosomal protein S28	15.5897	15.398	16.0734	15.8604	15.8083	15.1517	15.3712	16.2655	16.784	16.6442	16.8525	15.9906	15.5914	16.5517	16.443
P0CG47;P0CG48;P62979;P62987	RL40_HUMAN;RS27A_HUMAN;UBB_HUMAN;UBC_HUMAN	RPS27A;UBA52;UBB;UBC	Polyubiquitin-B	18.4209	18.1778	18.1178	19.0866	18.1177	18.1561	18.1774	18.5235	19.6671	20.3004	19.4774	19.1227	19.3705	19.2877	19.0053
P62249	RS16_HUMAN	RPS16	40S ribosomal protein S16	15.2578	14.8331	14.8287	15.3027	14.4142	14.3703	14.5586	15.1288	14.5468	13.7581	13.4648	14.0652	14.6757	14.0397	13.6071
P25398	RS12_HUMAN	RPS12	40S ribosomal protein S12	15.4327	15.3261	16.118	15.7375	15.574	14.5531	15.1597	16.1653	16.5005	16.7566	16.4157	15.5658	15.4791	16.2673	15.5962
P04843	RPN1_HUMAN	RPN1	Dolichyl-diphosphooligosaccharide--protein glycosyltransferase subunit 1	15.6867	14.4132	14.2366	14.4898	14.8578	15.4918	14.2087	14.0307	14.1186	14.6559	14.5174	15.4868	14.6158	13.6351	14.4788
P05387	RLA2_HUMAN	RPLP2	60S acidic ribosomal protein P2	15.5222	15.4631	15.7649	16.6216	15.6455	15.0276	15.5444	16.3725	16.9719	16.46	16.5998	16.4193	15.9733	16.8618	16.3546
P05386	RLA1_HUMAN	RPLP1	60S acidic ribosomal protein P1	16.0431	15.7253	16.643	16.4844	15.8711	16.1102	16.5518	17.2054	17.5197	17.2119	17.3454	16.9557	17.1057	17.6441	17.2578
P05388	RLA0_HUMAN	RPLP0	60S acidic ribosomal protein P0	15.5675	14.1766	15.1873	15.3556	15.1773	14.4374	15.3009	15.8902	15.8326	15.5876	15.4743	15.538	14.6271	16.439	16.0319
P35268	RL22_HUMAN	RPL22	60S ribosomal protein L22	13.9399	14.4258	13.8459	13.6002	14.7289	15.1406	14.1583	14.6645	15.466	14.7945	15.0177	15.597	14.7379	14.7955	14.4432
P50914	RL14_HUMAN	RPL14	60S ribosomal protein L14	16.6971	16.0281	16.4762	16.6876	16.6042	16.7893	16.7222	16.2982	16.083	16.7566	15.8366	16.5372	16.5606	15.3959	16.1336
P30050	RL12_HUMAN	RPL12	60S ribosomal protein L12	14.2956	15.5713	13.7829	13.7324	14.4168	13.6836	13.8706	14.1245	15.3794	13.2904	14.795	14.2895	13.8354	15.1974	12.6752
P62913	RL11_HUMAN	RPL11	60S ribosomal protein L11	17.8935	18.3381	21.2123	20.5041	18.2091	18.894	19.1943	17.742	17.5887	17.8994	18.5291	18.4948	18.7362	19.1092	20.3017
Q9H4A4	AMPB_HUMAN	RNPEP	Aminopeptidase B	14.852	14.6358	16.2625	16.3903	16.5611	15.3064	16.0847	16.914	17.1376	16.7552	17.1442	16.1562	15.7532	17.5748	17.1133
P13489	RINI_HUMAN	RNH1	Ribonuclease inhibitor	15.7223	15.2518	16.5607	16.5435	15.1776	15.6504	16.3636	17.0799	17.5408	17.3499	17.7024	16.2721	16.2445	17.6348	17.2577
O00584	RNT2_HUMAN	RNASET2	Ribonuclease T2	15.7137	15.0952	14.9854	14.5051	15.9996	14.0724	15.5531	15.6004	14.8279	14.5774	15.1256	15.597	14.6057	14.8113	15.2012
P52758	RIDA_HUMAN	RIDA	2-iminobutanoate/2-iminopropanoate deaminase	19.4482	19.3687	20.32	20.6872	18.8514	19.4812	19.8072	20.6464	21.1355	20.7818	20.9782	20.053	20.4334	20.9795	20.8431
P17081	RHOQ_HUMAN	RHOQ	Rho-related GTP-binding protein RhoQ	13.7698	12.3402	13.0052	13.6002	13.569	13.8309	14.1412	14.2789	13.5184	14.4855	14.4633	14.0652	14.5978	14.9081	14.4788
P08134;P61586;P62745	RHOA_HUMAN;RHOB_HUMAN;RHOC_HUMAN	RHOA;RHOB;RHOC	Rho-related GTP-binding protein RhoC	13.7698	14.8864	14.5257	14.0972	13.8969	13.5424	14.6664	13.8346	14.2148	14.3528	13.6702	15.3277	14.2707	12.9944	13.6474
Q15493	RGN_HUMAN	RGN	Regucalcin	16.2185	16.2521	16.3788	16.1753	16.4109	16.5062	16.2639	16.7284	16.5471	16.7742	16.845	16.2835	15.8156	16.6664	16.8443
P48382	RFX5_HUMAN	RFX5	DNA-binding protein RFX5	17.8613	17.929	17.7474	17.8666	18.6151	18.7729	18.6797	18.5423	18.4883	18.1206	17.9585	19.1453	19.1491	18.9003	19.0948
P78509	RELN_HUMAN	RELN	Reelin	15.3365	15.0012	15.1664	14.6576	15.3817	14.9179	14.7579	14.2779	13.6586	15.221	14.5987	14.8039	15.0291	13.2674	15.0277
Q96HR9	REEP6_HUMAN	REEP6	Receptor expression-enhancing protein 6	16.4239	13.9547	14.6856	16.1734	15.9244	16.1359	15.5501	15.5971	15.8193	14.9289	14.9636	15.3943	14.7405	15.8616	15.454
Q96D15	RCN3_HUMAN	RCN3	Reticulocalbin-3	18.522	18.421	18.5899	18.169	18.4858	18.553	18.5799	18.3472	18.2172	18.5378	18.4113	18.6589	18.7415	18.1897	18.5628
Q15293	RCN1_HUMAN	RCN1	Reticulocalbin-1	17.055	16.9754	17.2386	17.7094	16.8423	17.0759	17.0904	17.3584	17.5495	17.6319	17.5253	17.3178	17.4649	17.5106	17.6121
P82980	RET5_HUMAN	RBP5	Retinol-binding protein 5	13.8589	13.0203	14.6884	16.2497	12.9206	14.9858	15.2364	16.2908	15.534	15.6146	15.4919	15.2004	15.3408	16.0002	15.5801
P02753	RET4_HUMAN	RBP4	Retinol-binding protein 4	23.4921	23.3626	23.445	23.4976	23.8179	23.6762	23.6592	24.0637	22.677	22.9376	22.7672	23.6027	23.4047	23.0488	22.8874
P61224;P62834	RAP1A_HUMAN;RAP1B_HUMAN	RAP1A;RAP1B	Ras-related protein Rap-1b	16.3046	15.7208	15.8694	15.5532	15.7103	15.7715	15.9183	16.1373	16.0906	16.3027	15.9566	15.973	16.1742	16.4242	16.4048
P62826	RAN_HUMAN	RAN	GTP-binding nuclear protein Ran	15.2578	14.7756	15.0485	16.0675	15.8841	14.9478	15.1542	16.2451	15.8192	15.756	15.791	14.2898	15.1153	16.3079	16.2531
P54727	RD23B_HUMAN	RAD23B	UV excision repair protein RAD23 homolog B	15.0361	14.039	14.3797	14.4898	14.8358	14.9267	14.6413	14.3341	15.2691	14.9109	15.4604	15.2236	15.1876	15.1189	15.2366
P63244	RACK1_HUMAN	RACK1	Receptor of activated protein C kinase 1	13.9807	14.7888	15.0077	14.6902	15.132	14.7167	14.4834	13.8997	15.3536	14.1056	15.5721	14.8735	13.7241	15.1136	14.4272
P51149	RAB7A_HUMAN	RAB7A	Ras-related protein Rab-7a	14.4939	14.7471	14.3958	14.7413	13.952	14.041	13.3877	13.8522	13.6522	14.2787	14.1511	13.4404	13.8354	13.5796	14.4059
P20339;P51148;P61020	RAB5A_HUMAN;RAB5B_HUMAN;RAB5C_HUMAN	RAB5A;RAB5B;RAB5C	Ras-related protein Rab-5A	15.8587	15.8054	16.1474	15.4069	15.189	15.5066	15.7235	16.0154	16.392	16.2205	15.7302	16.2608	16.2906	16.1874	16.2641
P62491;Q15907	RB11A_HUMAN;RB11B_HUMAN	RAB11A;RAB11B	Ras-related protein Rab-11A	15.0197	14.7285	15.0707	15.8599	15.3065	14.2856	14.9919	15.4142	16.1055	15.6247	15.8416	15.6285	15.401	15.7248	15.7248
Q15274	DC_HUMAN	QPRT	Nicotinate-nucleotide pyrophosphorylase [carboxylating]	17.378	17.1036	18.153	18.3574	16.9724	17.4307	17.656	18.3634	19.122	18.896	19.1061	17.7182	18.0331	19.1298	18.6856
P09417	DHPR_HUMAN	QDPR	Dihydropteridine reductase	14.9509	15.078	15.5396	15.7834	15.0206	14.4279	15.1384	16.1485	16.5488	15.8458	16.1128	15.2991	15.2146	16.5293	16.1336
P20742	PZP_HUMAN	PZP	Pregnancy zone protein	24.1127	24.0742	24.2024	24.1226	23.9137	24.2263	24.1117	24.0377	23.9237	24.0705	23.9115	24.2035	24.2393	23.7998	24.0405
P06737	PYGL_HUMAN	PYGL	Glycogen phosphorylase, liver form	17.1842	17.0075	17.3362	17.4938	16.6307	17.058	17.296	17.8119	18.3544	18.3691	18.199	17.465	17.4745	18.5103	18.0701
P11216	PYGB_HUMAN	PYGB	Glycogen phosphorylase, brain form	12.6903	12.3402	12.1114	15.1213	14.2233	13.6556	14.6664	15.9007	15.55	14.2092	13.3201	13.4404	13.7758	15.3975	14.4705
Q15262	PTPRK_HUMAN	PTPRK	Receptor-type tyrosine-protein phosphatase kappa	18.5186	18.5272	18.6127	18.9455	18.47	18.6403	18.5892	18.3449	18.4715	18.7494	18.4025	18.5857	18.6749	18.2746	18.7359
P23470	PTPRG_HUMAN	PTPRG	Receptor-type tyrosine-protein phosphatase gamma	16.5121	16.6864	16.5451	16.3444	16.4108	16.3647	16.6113	16.2232	16.3546	16.5322	16.4087	16.5678	16.6535	16.0945	16.2801
P23467	PTPRB_HUMAN	PTPRB	Receptor-type tyrosine-protein phosphatase beta	21.8261	21.9003	21.8842	22.0384	21.7427	21.9175	21.7058	21.8974	21.8889	22.0401	21.9028	22.0121	22.1505	21.6945	21.7739
Q15257	PTPA_HUMAN	PTPA	Serine/threonine-protein phosphatase 2A activator	16.5023	19.69	16.8795	16.0562	16.287	16.0603	16.6555	16.6599	16.6333	17.0412	16.5824	16.7366	17.1739	16.8075	16.7158
P20962	PTMS_HUMAN	PTMS	Parathymosin	16.2939	16.2782	17.0829	17.6345	16.5683	16.1677	16.9617	17.579	18.2568	17.9917	18.029	17.2764	17.1556	18.1854	17.9041
Q13308	PTK7_HUMAN	PTK7	Inactive tyrosine-protein kinase 7	16.6402	16.8218	16.9321	16.6876	16.7125	16.8789	16.7296	16.8183	16.4688	17.1056	16.7203	16.8151	17.1629	16.6382	16.554
Q14914	PTGR1_HUMAN	PTGR1	Prostaglandin reductase 1	17.5467	17.3793	18.4074	18.3726	17.406	18.0251	18.4143	19.1919	19.224	19.1193	19.2903	17.7877	18.4452	19.8005	19.4017
P26599	PTBP1_HUMAN	PTBP1	Polypyrimidine tract-binding protein 1	14.5571	15.2386	13.4779	13.6002	15.0559	14.7167	13.787	14.0307	14.9912	14.4483	14.679	13.7901	13.8354	14.6165	14.0411
P78330	SERB_HUMAN	PSPH	Phosphoserine phosphatase	15.0447	14.6612	14.5818	14.5898	15.4406	14.66	14.9765	13.9718	15.471	14.918	15.6648	15.3225	15.0297	14.9767	14.7717
Q9UL46	PSME2_HUMAN	PSME2	Proteasome activator complex subunit 2	16.9594	16.4908	17.519	17.0234	16.0538	16.8543	17.1296	17.7799	18.0043	17.9296	18.1165	16.7151	17.3874	18.0952	17.8557
Q06323	PSME1_HUMAN	PSME1	Proteasome activator complex subunit 1	17.6367	17.3684	18.44	18.6466	17.3681	17.5671	18.1249	18.8193	19.2536	19.0056	19.2316	18.1361	18.5081	19.268	18.9899
Q16401	PSMD5_HUMAN	PSMD5	26S proteasome non-ATPase regulatory subunit 5	14.7601	15.0978	14.7324	14.6576	15.8689	14.7566	14.6525	15.2215	14.2148	13.6523	13.7989	15.4435	14.6158	14.9722	14.4839
P28065	PSB9_HUMAN	PSMB9	Proteasome subunit beta type-9	13.5502	14.8864	15.8493	14.868	14.1174	12.9451	14.3775	14.5945	15.0589	16.0894	15.4786	14.8796	15.5996	15.1969	14.5678
P28062	PSB8_HUMAN	PSMB8	Proteasome subunit beta type-8	14.72	14.443	16.0957	16.0761	14.4168	14.678	15.6397	16.5353	16.7743	16.9828	17.0212	15.3036	16.0876	17.1102	16.2845
Q99436	PSB7_HUMAN	PSMB7	Proteasome subunit beta type-7	16.4156	15.9452	16.7273	18.3981	16.4234	16.6052	16.8537	17.8542	17.6918	17.6158	18.054	17.0651	17.509	17.931	17.9515
P28072	PSB6_HUMAN	PSMB6	Proteasome subunit beta type-6	18.1561	18.0041	18.5158	18.5285	18.0128	17.4998	18.1954	18.5934	19.0812	19.0594	18.9442	18.581	18.5326	19.0303	18.8376
P28074	PSB5_HUMAN	PSMB5	Proteasome subunit beta type-5	16.8965	16.582	17.1994	17.4798	16.3667	16.7843	17.6915	17.607	18.103	18.1493	18.2423	17.7418	17.9704	18.1821	17.997
P28070	PSB4_HUMAN	PSMB4	Proteasome subunit beta type-4	16.8747	16.9666	17.1069	17.2339	16.8464	16.8052	16.7498	17.3215	17.9049	18.2615	18.0527	17.2655	17.5593	17.5897	17.6929
P49720	PSB3_HUMAN	PSMB3	Proteasome subunit beta type-3	16.481	16.1226	17.0269	16.814	15.7255	16.5757	16.5417	17.1384	17.5124	17.4531	17.6668	16.7153	16.8809	17.3943	17.3971
P49721	PSB2_HUMAN	PSMB2	Proteasome subunit beta type-2	17.5999	17.4222	18.0333	18.4746	17.3194	17.7871	17.8806	18.3448	18.864	18.4291	18.7642	17.9007	18.3605	18.7809	18.5561
P40306	PSB10_HUMAN	PSMB10	Proteasome subunit beta type-10	12.9135	14.5487	14.3721	14.6379	14.2233	12.9135	13.3483	14.0999	15.7076	15.4198	15.9153	14.9699	14.1478	15.7751	15.6224
P20618	PSB1_HUMAN	PSMB1	Proteasome subunit beta type-1	16.7498	16.488	17.2788	17.5413	16.4991	16.826	17.1482	17.5577	18.2497	18.0765	18.0192	17.3012	17.7659	18.0886	17.9788
O14818	PSA7_HUMAN	PSMA7	Proteasome subunit alpha type-7	17.0792	16.656	17.7118	17.7627	16.5279	16.7628	17.3516	17.8942	18.3574	18.3974	18.4988	17.3196	18.007	18.4152	18.1622
P60900	PSA6_HUMAN	PSMA6	Proteasome subunit alpha type-6	16.1992	15.9642	16.5737	16.918	15.8417	16.2806	16.4308	17.0503	17.6722	17.4065	17.6395	16.483	17.0168	17.5701	17.4411
P28066	PSA5_HUMAN	PSMA5	Proteasome subunit alpha type-5	16.0299	15.4913	16.2397	16.8323	15.5428	15.903	16.2533	16.6592	17.0688	16.8799	17.263	16.4139	16.2465	16.927	16.9865
P25789	PSA4_HUMAN	PSMA4	Proteasome subunit alpha type-4	17.474	17.1409	17.8981	17.9534	17.2692	17.3668	17.7131	18.0568	18.4973	18.3978	18.6544	17.6986	18.0824	18.5198	18.3543
P25788	PSA3_HUMAN	PSMA3	Proteasome subunit alpha type-3	17.0741	16.8879	17.5442	18.0954	16.7602	17.2713	17.2649	17.9315	18.478	18.2043	18.4919	17.5974	17.916	18.4282	18.2437
P25787	PSA2_HUMAN	PSMA2	Proteasome subunit alpha type-2	17.3439	16.5135	17.7125	17.6433	16.7962	17.184	17.6672	18.1719	18.3771	18.2231	18.4912	17.5183	17.8647	18.6367	18.2466
P25786	PSA1_HUMAN	PSMA1	Proteasome subunit alpha type-1	17.507	17.1656	18.0849	18.3256	17.1788	17.2853	17.9053	18.3672	18.7086	18.6772	18.8847	17.9889	18.2852	18.6423	18.6616
Q9Y617	SERC_HUMAN	PSAT1	Phosphoserine aminotransferase	16.2382	16.1587	17.0961	17.5713	16.4363	16.0961	16.6809	17.5802	17.8613	17.5487	17.8156	16.5833	17.1625	17.8684	17.7472
P07602	SAP_HUMAN	PSAP	Prosaposin	19.6814	19.5923	19.7606	20.0407	19.2123	19.2054	19.2404	19.4398	20.2	20.1633	20.2629	19.8969	20.0144	20.0358	20.0898
P07225	PROS_HUMAN	PROS	Vitamin K-dependent protein S	19.811	19.7713	19.9884	19.8455	19.9061	19.9236	19.801	19.6459	19.1787	19.7977	18.9552	19.9167	19.7715	19.375	19.7238
P14314	GLU2B_HUMAN	PRKCSH	Glucosidase 2 subunit beta	16.6562	16.337	16.9026	16.6423	16.7951	16.4931	16.95	16.85	17.2558	17.2185	17.4029	16.9186	17.1048	16.6862	16.899
P13861	KAP2_HUMAN	PRKAR2A	cAMP-dependent protein kinase type II-alpha regulatory subunit	14.9787	13.9474	14.9145	14.0972	14.2655	14.885	14.5908	14.1245	12.4954	14.4855	12.7	14.7344	14.4586	13.0377	14.2065
Q92954	PRG4_HUMAN	PRG4	Proteoglycan 4	16.8156	16.9455	16.8876	16.832	16.791	16.4275	17.0016	17.3129	16.4291	16.6317	16.4481	16.7519	16.5359	16.339	16.6252
P30041	PRDX6_HUMAN	PRDX6	Peroxiredoxin-6	19.8881	19.6918	20.598	20.7681	19.6574	19.9618	20.3815	20.9787	21.1266	20.9832	21.1067	20.3861	20.6608	21.209	21.0014
P30044	PRDX5_HUMAN	PRDX5	Peroxiredoxin-5, mitochondrial	16.5862	16.2079	17.1783	17.1128	16.2608	16.4556	16.7903	17.4638	18.0942	17.6757	17.8243	16.9637	17.337	18.004	17.7604
Q13162	PRDX4_HUMAN	PRDX4	Peroxiredoxin-4	17.1348	17.0395	17.3874	17.2008	16.6042	16.9509	16.5467	17.255	17.5103	17.4712	17.5869	17.0393	17.4889	17.3947	17.3632
P30048	PRDX3_HUMAN	PRDX3	Thioredoxin-dependent peroxide reductase, mitochondrial	19.5673	19.2511	19.8586	19.9689	18.9754	19.298	19.5619	19.934	20.6888	20.3204	20.8235	19.6452	20.1745	20.2219	20.3754
P32119	PRDX2_HUMAN	PRDX2	Peroxiredoxin-2	20.076	20.0021	20.8506	20.9636	19.8035	20.1707	20.5158	21.1311	21.3568	21.2267	21.3955	20.5282	20.9378	21.4932	21.2859
Q06830	PRDX1_HUMAN	PRDX1	Peroxiredoxin-1	19.2876	19.1652	20.1334	20.1583	19.0251	19.2981	19.6667	20.3013	20.7614	20.4857	20.6153	19.8477	20.0875	20.7793	20.4338
Q96NZ9	PRAP1_HUMAN	PRAP1	Proline-rich acidic protein 1	17.9334	18.0276	18.0043	18.3703	17.9907	17.8238	18.1072	17.9222	17.2225	17.3962	17.4189	17.9079	17.6756	17.4842	17.6684
P30153	2AAA_HUMAN	PPP2R1A	Serine/threonine-protein phosphatase 2A 65 kDa regulatory subunit A alpha isoform	15.8238	14.367	15.3935	15.9311	15.4233	15.1886	15.5332	15.7946	16.1228	16.0805	15.8709	15.3149	15.589	15.9254	15.6211
P62714;P67775	PP2AA_HUMAN;PP2AB_HUMAN	PPP2CA;PPP2CB	Serine/threonine-protein phosphatase 2A catalytic subunit beta isoform	16.1125	15.5804	15.9037	15.5547	15.1486	15.8866	15.7775	16.1092	16.4733	16.7711	16.2549	16.3821	16.2925	16.6077	16.3651
P23284	PPIB_HUMAN	PPIB	Peptidyl-prolyl cis-trans isomerase B	15.3081	14.9839	15.2783	14.4028	15.7953	15.3695	15.9716	15.7812	15.7041	15.5841	16.0193	16.1351	15.9319	15.7776	16.0773
P62937	PPIA_HUMAN	PPIA	Peptidyl-prolyl cis-trans isomerase A	19.3195	19.0629	20.211	20.247	19.1609	19.4296	19.8677	20.5245	20.757	20.6602	20.8125	20.006	20.2857	20.985	20.7387
Q03181	PPARD_HUMAN	PPARD	Peroxisome proliferator-activated receptor delta	21.6958	21.7934	21.539	21.8343	21.7265	21.7236	21.6837	21.6916	21.7467	21.6872	21.4599	21.8097	21.877	21.5833	21.829
Q9H2U2	IPYR2_HUMAN	PPA2	Inorganic pyrophosphatase 2, mitochondrial	13.1972	13.9247	15.207	14.465	14.1174	14.4031	13.3381	15.2672	15.6808	15.7233	15.9088	14.6356	15.343	16.0077	15.7566
Q15181	IPYR_HUMAN	PPA1	Inorganic pyrophosphatase	15.3485	15.5762	16.7194	16.6996	15.3407	15.1517	15.9878	16.7745	17.2265	16.8372	17.3725	15.8989	16.1663	17.3935	16.8732
Q15063	POSTN_HUMAN	POSTN	Periostin	19.2158	19.3612	19.4168	19.3067	19.6755	19.7528	19.799	19.7432	19.3663	19.656	19.4207	19.5415	19.7862	19.5172	19.7982
P16435	NCPR_HUMAN	POR	DPH--cytochrome P450 reductase	14.9083	14.3309	14.8358	15.1553	15.3457	13.991	13.0945	13.9718	15.7395	14.6314	14.8759	15.2035	15.1876	15.3156	14.9341
P27169	PON1_HUMAN	PON1	Serum paraoxonase/arylesterase 1	16.3191	16.0264	16.1103	16.1885	16.3125	15.9162	16.5156	16.7441	14.8546	14.8196	15.5271	16.1563	15.5657	15.6894	15.2867
P28340	DPOD1_HUMAN	POLD1	DNA polymerase delta catalytic subunit	15.0729	13.9947	15.0799	16.1689	14.7332	15.0599	15.5026	17.0017	15.6529	15.4434	15.7115	15.4435	15.189	16.8532	16.3639
Q9NVS9	PNPO_HUMAN	PNPO	Pyridoxine-5'-phosphate oxidase	14.7168	14.1158	16.1555	16.8209	14.5358	16.1731	15.8063	16.8376	16.9931	16.3748	16.5263	16.6296	16.0025	17.207	16.6006
P00491	PNPH_HUMAN	PNP	Purine nucleoside phosphorylase	15.209	14.4132	15.4087	15.1299	15.061	14.9775	15.457	16.0443	15.8021	15.9964	15.8755	15.365	15.1254	15.9571	15.7354
O15305	PMM2_HUMAN	PMM2	Phosphomannomutase 2	14.0514	14.6612	15.2598	16.575	14.123	14.0215	14.2749	14.1874	15.6158	15.2247	15.2623	15.6077	15.1619	14.9788	15.5477
O15031	PLXB2_HUMAN	PLXNB2	Plexin-B2	15.5047	15.9071	16.1686	16.8447	16.1565	15.8458	16.3333	16.0067	15.9921	16.3615	15.6554	14.9337	15.9666	15.7151	16.1233
Q6UX71	PXDC2_HUMAN	PLXDC2	Plexin domain-containing protein 2	16.6674	16.3635	16.7636	16.7193	16.6426	16.7956	16.5658	16.9042	16.7974	16.7455	16.6657	16.6752	17.1765	16.5913	16.9054
P13797	PLST_HUMAN	PLS3	Plastin-3	16.1348	15.768	16.6074	16.4773	15.6109	15.9316	16.0495	16.2522	17.2011	17.0913	17.2622	16.3241	16.6998	16.9971	16.9613
P00747	PLMN_HUMAN	PLG	Plasminogen	21.5894	21.4261	21.2427	21.2598	21.8675	21.5258	21.7922	22.2218	20.3733	20.3632	19.975	21.4409	21.0651	21.0114	20.9483
Q15149	PLEC_HUMAN	PLEC	Plectin	16.1509	15.3851	16.2207	17.9506	15.1735	16.0811	16.0495	16.6436	15.8932	16.3147	16.3714	15.8812	15.41	16.0164	17.6979
P14618	KPYM_HUMAN	PKM	Pyruvate kinase PKM	16.7893	17.5329	17.1745	16.8931	17.1246	17.0898	17.1185	17.3636	17.6583	17.408	17.2644	17.5202	17.2221	17.3977	17.5761
P30613	KPYR_HUMAN	PKLR	Pyruvate kinase PKLR	13.5459	15.1935	14.2075	13.6978	14.803	15.1406	14.989	15.5007	14.5468	13.3917	15.3037	15.1071	15.1876	15.2629	15.1578
Q7Z3Z3	PIWL3_HUMAN	PIWIL3	Piwi-like protein 3	15.1141	16.1315	16.2723	14.2982	17.9211	17.6217	17.8686	17.8938	16.9501	16.8097	16.6437	17.779	18.0901	17.6092	18.1568
P48739	PIPNB_HUMAN	PITPNB	Phosphatidylinositol transfer protein beta isoform	14.485	14.0924	14.2366	14.6506	14.7167	15.67	14.935	16.2422	15.9608	15.9039	14.933	15.6846	16.327	15.1626	15.5818
P12273	PIP_HUMAN	PIP	Prolactin-inducible protein	17.5102	18.2195	16.4762	16.9562	17.4937	17.4255	16.667	16.7202	18.2821	16.9182	17.6414	17.0139	17.4532	18.3804	17.9307
P01833	PIGR_HUMAN	PIGR	Polymeric immunoglobulin receptor	19.1241	19.4927	19.1664	19.0239	18.9044	18.9786	19.0321	18.8035	19.0905	19.1232	18.8556	19.1314	19.1214	18.8923	19.1076
O43175	SERA_HUMAN	PHGDH	D-3-phosphoglycerate dehydrogenase	15.6491	16.2471	16.2807	15.5547	16.0519	15.6789	15.8655	15.9921	16.3952	16.3292	16.0946	16.3821	16.1356	16.5057	16.4307
P35232	PHB_HUMAN	PHB	Prohibitin	14.2797	13.9972	14.6418	14.4586	15.2355	13.4479	14.6183	14.7394	13.5172	14.441	15.2805	15.5654	14.2707	15.3975	15.7647
O00264;O15173	PGRC1_HUMAN;PGRC2_HUMAN	PGRMC1;PGRMC2	Membrane-associated progesterone receptor component 1	14.3168	14.2753	14.2354	13.7324	15.0179	14.9179	14.8287	14.3947	15.9183	15.5049	15.653	15.9174	15.6531	15.3968	14.7646
O95394	AGM1_HUMAN	PGM3	Phosphoacetylglucosamine mutase	14.6183	14.5692	15.444	15.2592	14.373	14.077	15.5981	15.9386	16.0503	15.6441	16.0279	15.3579	15.0149	15.9789	16.0914
Q96G03	PGM2_HUMAN	PGM2	Phosphoglucomutase-2	16.0696	14.8541	16.2671	15.9613	15.0372	15.8559	15.9886	16.469	16.745	16.6061	16.9697	15.8982	16.0266	17.0121	16.7078
P36871	PGM1_HUMAN	PGM1	Phosphoglucomutase-1	16.7906	16.5676	17.6102	17.6936	16.8393	17.0968	17.7121	18.3157	17.9832	17.8805	17.9641	17.5119	17.7881	18.578	18.3442
Q96PD5	PGRP2_HUMAN	PGLYRP2	N-acetylmuramoyl-L-alanine amidase	17.662	17.4913	17.7007	17.5935	17.6603	17.515	17.7531	17.4102	17.355	17.7298	17.2987	17.9073	17.7386	17.3811	17.5745
O95336	6PGL_HUMAN	PGLS	6-phosphogluconolactonase	15.1297	14.9308	16.2417	15.7223	14.2973	14.2644	15.6169	16.3717	17.1945	16.7756	17.1554	15.831	16.1227	17.0211	16.5303
P00558	PGK1_HUMAN	PGK1	Phosphoglycerate kinase 1	19.5668	19.3832	20.2861	20.235	19.199	19.7292	20.1073	20.5418	20.9638	20.848	21.0182	19.9961	20.5356	21.0893	21.0528
P52209	6PGD_HUMAN	PGD	6-phosphogluconate dehydrogenase, decarboxylating	16.1196	16.4346	16.5826	16.7783	16.1158	16.3804	16.693	17.3876	16.8344	16.3868	16.5495	16.3937	16.4866	17.1487	17.0634
P18669	PGAM1_HUMAN	PGAM1	Phosphoglycerate mutase 1	18.3312	17.9728	19.1316	18.8899	18.0928	18.5013	18.718	19.177	19.5545	19.4976	19.7285	18.6863	19.103	19.5428	19.4882
P07737	PROF1_HUMAN	PFN1	Profilin-1	19.4665	19.3582	20.1953	20.295	19.0787	19.5923	19.8608	20.2929	20.8164	20.8734	20.9177	19.962	20.3441	20.7323	20.5518
P12955	PEPD_HUMAN	PEPD	Xaa-Pro dipeptidase	16.6276	16.2947	17.0789	17.0575	16.3037	16.4976	16.8012	17.3242	17.8292	17.6808	17.8861	16.9115	17.1824	17.8211	17.4413
P30086	PEBP1_HUMAN	PEBP1	Phosphatidylethanolamine-binding protein 1	19.8954	19.6144	20.6811	20.8898	19.6523	19.9838	20.4879	21.1499	21.1558	20.9401	21.1262	20.4276	20.6932	21.3116	21.0688
O00764	PDXK_HUMAN	PDXK	Pyridoxal kinase	14.0333	14.8864	13.0421	13.6978	15.4978	13.4479	13.6992	14.0307	13.8108	13.6807	13.9838	14.2895	13.7758	13.896	14.2065
O00151	PDLI1_HUMAN	PDLIM1	PDZ and LIM domain protein 1	15.4469	15.6513	15.2783	16.1734	15.9244	14.6756	15.2364	15.2988	15.7782	14.3228	15.0061	15.863	15.1185	15.3317	15.7226
Q15084	PDIA6_HUMAN	PDIA6	Protein disulfide-isomerase A6	17.2619	17.0317	17.1906	17.1597	16.6536	16.7988	16.9051	17.2462	17.7251	17.4993	17.59	17.1407	17.5001	17.4025	17.5469
P13667	PDIA4_HUMAN	PDIA4	Protein disulfide-isomerase A4	17.3197	17.1633	17.6098	17.4488	17.0872	17.0621	17.2263	17.6171	17.915	17.8005	18.1571	17.5368	17.9258	17.9062	18.1219
H7BZJ3	H7BZJ3_HUMAN	PDIA3	Protein disulfide-isomerase A3 (Fragment)	17.4473	17.0611	17.1988	17.4308	17.2801	17.1183	17.2788	17.6545	17.2889	17.4614	17.524	17.49	17.5721	17.6337	17.5451
P30101	PDIA3_HUMAN	PDIA3	Protein disulfide-isomerase A3	18.0537	17.9736	18.0798	18.0181	17.8192	17.7879	17.9277	18.3554	18.225	18.0563	18.2877	18.1087	18.19	18.3122	18.5341
Q8WUM4	PDC6I_HUMAN	PDCD6IP	Programmed cell death 6-interacting protein	14.9541	14.7471	14.9883	15.3618	14.769	13.6935	14.5806	15.7244	15.8173	16.1663	15.4591	15.5949	15.0934	16.2044	15.6873
Q9UHG3	PCYOX_HUMAN	PCYOX1	Prenylcysteine oxidase 1	15.5716	14.1886	13.7051	14.4586	14.2791	15.3029	14.6333	15.0134	14.1111	13.7581	13.5142	14.8334	15.0962	14.3007	14.4705
P22061	PIMT_HUMAN	PCMT1	Protein-L-isoaspartate(D-aspartate) O-methyltransferase	15.9181	16.555	16.3344	16.5425	16.2533	15.5613	16.2636	16.6222	17.3396	17.3645	17.3817	16.3113	16.2785	17.4165	17.003
Q16822	PCKGM_HUMAN	PCK2	Phosphoenolpyruvate carboxykinase [GTP], mitochondrial	14.2797	13.0203	15.0403	14.8518	13.9318	14.7478	15.062	16.2492	16.2723	16.2784	16.56	14.94	15.5039	16.7572	16.4423
Q9UN70	PCDGK_HUMAN	PCDHGC3	Protocadherin gamma-C3	16.4008	16.2962	16.5022	16.6506	16.4957	16.6755	16.4147	16.5803	16.185	16.2881	16.3461	16.3096	16.5393	16.148	16.6049
Q9NPG4	PCD12_HUMAN	PCDH12	Protocadherin-12	16.332	16.5018	16.5766	16.6278	16.4139	16.387	16.4996	16.3172	16.6436	16.629	16.4468	16.5357	16.5799	16.4445	16.3969
P05165	PCCA_HUMAN	PCCA	Propionyl-CoA carboxylase alpha chain, mitochondrial	14.7905	14.3207	14.9352	13.6442	14.6015	14.3874	14.4363	14.4037	14.7217	14.5571	15.2106	15.1089	15.5996	14.7024	14.4436
P61457	PHS_HUMAN	PCBD1	Pterin-4-alpha-carbinolamine dehydratase	17.28	16.8371	17.7171	17.9531	17.3228	17.5094	17.7155	18.0119	18.3728	18.3337	18.3453	18.0409	17.9653	18.3147	18.2519
P30039	PBLD_HUMAN	PBLD	Phenazine biosynthesis-like domain-containing protein	15.7673	16.2527	14.9854	14.6506	15.7157	15.3695	15.2559	15.4474	15.1818	15.1195	15.4985	16.1324	15.933	15.9613	14.6847
Q99497	PARK7_HUMAN	PARK7	Parkinson disease protein 7	18.0748	17.7354	18.5545	18.8066	17.8396	18.0812	18.3647	18.7325	19.2907	19.176	19.2102	18.5531	18.7089	19.2878	19.0177
Q8TEW0	PARD3_HUMAN	PARD3	Partitioning defective 3 homolog	21.1571	21.5347	21.7476	21.8388	21.3794	21.8203	21.424	21.231	21.5175	21.3504	21.5546	21.4745	21.6332	21.6685	21.2603
P00439	PH4H_HUMAN	PAH	Phenylalanine-4-hydroxylase	14.7784	14.9726	16.0202	15.8019	15.7157	14.0215	15.464	16.096	14.2793	15.4357	15.4536	15.3374	12.6044	15.5746	15.4717
P11940;Q4VXU2;Q5JQF8;Q9H361	PABP1_HUMAN;PABP3_HUMAN;PAP1L_HUMAN;PAP1M_HUMAN	PABPC1;PABPC1L;PABPC1L2A;PABPC3	Polyadenylate-binding protein 1	14.4822	14.9901	14.6147	12.9271	14.9963	15.1083	14.9274	15.2215	15.1186	14.81	15.2471	14.8261	15.1619	15.7756	15.3156
P07237	PDIA1_HUMAN	P4HB	Protein disulfide-isomerase	19.2501	18.9747	19.6515	19.5467	18.7428	19.0821	19.0439	19.4688	20.3308	20.1577	20.3758	19.5987	19.9324	19.9966	20.0764
P00480	OTC_HUMAN	OTC	Ornithine carbamoyltransferase, mitochondrial	16.1903	16.256	16.9286	16.5896	16.4063	16.3083	16.6831	17.4782	18.215	17.9266	18.3913	16.772	17.533	17.9313	18.1443
P19652	A1AG2_HUMAN	ORM2	Alpha-1-acid glycoprotein 2	22.802	22.5139	22.8761	22.5956	22.5493	22.4406	22.6157	22.4825	22.3752	22.8953	22.5179	22.757	22.9523	22.6269	22.5982
P02763	A1AG1_HUMAN	ORM1	Alpha-1-acid glycoprotein 1	24.6155	24.3414	24.5848	24.5346	24.3022	24.4438	24.3317	24.1924	24.6085	24.7328	24.5584	24.6769	24.8587	24.4463	24.6611
A6NM76	O6C76_HUMAN	OR6C76	Olfactory receptor 6C76	16.9454	17.1208	16.9986	16.9562	17.1343	16.9746	16.8867	15.9594	16.9128	17.1257	16.8304	17.2331	17.1892	16.6486	16.8271
Q8WWZ8	OIT3_HUMAN	OIT3	Oncoprotein-induced transcript 3 protein	15.2772	16.0236	15.7952	15.389	15.3475	15.9811	16.0549	15.7875	15.6998	15.6718	15.7392	15.541	15.7442	16.0196	15.9066
P20774	MIME_HUMAN	OGN	Mimecan	17.4099	17.2725	17.5408	17.5854	17.5921	17.4842	17.5366	17.4389	17.1896	17.3856	17.2447	17.5768	17.7331	17.1067	17.3599
Q9UKK9	NUDT5_HUMAN	NUDT5	ADP-sugar pyrophosphatase	15.2145	14.1388	15.075	16.0812	13.9953	15.1993	15.7693	16.2491	16.6697	16.4449	16.6559	14.7811	15.8373	16.6984	16.0792
Q9Y266	NUDC_HUMAN	NUDC	Nuclear migration protein nudC	18.9178	18.6463	17.9669	16.4916	17.7767	17.9764	18.2614	17.8938	18.7686	18.7105	19.0674	18.6167	18.7257	19.1235	18.5841
P80303	NUCB2_HUMAN	NUCB2	Nucleobindin-2	15.4864	15.5232	15.4465	15.6712	15.3022	15.2896	15.4768	15.365	16.0218	15.861	15.8616	15.7824	15.5559	16.0536	15.3779
Q02818	NUCB1_HUMAN	NUCB1	Nucleobindin-1	18.6996	18.5368	18.7767	18.8507	18.6676	18.5295	18.6514	18.6291	18.4574	18.8128	18.5146	18.6853	18.7346	18.5319	18.6185
Q9UNZ2	NSF1C_HUMAN	NSFL1C	NSFL1 cofactor p47	15.7571	16.0372	15.4969	14.512	14.2973	15.0512	14.6812	13.9254	13.8506	13.1761	13.5142	13.7901	14.2981	14.79	14.0411
O14786	NRP1_HUMAN	NRP1	Neuropilin-1	14.1586	15.1935	14.7286	14.7413	15.5221	15.3012	15.3968	14.4741	14.5041	15.0418	15.4048	14.989	14.8179	14.7374	15.5252
P16083	NQO2_HUMAN	NQO2	Ribosyldihydronicotinamide dehydrogenase [quinone]	15.0361	15.6519	15.0556	15.5587	14.4343	14.837	14.5427	16.4655	16.1365	16.0738	15.7497	15.7794	15.3734	16.3777	15.9653
P06748	NPM_HUMAN	NPM1	Nucleophosmin	15.5108	14.7929	15.5122	15.5438	15.0809	15.0915	15.4439	16.0158	16.4068	16.5641	16.3085	15.7878	16.2821	16.4556	16.2313
P55786	PSA_HUMAN	NPEPPS	Puromycin-sensitive aminopeptidase	16.2253	16.1627	16.2232	16.883	15.9588	16.0821	15.9085	16.4049	16.9563	16.6412	16.7491	16.2253	16.772	16.93	16.8384
P61916	NPC2_HUMAN	NPC2	NPC intracellular cholesterol transporter 2	17.3848	17.3347	17.5193	17.5126	17.0258	16.8573	16.6611	17.1989	17.999	18.2891	18.091	17.5679	17.6319	17.5593	17.6261
Q13423	NNTM_HUMAN	NNT	D(P) transhydrogenase, mitochondrial	15.0729	14.2205	14.2075	13.6002	15.1183	13.9053	13.5625	14.2644	14.6782	15.3249	14.679	15.3277	14.4421	13.5857	14.2065
P40261	NNMT_HUMAN	NNMT	Nicotinamide N-methyltransferase	18.0046	17.9417	18.7415	18.8102	17.6377	17.7659	18.1569	18.696	19.6826	19.455	19.51	18.5427	19.1008	19.661	19.4696
P15531	NDKA_HUMAN	NME1	Nucleoside diphosphate kinase A	15.3437	15.3378	15.8153	15.2104	15.3357	15.232	15.5748	16.2036	16.3286	16.0149	16.0025	16.2067	16.3371	16.3626	16.0303
Q9NQR4	NIT2_HUMAN	NIT2	Omega-amidase NIT2	16.7963	16.2527	17.1633	17.3637	16.2458	16.5266	17.0901	17.6157	18.0999	17.801	17.907	17.1653	17.4092	18.2398	17.6392
Q86X76	NIT1_HUMAN	NIT1	Deaminated glutathione amidase	15.9408	14.0823	15.7555	16.0355	15.0673	15.9642	15.2241	15.7201	16.544	15.9354	16.2502	16.1563	15.9298	15.9981	15.4751
P14543	NID1_HUMAN	NID1	Nidogen-1	13.945	15.2386	14.8851	14.5799	14.3602	13.6038	13.3877	15.0055	15.9596	13.6948	14.6038	14.0277	14.0664	15.5658	15.751
Q99519	NEUR1_HUMAN	NEU1	Sialidase-1	14.4328	13.1084	15.0077	15.6159	15.1773	16.1771	16.3179	16.3546	15.3508	15.1099	14.9711	15.7942	15.9311	15.9039	16.32
Q92859	NEO1_HUMAN	NEO1	Neogenin	15.9431	15.5757	15.8235	15.3308	15.4528	15.236	15.5997	15.4319	15.1975	15.5475	15.2673	15.5372	15.3516	15.2897	15.4371
Q99435	NELL2_HUMAN	NELL2	Protein kinase C-binding protein NELL2	15.8793	16.0638	16.0859	16.1122	16.2611	15.8805	16.3591	16.6731	15.4551	15.9836	16.3555	16.295	16.1376	16.0173	16.466
P19404	NDUV2_HUMAN	NDUFV2	DH dehydrogenase [ubiquinone] flavoprotein 2, mitochondrial	16.2056	16.0166	16.2963	16.4454	16.1274	15.9712	16.1666	16.1174	17.2697	17.0178	17.0743	16.5852	16.7661	16.5551	16.7404
P49821	NDUV1_HUMAN	NDUFV1	DH dehydrogenase [ubiquinone] flavoprotein 1, mitochondrial	15.4893	14.367	15.4816	15.0047	16.2737	16.6572	16.5301	16.4507	15.2771	15.6458	15.6012	16.412	16.8179	16.5698	16.725
Q9UN36	NDRG2_HUMAN	NDRG2	Protein NDRG2	14.4939	15.1435	14.2524	14.5044	13.5207	12.9135	14.4987	14.3225	14.2148	13.4017	14.1769	12.8461	13.8971	13.6351	14.4788
Q92597	NDRG1_HUMAN	NDRG1	Protein NDRG1	14.8146	14.9049	14.6624	14.8035	14.7256	15.0942	15.3173	15.3773	15.9939	16.1227	16.1032	15.7936	15.7744	16.1506	15.8861
P13591	NCAM1_HUMAN	NCAM1	Neural cell adhesion molecule 1	18.4767	18.4828	18.6078	18.7053	18.3902	18.619	18.5104	18.4811	18.4215	18.7017	18.5083	18.5069	18.6341	18.2873	18.6765
Q6XQN6	PNCB_HUMAN	PRT	Nicotinate phosphoribosyltransferase	15.4921	16.2527	16.6245	16.3881	14.9318	14.023	15.6542	15.4474	15.8576	16.3643	16.3573	14.7811	15.5741	15.5073	15.8727
P43490	MPT_HUMAN	MPT	Nicotinamide phosphoribosyltransferase	16.1638	16.2296	17.1381	17.3547	15.7558	16.0747	16.2605	17.448	17.7983	17.4678	17.8221	16.5684	17.0785	17.8837	17.8345
P17050	GAB_HUMAN	GA	Alpha-N-acetylgalactosaminidase	17.088	17.1367	17.4607	17.1672	16.987	16.9078	17.1769	17.117	17.2377	17.2627	17.4888	17.1664	17.4552	17.2888	17.197
Q4G0N4	KD2_HUMAN	DK2	D kinase 2, mitochondrial	14.9541	14.503	14.3958	14.5044	13.5207	13.6038	14.9842	15.4346	13.9535	13.7036	15.0701	14.4878	14.5978	14.9595	13.8863
P60660	MYL6_HUMAN	MYL6	Myosin light polypeptide 6	17.4837	17.3237	18.0301	17.8087	17.2731	17.0715	17.0933	16.9583	18.3916	18.3076	18.2535	17.9786	17.2799	17.6195	17.8751
O14950;P19105	ML12A_HUMAN;ML12B_HUMAN	MYL12A;MYL12B	Myosin regulatory light chain 12B	16.3037	16.2732	16.0959	16.3121	16.3083	15.8006	15.6023	15.3658	17.0497	17.2303	17.0937	16.672	16.5065	16.1451	16.5415
P35579	MYH9_HUMAN	MYH9	Myosin-9	16.4234	16.2397	16.0477	16.2003	16.5258	16.3705	15.7557	15.663	16.6785	16.2121	16.2363	17.027	16.4881	16.2381	16.2456
Q969H8	MYDGF_HUMAN	MYDGF	Myeloid-derived growth factor	17.4763	17.7059	17.5861	18.0909	17.6672	17.7656	17.7504	18.068	18.0037	17.6091	18.1263	18.0563	18.0042	17.8426	17.9955
P55157	MTP_HUMAN	MTTP	Microsomal triglyceride transfer protein large subunit	15.949	15.5698	16.6728	16.1753	15.9588	16.1788	16.4771	16.5446	16.3947	16.6195	16.4824	16.2226	16.717	16.5048	16.503
P58546	MTPN_HUMAN	MTPN	Myotrophin	14.7118	15.1076	16.0628	16.246	14.9035	15.3841	15.7798	16.1202	16.3835	16.096	15.989	16.1786	15.3933	16.2017	16.7564
P11586	C1TC_HUMAN	MTHFD1	C-1-tetrahydrofolate synthase, cytoplasmic	14.4974	14.7245	15.2598	15.3747	14.6791	14.4276	14.9274	16.2146	15.5308	15.6107	15.6299	15.1979	15.7325	16.2619	16.1834
P0DM35;P80294	M1BL1_HUMAN;MT1H_HUMAN	MT1H;MT1HL1	Metallothionein 1H-like protein 1	14.4903	13.0203	12.8543	14.3886	13.7793	12.9451	14.8097	13.8346	13.5059	14.4855	14.5174	12.8461	13.6393	13.2902	13.6774
P02795;P04732;P13640;P80297;Q8N339	MT1E_HUMAN;MT1G_HUMAN;MT1M_HUMAN;MT1X_HUMAN;MT2_HUMAN	MT1E;MT1G;MT1M;MT1X;MT2A	Metallothionein-2	16.8274	17.7216	18.042	16.9827	16.2619	16.563	17.3016	16.888	17.7961	18.2143	18.1525	16.7749	17.5481	18.2604	18.0801
P26927;Q2TV78	HGFL_HUMAN;MST1L_HUMAN	MST1;MST1L	Hepatocyte growth factor-like protein	17.8476	17.975	18.1484	17.9013	17.8948	18.0367	17.82	17.5752	17.8692	18.0367	17.8718	18.0545	18.0391	17.8215	17.8834
P26038	MOES_HUMAN	MSN	Moesin	17.4275	17.7095	18.1191	17.8698	18.1464	17.9647	18.407	18.6877	18.4769	18.2931	18.5587	18.1047	18.2558	18.9205	18.9518
Q9UBG0	MRC2_HUMAN	MRC2	C-type mannose receptor 2	16.2364	15.7134	16.4587	15.1138	16.2562	16.0458	16.372	16.0908	15.4738	15.7234	16.1116	16.3639	16.4338	15.936	16.092
P25325	THTM_HUMAN	MPST	3-mercaptopyruvate sulfurtransferase	14.9787	14.7888	15.8982	15.8552	14.123	14.1525	15.3193	16.1752	16.5062	16.3749	16.6624	15.9072	15.5652	16.5685	16.4154
P34949	MPI_HUMAN	MPI	Mannose-6-phosphate isomerase	14.9502	15.1635	14.1489	15.1213	14.666	13.5501	13.9515	15.0137	15.466	14.3228	15.5852	15.1089	15.0962	15.5673	14.7544
O95396	MOCS3_HUMAN	MOCS3	Adenylyltransferase and sulfurtransferase MOCS3	19.0298	19.2693	19.2464	19.0904	19.002	19.1588	19.0457	18.9169	19.0057	19.3048	19.0585	19.078	19.3193	19.0311	19.2753
P22033	MUTA_HUMAN	MMUT	Methylmalonyl-CoA mutase, mitochondrial	15.2709	14.4668	15.4142	15.6159	15.6109	15.0276	15.7788	14.5375	15.9406	15.6003	15.8368	15.7942	15.9311	15.6635	15.8884
P08253	MMP2_HUMAN	MMP2	72 kDa type IV collagenase	14.0333	13.9905	13.8407	13.6978	13.9372	13.859	14.2289	14.0957	13.5184	14.2787	13.4231	13.1477	14.2981	13.6351	14.4705
P14174	MIF_HUMAN	MIF	Macrophage migration inhibitory factor	21.1761	21.0164	21.8973	22.005	20.7897	21.3062	21.5845	21.9696	22.5605	22.3953	22.4237	21.7377	22.0661	22.5288	22.3587
P10620	MGST1_HUMAN	MGST1	Microsomal glutathione S-transferase 1	16.1439	16.0231	15.4293	15.8092	16.626	15.5945	15.1835	15.2301	16.1294	16.0196	15.8366	16.6256	15.4634	15.9369	15.8832
O75586	MED6_HUMAN	MED6	Mediator of RNA polymerase II transcription subunit 6	16.3475	15.8412	16.5636	15.9533	16.4152	16.1914	16.6555	16.1423	16.171	16.5168	16.1603	16.4249	16.2327	16.2596	15.9744
P48163	MAOX_HUMAN	ME1	DP-dependent malic enzyme	15.4883	15.5904	16.0185	16.244	15.5692	15.8018	16.3106	16.5385	17.1295	16.6711	16.9125	16.0568	16.8476	17.3025	17.3098
P40926	MDHM_HUMAN	MDH2	Malate dehydrogenase, mitochondrial	17.986	17.8978	18.1146	17.745	17.5	17.4632	17.7725	18.4934	18.9004	18.5454	18.8306	17.9374	18.4543	18.8455	18.8488
P40925	MDHC_HUMAN	MDH1	Malate dehydrogenase, cytoplasmic	17.6605	17.4907	18.3468	18.4712	17.729	17.7508	18.0542	18.6523	18.9529	18.6006	18.9534	18.2862	18.5081	19.1691	18.9317
Q9P267	MBD5_HUMAN	MBD5	Methyl-CpG-binding domain protein 5	16.5174	16.4786	16.6669	16.8328	16.3068	16.5947	15.8113	16.4165	16.5371	16.9544	16.4596	15.6283	16.8802	15.0391	16.7943
Q00266	METK1_HUMAN	MAT1A	S-adenosylmethionine synthase isoform type-1	15.4954	15.6669	16.1624	16.7637	15.3904	15.5213	16.2099	17.2148	16.7224	16.487	16.719	16.105	16.4415	17.2611	16.9393
P48740	MASP1_HUMAN	MASP1	Mannan-binding lectin serine protease 1	17.8164	18.076	18.1639	17.6441	17.8557	17.9841	17.9861	18.029	17.6792	17.8442	17.7608	17.9123	18.026	17.7598	18.0203
P27816	MAP4_HUMAN	MAP4	Microtubule-associated protein 4	15.0729	13.4613	14.4347	15.6157	14.054	15.2016	14.6694	13.1908	15.177	15.0084	15.3218	15.4785	14.131	15.0708	15.227
Q13163	MP2K5_HUMAN	MAP2K5	Dual specificity mitogen-activated protein kinase kinase 5	17.4776	17.6395	18.1569	18.2821	17.5552	17.3341	17.9612	18.2073	18.1454	18.3115	18.315	17.9937	18.2025	17.8676	18.3581
P27338	AOFB_HUMAN	MAOB	Amine oxidase [flavin-containing] B	16.0696	15.398	15.4293	15.7695	15.7953	16.0923	14.8282	16.0908	16.3622	15.9532	15.895	15.864	16.3062	16.1861	16.0613
O00754	MA2B1_HUMAN	MAN2B1	Lysosomal alpha-mannosidase	16.8144	16.5865	16.7936	16.7752	16.0704	16.7903	16.5523	16.824	16.8308	16.6767	17.0196	17.0278	16.9736	16.7917	16.8017
Q16706	MA2A1_HUMAN	MAN2A1	Alpha-mannosidase 2	15.6056	15.8823	16.0202	15.5176	15.2631	15.4842	15.4545	15.2988	15.6185	15.5124	15.3851	15.972	15.6992	15.782	15.2609
P33908	MA1A1_HUMAN	MAN1A1	Mannosyl-oligosaccharide 1,2-alpha-mannosidase IA	15.0353	15.2347	15.2032	15.487	14.0004	14.6552	15.3406	15.6098	14.7098	14.9351	15.5721	15.9072	15.6085	14.4774	14.8309
P61626	LYSC_HUMAN	LYZ	Lysozyme C	16.9499	17.534	16.409	16.9931	15.532	16.0893	15.6945	16.1334	19.1678	16.1552	17.6491	16.2987	16.6079	18.0575	17.2236
O75608	LYPA1_HUMAN	LYPLA1	Acyl-protein thioesterase 1	13.98	13.9905	13.7764	15.1317	13.1624	12.5362	11.7703	14.3036	14.8243	13.787	14.3556	14.0277	14.8804	15.3146	14.4755
P51884	LUM_HUMAN	LUM	Lumican	22.2971	22.2418	22.4688	22.4362	22.2449	22.3537	22.2764	22.2271	22.1956	22.4071	22.25	22.4391	22.4698	22.1082	22.3304
P02788	TRFL_HUMAN	LTF	Lactotransferrin	27.2984	27.2643	27.4283	27.3112	27.2754	27.4853	27.1992	27.2061	27.0682	27.2136	27.0047	27.2295	27.3617	26.9096	27.461
P09960	LKHA4_HUMAN	LTA4H	Leukotriene A-4 hydrolase	13.945	14.9091	14.7324	14.0972	13.5207	12.9135	13.9515	13.8522	14.2443	13.1944	14.6781	13.9162	13.6393	14.2614	14.8002
Q9C099	LRCC1_HUMAN	LRRCC1	Leucine-rich repeat and coiled-coil domain-containing protein 1	17.8443	18.2958	17.8109	17.9084	19.8863	19.8806	19.778	19.6862	18.7713	18.2842	17.8818	19.7933	20.1026	19.3307	19.9391
Q07954	LRP1_HUMAN	LRP1	Prolow-density lipoprotein receptor-related protein 1	17.6744	17.643	17.8476	17.6503	17.698	17.6514	17.6984	17.5783	17.4112	17.7551	17.5535	17.7335	17.7344	17.365	17.489
P02750	A2GL_HUMAN	LRG1	Leucine-rich alpha-2-glycoprotein	18.7539	18.6958	18.7519	18.9665	18.3902	18.4736	18.5104	18.4964	18.8893	19.0179	18.8416	18.8075	19.1963	18.7624	19.0871
P08519	APOA_HUMAN	LPA	Apolipoprotein(a)	15.8238	14.7573	15.4969	14.7943	13.952	14.6466	15.6169	16.0503	14.2443	14.2546	13.2933	13.5628	14.0941	15.1499	14.4839
P02545	LMNA_HUMAN	LMNA	Prelamin-A/C	16.2363	16.2129	16.3992	15.9963	15.8599	15.5746	15.8702	16.2461	16.845	16.6932	16.6438	16.5478	16.3219	16.7256	16.6381
Q12907	LMAN2_HUMAN	LMAN2	Vesicular integral-membrane protein VIP36	17.849	17.6408	17.8198	17.6318	17.3973	17.6251	17.4588	17.269	17.7037	17.9157	17.7182	17.7318	17.9694	17.692	17.6767
P56470	LEG4_HUMAN	LGALS4	Galectin-4	16.1295	15.6	15.37	16.8109	15.6256	16.4451	16.8505	16.7871	16.4012	16.0908	15.9299	16.5938	16.895	16.8223	16.0453
Q08380	LG3BP_HUMAN	LGALS3BP	Galectin-3-binding protein	19.1979	19.1222	19.1854	19.2726	19.0139	19.0884	19.1534	19.2546	18.3373	18.6609	18.4285	19.0104	18.9508	18.4796	18.7392
P09382	LEG1_HUMAN	LGALS1	Galectin-1	16.6528	16.3616	17.6331	17.4387	16.2149	16.5135	16.9176	17.1474	18.1366	18.0216	18.1949	17.2498	17.4369	17.6907	17.7545
P01130	LDLR_HUMAN	LDLR	Low-density lipoprotein receptor	15.6149	15.8395	15.95	15.3308	15.6311	15.4054	15.8067	16.025	15.1213	15.1045	15.2871	15.3619	15.5741	15.2134	15.0683
P07195	LDHB_HUMAN	LDHB	L-lactate dehydrogenase B chain	17.7922	17.9742	17.8097	18.0456	17.7164	17.736	17.7878	17.9342	17.6098	17.6802	17.4428	17.8412	18.0196	17.7784	18.0231
P00338	LDHA_HUMAN	LDHA	L-lactate dehydrogenase A chain	18.9786	18.9674	18.9347	19.2676	19.2787	19.1691	19.441	20.1013	19.6859	19.5579	19.5405	19.7602	19.7771	20.2999	20.4097
P13796	PLSL_HUMAN	LCP1	Plastin-2	15.3303	16.0372	15.8855	15.7859	15.2052	15.2328	15.5399	15.5737	15.2957	15.6286	14.7581	15.831	15.2298	15.6316	14.4833
P31025	LCN1_HUMAN	LCN1	Lipocalin-1	14.1818	16.308	13.5157	13.6978	15.1756	14.4031	14.1412	15.0779	13.8506	12.0941	16.4517	13.5628	13.4471	15.3702	15.5477
P04180	LCAT_HUMAN	LCAT	Phosphatidylcholine-sterol acyltransferase	17.2734	17.2113	17.5494	16.5929	17.266	17.5643	17.5811	17.1741	17.2334	17.4985	17.3127	17.5944	17.6776	16.7804	17.287
P18428	LBP_HUMAN	LBP	Lipopolysaccharide-binding protein	18.2116	18.1887	18.3595	18.5001	17.7265	17.5443	17.8761	18.1629	18.6622	18.731	18.465	18.548	18.7436	19.0553	18.9938
P28838	AMPL_HUMAN	LAP3	Cytosol aminopeptidase	17.3522	16.9604	18.1927	18.3952	17.3426	17.8257	18.2573	18.9454	19.2639	18.9892	19.2572	17.9998	18.4915	19.5828	19.2368
Q9UHA4	LTOR3_HUMAN	LAMTOR3	Ragulator complex protein LAMTOR3	13.1972	14.5487	14.1489	13.7324	15.0206	14.5707	14.447	14.4404	15.2042	15.5475	15.4495	15.2875	15.1185	14.9826	15.5006
P13473	LAMP2_HUMAN	LAMP2	Lysosome-associated membrane glycoprotein 2	19.0958	18.6816	18.9241	19.1134	18.5391	18.2479	18.3101	18.4715	19.6663	19.7731	19.8852	18.8331	19.2916	19.1771	19.3106
P11279	LAMP1_HUMAN	LAMP1	Lysosome-associated membrane glycoprotein 1	17.0609	16.6163	16.7483	17.0431	16.6514	16.6787	16.4838	16.85	17.4883	17.1523	17.6211	16.7826	17.0381	16.9227	17.1414
P07942	LAMB1_HUMAN	LAMB1	Laminin subunit beta-1	17.0532	16.9728	17.301	17.0356	16.9656	17.2123	17.1536	16.6066	16.7784	17.2517	16.9613	17.209	17.262	16.7271	16.9634
Q53H82	LACB2_HUMAN	LACTB2	Endoribonuclease LACTB2	13.7824	15.5713	15.0196	15.487	14.3371	13.8309	14.6694	15.9007	16.3815	15.9079	16.2031	14.8039	14.9841	16.1432	15.8456
P35527	K1C9_HUMAN	KRT9	Keratin, type I cytoskeletal 9	21.9919	22.4287	21.2766	21.4791	20.9244	21.2838	20.9718	21.9346	21.972	21.8977	22.1271	22.352	21.8806	22.2812	21.8389
P05787	K2C8_HUMAN	KRT8	Keratin, type II cytoskeletal 8	20.1556	20.134	20.1705	20.3951	20.077	19.824	19.6452	20.0287	20.7187	20.4246	20.6723	20.6286	20.4666	20.464	20.4285
Q8N1N4	K2C78_HUMAN	KRT78	Keratin, type II cytoskeletal 78	16.8517	15.8414	15.0864	15.4663	17.0604	16.7305	16.5107	16.886	17.2474	16.2758	16.0028	16.7019	17.1828	17.1132	16.9777
Q7Z794	K2C1B_HUMAN	KRT77	Keratin, type II cytoskeletal 1b	15.8048	15.8124	15.7611	17.3121	15.3984	15.0943	15.8312	16.1442	16.544	15.8869	16.2051	15.5987	14.9004	17.446	16.4426
Q14CN4	K2C72_HUMAN	KRT72	Keratin, type II cytoskeletal 72	13.9526	14.5487	13.2029	13.6978	15.8841	14.8186	13.3877	15.0779	14.9745	13.6523	13.6702	15.2236	14.1478	14.2394	13.8882
P04259	K2C6B_HUMAN	KRT6B	Keratin, type II cytoskeletal 6B	14.3283	16.4269	13.9419	15.8526	15.1756	16.1629	14.8656	20.0434	16.7328	15.033	15.3218	16.489	18.3886	17.0853	15.0917
P02538	K2C6A_HUMAN	KRT6A	Keratin, type II cytoskeletal 6A	18.175	19.5003	17.9424	18.176	17.5482	18.7147	18.1867	21.91	19.9778	18.4859	18.6114	19.0328	20.5431	19.4648	18.5606
P13647	K2C5_HUMAN	KRT5	Keratin, type II cytoskeletal 5	19.3324	19.6177	18.5376	18.7806	18.3224	18.9663	18.5866	20.5535	20.0174	19.3307	19.5657	19.8163	19.8647	19.9221	19.3753
P19013	K2C4_HUMAN	KRT4	Keratin, type II cytoskeletal 4	15.0516	16.2176	15.8022	17.4864	15.3905	15.1227	13.677	17.9612	19.7769	17.3912	15.5102	15.6385	17.2256	13.9326	15.3156
P35908	K22E_HUMAN	KRT2	Keratin, type II cytoskeletal 2 epidermal	21.0134	20.4829	19.8778	20.1293	19.7171	20.1081	20.0753	19.9681	21.1487	20.6454	20.9123	21.0579	20.7273	21.237	20.6653
P05783	K1C18_HUMAN	KRT18	Keratin, type I cytoskeletal 18	18.5621	18.5894	18.5322	19.0612	18.7813	18.4053	18.1323	18.415	19.3572	18.9062	19.1072	19.1819	19.1911	18.9735	18.9661
Q04695	K1C17_HUMAN	KRT17	Keratin, type I cytoskeletal 17	15.0214	15.4574	15.4465	15.6886	13.8969	14.5164	15.3109	18.3905	15.1563	15.8636	14.6011	16.1707	17.1383	15.9926	15.3498
P08779	K1C16_HUMAN	KRT16	Keratin, type I cytoskeletal 16	16.337	17.8737	14.7371	16.0147	15.9166	16.9346	16.0426	20.6017	17.0689	15.9533	16.8438	17.1916	19.2738	17.9037	16.4447
P02533	K1C14_HUMAN	KRT14	Keratin, type I cytoskeletal 14	19.4858	20.6008	18.587	19.2305	18.3561	19.5557	18.9125	21.8434	20.4554	19.6786	19.9421	20.308	20.9893	20.5697	19.8432
P13646	K1C13_HUMAN	KRT13	Keratin, type I cytoskeletal 13	15.7732	14.7683	15.9174	17.4864	14.054	16.3149	13.5615	16.0635	20.7477	18.2985	13.7513	17.2877	17.7331	14.2711	14.0598
P13645	K1C10_HUMAN	KRT10	Keratin, type I cytoskeletal 10	21.9304	21.5636	21.057	21.1995	20.7149	21.2608	21.219	21.0864	21.9786	21.7058	21.95	22.015	21.8424	22.4704	21.764
P04264	K2C1_HUMAN	KRT1	Keratin, type II cytoskeletal 1	22.9011	23.0506	22.1475	22.4142	21.7268	22.292	22.0009	22.8167	22.9141	22.8393	23.0031	23.1038	22.8518	23.4134	22.8077
Q14974	IMB1_HUMAN	KPNB1	Importin subunit beta-1	14.8692	14.8331	15.2086	14.8905	14.2015	14.849	14.1783	15.8498	16.13	16.3499	16.5639	14.9999	15.5111	15.6637	15.4134
P01042	KNG1_HUMAN	KNG1	Kininogen-1	20.8655	20.7276	20.6772	21.1187	21.2552	20.8879	21.2319	21.6187	19.2424	19.4947	19.2806	20.8602	20.4485	20.1758	19.9239
P03952	KLKB1_HUMAN	KLKB1	Plasma kallikrein	20.9958	21.0691	20.9296	21.0752	21.5073	21.1868	21.3603	21.5497	20.3947	20.6281	20.3456	21.0576	20.9893	20.7653	20.8406
P10721	KIT_HUMAN	KIT	Mast/stem cell growth factor receptor Kit	16.7932	16.9395	16.8494	16.7341	16.839	16.9404	16.8043	16.2733	16.831	17.2115	16.7087	17.0795	17.1037	16.6483	16.7285
Q12756	KIF1A_HUMAN	KIF1A	Kinesin-like protein KIF1A	17.3359	17.2725	17.7215	17.3294	18.0023	17.9919	17.963	18.5909	17.0357	17.6808	17.7601	18.4074	19.0402	18.4787	18.923
P14923	PLAK_HUMAN	JUP	Junction plakoglobin	15.562	15.0212	13.8459	14.0972	15.8841	14.5313	14.2329	15.5408	15.764	14.8297	15.2519	15.2875	15.3237	15.4924	13.8772
P01591	IGJ_HUMAN	JCHAIN	Immunoglobulin J chain	17.7842	17.5582	17.8428	17.9113	17.9918	17.337	18.0183	17.8107	18.1054	18.0434	17.9883	17.7928	18.0493	17.3726	17.7803
P26440	IVD_HUMAN	IVD	Isovaleryl-CoA dehydrogenase, mitochondrial	15.7763	15.7003	16.4047	16.3261	16.6936	16.7495	17.1296	16.8085	15.689	16.7512	16.4725	16.7612	16.9312	17.1059	16.7865
Q14624	ITIH4_HUMAN	ITIH4	Inter-alpha-trypsin inhibitor heavy chain H4	21.4996	21.4811	21.5641	21.4978	21.398	21.396	21.4584	21.5803	20.498	20.7983	20.5937	21.2647	21.3003	20.9453	21.0696
Q06033	ITIH3_HUMAN	ITIH3	Inter-alpha-trypsin inhibitor heavy chain H3	21.1761	21.3204	21.3896	21.3224	21.3793	21.4568	21.443	21.5409	20.9961	21.3075	21.0158	21.3624	21.346	21.1858	21.3116
P19823	ITIH2_HUMAN	ITIH2	Inter-alpha-trypsin inhibitor heavy chain H2	22.5811	22.7461	22.8288	22.7804	22.854	22.7877	22.7599	22.9797	22.5519	22.8794	22.6946	22.762	22.9275	22.6034	22.9258
P19827	ITIH1_HUMAN	ITIH1	Inter-alpha-trypsin inhibitor heavy chain H1	20.0457	20.2598	20.0468	20.5906	20.4564	20.4539	20.4652	21.0071	20.0167	19.7791	19.7589	20.3737	20.3981	20.1523	20.4229
Q96AB3	ISOC2_HUMAN	ISOC2	Isochorismatase domain-containing protein 2	15.2029	14.7756	13.7764	13.6002	15.2013	14.9267	14.3775	14.5085	14.8319	13.916	15.5338	15.3225	15.0962	14.7977	14.8211
P05161	ISG15_HUMAN	ISG15	Ubiquitin-like protein ISG15	15.4622	14.1101	14.5818	15.7691	14.2015	15.1083	14.3775	16.0503	15.7041	15.7015	15.2846	14.9999	15.3237	14.7955	15.4094
F8WCM5;P01308	INSR2_HUMAN;INS_HUMAN	INS;INS-IGF2	Insulin, isoform 2	21.5374	21.6898	22.5868	21.9576	21.6734	21.0689	22.4748	21.4345	21.0609	21.0953	21.3511	21.5229	21.4469	21.1266	21.9977
P29218	IMPA1_HUMAN	IMPA1	Inositol monophosphatase 1	15.7732	15.3057	16.3835	16.0562	15.4792	15.4892	15.6431	16.3569	16.7739	16.7617	16.6955	16.0463	15.8707	16.919	16.543
Q9NPH3	IL1AP_HUMAN	IL1RAP	Interleukin-1 receptor accessory protein	19.1858	19.2913	19.3672	19.3683	19.2166	19.3975	19.3059	19.1777	19.1825	19.2929	19.2075	19.3266	19.3651	19.077	19.2147
B9A064	IGLL5_HUMAN	IGLL5	Immunoglobulin lambda-like polypeptide 5	17.3681	17.556	17.6086	17.5549	17.4937	17.7438	17.5714	17.1747	17.5425	17.6748	17.6652	17.5967	17.6905	17.4719	17.7139
C9JEE0	C9JEE0_HUMAN	IGLL1	Immunoglobulin lambda-like polypeptide 1 (Fragment)	15.4568	15.8085	15.7435	15.0395	16.0616	15.8625	16.0603	15.3962	15.4168	15.7242	15.928	15.9787	15.5324	15.633	15.621
P01619	KV320_HUMAN	IGKV3-20	Immunoglobulin kappa variable 3-20	16.4086	16.5728	16.5125	16.7701	16.1508	16.5508	16.2302	16.4695	15.9099	16.5851	16.3241	16.3371	16.3412	16.1927	16.1508
P01834	IGKC_HUMAN	IGKC	Immunoglobulin kappa constant	16.7647	17.4759	16.6465	17.1385	17.6217	16.4329	16.8494	17.1217	16.9205	16.6863	16.9852	16.7732	16.9476	16.8141	16.7604
P01859	IGHG2_HUMAN	IGHG2	Immunoglobulin heavy constant gamma 2	17.5328	17.9082	17.7505	17.9615	18.1031	17.7676	17.7046	17.8566	17.2298	18.1482	17.8921	17.2862	17.5441	17.6525	18.0404
P01857	IGHG1_HUMAN	IGHG1	Immunoglobulin heavy constant gamma 1	18.4242	20.1199	18.706	18.5485	19.163	18.5789	18.6141	19.2324	18.4408	18.5837	18.4732	18.6704	18.6882	18.3474	18.5773
P01876	IGHA1_HUMAN	IGHA1	Immunoglobulin heavy constant alpha 1	16.5638	19.69	16.0674	16.4773	16.1064	15.8851	16.2755	16.6736	19.156	16.2454	17.1265	16.3893	16.8583	17.5816	16.9645
Q16270	IBP7_HUMAN	IGFBP7	Insulin-like growth factor-binding protein 7	16.5203	16.1101	16.6728	15.8552	16.2733	16.1788	16.2642	16.2432	16.0203	16.5139	16.3288	16.0952	16.3412	16.2348	15.7579
P22692	IBP4_HUMAN	IGFBP4	Insulin-like growth factor-binding protein 4	17.4911	17.4255	17.4833	17.2184	17.4095	17.3379	17.428	17.2294	16.974	17.3284	17.0375	17.1058	17.1883	17.0294	17.2649
P17936	IBP3_HUMAN	IGFBP3	Insulin-like growth factor-binding protein 3	15.985	16.551	16.7691	16.4499	15.7618	16.2947	16.4389	15.1427	15.6287	15.9984	15.4542	15.8719	16.0876	16.1734	16.1196
P18065	IBP2_HUMAN	IGFBP2	Insulin-like growth factor-binding protein 2	20.5004	20.5532	20.76	20.5033	20.3648	20.4252	20.5154	20.2265	19.565	19.8167	19.6546	20.2869	20.4462	20.0214	20.2024
P08833	IBP1_HUMAN	IGFBP1	Insulin-like growth factor-binding protein 1	18.8606	18.8707	19.0382	18.6294	18.4971	18.7067	18.5904	18.4423	18.984	19.1143	18.7624	18.9675	18.9807	18.7081	18.8083
P35858	ALS_HUMAN	IGFALS	Insulin-like growth factor-binding protein complex acid labile subunit	16.5165	16.5945	16.8626	16.1318	16.2237	16.4476	16.5274	16.3323	16.5396	16.6693	16.4449	16.3908	16.9329	16.7253	16.4999
P11717	MPRI_HUMAN	IGF2R	Cation-independent mannose-6-phosphate receptor	19.8096	19.8485	19.9789	19.836	19.7211	19.8856	19.8858	19.7789	19.648	19.8908	19.7355	19.9128	19.8667	19.608	19.8387
P01344	IGF2_HUMAN	IGF2	Insulin-like growth factor II	18.9303	18.8749	19.2392	18.6966	18.7835	18.7789	18.9584	18.93	18.4639	18.7996	18.6908	18.8603	19.0164	18.4697	18.8952
Q86WN2	IFNE_HUMAN	IFNE	Interferon epsilon	17.5458	17.7994	16.6264	16.9986	19.9003	20.0038	20.0661	20.018	18.2487	17.9133	17.0597	19.8322	20.2965	19.6669	20.1464
Q13907	IDI1_HUMAN	IDI1	Isopentenyl-diphosphate Delta-isomerase 1	15.6696	15.092	15.9732	16.6891	15.0559	15.0818	15.5691	16.7082	16.2523	16.2125	16.1301	15.8589	16.1996	16.2104	16.0937
P48735	IDHP_HUMAN	IDH2	Isocitrate dehydrogenase [NADP], mitochondrial	17.5153	14.8595	15.9013	15.3308	14.9077	17.1079	16.679	13.1902	16.713	14.6484	15.3509	15.5612	16.1131	15.7536	15.176
O75874	IDHC_HUMAN	IDH1	Isocitrate dehydrogenase [NADP] cytoplasmic	17.0771	16.7454	17.8316	17.8535	16.7852	17.139	17.4749	18.3258	18.1466	18.0708	18.0703	17.1114	17.8182	18.4063	18.3277
O75144	ICOSL_HUMAN	ICOSLG	ICOS ligand	18.7404	18.4771	18.7292	18.6118	18.5676	18.7836	18.7999	18.5792	18.4889	18.6245	18.5292	18.7101	18.8508	18.4004	18.6021
P05362	ICAM1_HUMAN	ICAM1	Intercellular adhesion molecule 1	17.2942	16.9796	17.4481	17.5799	16.6773	17.0618	16.9773	16.9622	17.4871	17.5063	17.5817	16.9375	17.3102	17.2462	17.2864
Q9BZP6	CHIA_HUMAN	CHIA	Acidic mammalian chitinase	18.2888	19.5014	19.6563	19.2552	18.6582	18.3991	19.3162	16.0868	17.6667	19.0831	18.8446	18.7661	19.248	19.3492	19.3622
Q9Y4L1	HYOU1_HUMAN	HYOU1	Hypoxia up-regulated protein 1	16.1516	15.6239	15.9769	15.996	15.6173	16.0013	16.033	16.1092	16.3045	16.1897	15.9365	15.864	16.1786	16.0722	15.9832
P98160	PGBM_HUMAN	HSPG2	Basement membrane-specific heparan sulfate proteoglycan core protein	18.4732	18.3211	18.8014	18.4964	18.3625	18.5056	18.4153	18.3429	18.2535	18.6175	18.3536	18.3261	18.5024	18.2416	18.4469
P61604	CH10_HUMAN	HSPE1	10 kDa heat shock protein, mitochondrial	18.9877	18.822	19.4874	19.7191	18.7929	18.6609	19.072	19.8344	20.3528	19.9704	20.513	19.3585	19.7	20.0154	20.0911
P10809	CH60_HUMAN	HSPD1	60 kDa heat shock protein, mitochondrial	18.9334	18.6223	19.1872	19.1396	18.006	18.0643	18.3183	18.4842	19.8752	19.7787	20.0785	18.9991	19.0002	19.22	18.8195
P04792	HSPB1_HUMAN	HSPB1	Heat shock protein beta-1	16.6294	16.5477	16.8375	17.0973	16.2237	16.2591	16.143	16.4264	17.9605	17.6635	17.8719	16.9427	17.1521	17.3329	17.1862
P38646	GRP75_HUMAN	HSPA9	Stress-70 protein, mitochondrial	16.1916	16.1822	16.5221	17.1323	16.3781	16.2236	16.0622	16.8085	17.9393	17.4319	18.1097	17.1613	17.1949	17.8664	17.6607
P11142	HSP7C_HUMAN	HSPA8	Heat shock cognate 71 kDa protein	18.1863	18.1147	18.9067	19.2305	17.8492	18.0689	18.4285	19.2239	19.5373	19.3494	19.5294	18.679	19.0143	19.5664	19.2465
P48741	HSP77_HUMAN	HSPA7	Putative heat shock 70 kDa protein 7	18.7809	18.7416	19.26	19.603	18.8008	18.6202	18.9701	19.5083	19.8577	19.6721	20.0267	19.2803	19.4301	19.8777	19.6856
P11021	BIP_HUMAN	HSPA5	Endoplasmic reticulum chaperone BiP	18.337	17.9372	18.3538	18.6606	18.1827	18.2564	18.2259	18.6462	18.9025	18.7844	18.9352	18.6705	18.79	18.7793	18.8464
P34932	HSP74_HUMAN	HSPA4	Heat shock 70 kDa protein 4	15.2145	14.7888	15.2569	15.9301	14.4142	15.2791	15.1461	15.7812	15.5508	15.8557	15.3796	15.6346	15.589	15.7998	15.4227
P0DMV8;P0DMV9	HS71A_HUMAN;HS71B_HUMAN	HSPA1A;HSPA1B	Heat shock 70 kDa protein 1A	18.1192	18.0359	18.6279	18.8317	17.7557	18.0924	18.41	19.138	19.0986	18.9761	19.0521	18.4561	18.7029	19.1001	19.1389
P48723	HSP13_HUMAN	HSPA13	Heat shock 70 kDa protein 13	16.7697	16.6223	16.8286	16.9081	16.8544	16.7468	16.5053	16.7165	16.9311	17.1011	16.789	16.647	17.2922	16.726	16.5337
P14625	ENPL_HUMAN	HSP90B1	Endoplasmin	18.3687	18.3199	18.5463	18.7021	18.2805	18.2726	18.2446	18.7519	19.1621	18.966	19.0821	18.8368	18.952	19.0537	19.1388
Q58FF6	H90B4_HUMAN	HSP90AB4P	Putative heat shock protein HSP 90-beta 4	15.2711	15.5271	14.7638	16.1734	14.9314	15.0871	15.2443	15.2617	16.1463	15.1614	14.9442	15.547	14.9106	14.9196	15.7647
P08238	HS90B_HUMAN	HSP90AB1	Heat shock protein HSP 90-beta	18.6012	18.4043	19.0936	19.2734	18.1409	18.4282	18.738	19.399	19.7816	19.477	19.7342	19.0343	19.2473	19.8627	19.5591
P07900	HS90A_HUMAN	HSP90AA1	Heat shock protein HSP 90-alpha	18.0842	17.9799	18.6267	18.7878	17.7304	17.9669	18.2988	18.9228	19.2961	18.9993	19.2324	18.536	18.8059	19.3818	19.2438
Q6YN16	HSDL2_HUMAN	HSDL2	Hydroxysteroid dehydrogenase-like protein 2	13.4171	13.9247	13.0052	13.6002	15.2965	14.023	14.1412	14.2342	14.3405	13.7581	11.6256	15.4445	14.131	13.5857	13.8882
P51659	DHB4_HUMAN	HSD17B4	Peroxisomal multifunctional enzyme type 2	16.1509	15.1489	15.4782	15.5695	16.1015	16.2343	15.1981	16.1584	16.4459	15.5311	16.0729	16.4671	16.0228	16.1763	15.8536
Q99714	HCD2_HUMAN	HSD17B10	3-hydroxyacyl-CoA dehydrogenase type-2	16.3122	15.079	15.4851	16.2884	15.3871	16.0811	15.5161	14.1521	16.0901	15.861	15.7502	14.7645	16.0608	15.9318	15.5527
P04196	HRG_HUMAN	HRG	Histidine-rich glycoprotein	17.8995	17.8887	17.4467	17.7404	18.0252	17.5311	17.9812	18.8693	16.7026	16.3031	16.1649	17.7739	17.3122	17.2737	16.992
P02790	HEMO_HUMAN	HPX	Hemopexin	22.9594	22.8718	23.0133	22.9268	22.9604	23.0256	22.9834	22.9141	22.6457	22.8714	22.66	23.047	23.0767	22.5553	22.9198
P00492	HPRT_HUMAN	HPRT1	Hypoxanthine-guanine phosphoribosyltransferase	15.4331	14.4952	15.7787	15.8092	14.8361	15.0526	15.322	15.2185	15.8862	15.9022	16.059	15.1938	15.6798	15.635	16.0043
P00739	HPTR_HUMAN	HPR	Haptoglobin-related protein	15.8994	15.7717	16.1317	15.7575	15.7861	16.1234	16.4641	16.0137	14.1863	15.1571	14.5117	15.7162	16.1427	14.3227	15.6366
P15428	PGDH_HUMAN	HPGD	15-hydroxyprostaglandin dehydrogenase [NAD(+)]	12.6903	12.3402	13.7829	15.1317	14.3838	14.0534	14.9965	15.377	15.0218	14.9709	14.991	14.3161	14.0941	15.9047	15.5896
P32754	HPPD_HUMAN	HPD	4-hydroxyphenylpyruvate dioxygenase	18.3143	18.1845	19.0754	19.2891	18.2535	18.5504	18.9201	19.5129	19.6334	19.552	19.7354	18.8053	19.1161	19.6292	19.4226
P00738	HPT_HUMAN	HP	Haptoglobin	24.318	24.2308	24.2792	24.4841	24.4174	24.3377	24.3826	24.3793	23.5673	23.6157	23.4531	24.2378	24.3217	23.8776	23.9841
P61978	HNRPK_HUMAN	HNRNPK	Heterogeneous nuclear ribonucleoprotein K	14.8236	14.3626	14.8785	14.5898	14.7152	15.2016	13.948	14.2644	15.7887	15.7405	16.5545	14.6478	15.1876	14.001	14.4381
P07910	HNRPC_HUMAN	HNRNPC	Heterogeneous nuclear ribonucleoproteins C1/C2	15.2169	13.1084	14.2366	15.3512	15.0083	14.1322	14.9973	14.8318	16.6318	16.2282	16.4489	15.6346	15.2779	16.1232	15.7599
P22626	ROA2_HUMAN	HNRNPA2B1	Heterogeneous nuclear ribonucleoproteins A2/B1	15.9408	15.7483	15.7302	16.2065	16.4491	15.9239	16.0457	16.3831	16.6108	15.7984	16.3137	16.8022	16.1576	16.4568	16.4186
P50135	HNMT_HUMAN	HNMT	Histamine N-methyltransferase	14.3787	13.1084	15.5809	15.9455	13.8108	15.2768	15.3009	16.3921	16.1647	15.9532	16.2573	15.9837	15.8328	16.5016	16.1034
P54868	HMCS2_HUMAN	HMGCS2	Hydroxymethylglutaryl-CoA synthase, mitochondrial	16.0508	16.3009	16.0621	15.9055	16.2896	16.66	16.416	16.1442	16.6345	15.826	16.1915	15.99	16.4068	16.6466	16.0764
P35914	HMGCL_HUMAN	HMGCL	Hydroxymethylglutaryl-CoA lyase, mitochondrial	15.2031	14.1101	14.6173	14.868	14.4142	15.8718	14.6164	15.2713	16.0855	15.6858	15.7155	15.5843	15.6658	15.8264	15.3793
Q96RW7	HMCN1_HUMAN	HMCN1	Hemicentin-1	23.4682	23.6486	23.7764	23.7121	23.4722	23.5921	23.4076	23.6531	23.6567	23.7644	23.5826	23.7333	23.8047	23.5119	23.7193
F8VWZ5	F8VWZ5_HUMAN	HLX	H2.0-like homeobox protein (Fragment)	22.571	22.8323	23.0243	23.0832	22.7552	22.8811	22.6406	22.9065	22.9795	23.0647	22.7866	20.2739	23.1559	22.8408	22.9972
P17693	HLAG_HUMAN	HLA-G	HLA class I histocompatibility antigen, alpha chain G	16.4699	16.1545	16.2089	16.3357	16.4113	16.0603	15.9351	16.3729	16.5771	16.5632	16.3909	16.8002	16.7579	16.2465	16.4619
A0A140T953;A0A140TA13;D9J307	A0A140T953_HUMAN;A0A140TA13_HUMAN;D9J307_HUMAN	HLA-B	HLA class I histocompatibility antigen, B alpha chain (Fragment)	17.7652	16.9005	17.5846	17.5102	17.3132	17.1149	17.7161	17.4215	17.081	17.5667	17.3803	17.6632	17.367	17.3573	17.3481
P01889	HLAB_HUMAN	HLA-B	HLA class I histocompatibility antigen, B alpha chain	16.2462	15.927	16.0385	15.8836	15.2013	15.512	15.9823	16.1369	16.7068	16.5836	16.4804	14.3874	16.0663	16.1836	16.2565
P04439	HLAA_HUMAN	HLA-A	HLA class I histocompatibility antigen, A alpha chain	14.0182	13.0203	13.9636	13.6978	13.5059	14.5707	14.4987	13.1565	15.0546	14.0324	13.8265	14.657	14.8804	13.5297	14.5439
Q9BX68	HINT2_HUMAN	HINT2	Histidine triad nucleotide-binding protein 2, mitochondrial	13.5459	14.3309	13.8976	15.1317	14.3372	14.4031	14.6664	13.4025	15.4275	12.3987	15.215	12.8461	14.2981	15.1348	14.4541
P49773	HINT1_HUMAN	HINT1	Histidine triad nucleotide-binding protein 1	15.709	16.1557	15.7519	16.424	15.2321	15.9973	15.5802	16.6603	16.2474	16.1586	16.3604	15.8304	16.8179	16.5479	16.594
Q6NVY1	HIBCH_HUMAN	HIBCH	3-hydroxyisobutyryl-CoA hydrolase, mitochondrial	16.8274	17.3234	17.6705	17.6521	17.3426	17.6251	17.4749	18.124	19.0018	18.9969	18.9196	18.2623	18.4688	18.6577	18.6103
P31937	3HIDH_HUMAN	HIBADH	3-hydroxyisobutyrate dehydrogenase, mitochondrial	16.4663	16.4307	16.7353	16.4536	16.562	16.7887	16.3233	16.7148	17.2468	16.79	16.9709	16.9187	16.8487	17.1483	16.7999
Q04756	HGFA_HUMAN	HGFAC	Hepatocyte growth factor activator	19.2225	19.2178	19.4501	19.1325	19.1806	19.237	19.3258	19.2761	19.0385	19.3995	19.1215	19.2752	19.2776	19.1673	19.4758
Q93099	HGD_HUMAN	HGD	Homogentisate 1,2-dioxygenase	15.4477	14.367	16.2283	16.1154	15.9165	16.2493	16.9874	17.6208	16.9828	16.8927	16.9785	16.1351	16.5766	18.0671	17.5655
P07686	HEXB_HUMAN	HEXB	Beta-hexosaminidase subunit beta	17.0773	16.8347	17.1973	17.081	16.1701	16.6853	16.5652	16.7178	17.6806	17.805	17.6202	17.2714	17.4118	17.536	17.4872
P06865	HEXA_HUMAN	HEXA	Beta-hexosaminidase subunit alpha	16.1527	16.1991	16.3807	16.6317	15.9244	15.885	16.0562	16.0969	16.8117	17.0044	16.8414	16.5571	16.6911	16.4899	16.689
A0A087WSW7	A0A087WSW7_HUMAN	HELLS	Helicase, lymphoid-specific, isoform CRA_d	16.9335	17.3234	17.1596	17.6897	17.0739	16.896	16.6881	16.6862	17.0537	17.0644	16.7951	17.5598	17.3259	16.8938	17.1818
Q9Y4D8	HECD4_HUMAN	HECTD4	Probable E3 ubiquitin-protein ligase HECTD4	17.2284	16.8885	17.3397	16.5245	17.5856	17.6311	16.972	17.7509	17.7026	17.6828	16.9139	17.3058	16.7889	16.9595	17.3472
Q9Y5Z4	HEBP2_HUMAN	HEBP2	Heme-binding protein 2	14.4049	13.9247	14.3759	14.6379	13.7793	14.0868	13.948	14.2342	14.8132	14.9268	15.3706	14.3141	14.6679	15.5339	15.0027
Q9NRV9	HEBP1_HUMAN	HEBP1	Heme-binding protein 1	14.4356	15.2591	15.292	15.6682	14.8571	14.8186	15.1018	15.4332	16.0564	15.8023	15.7047	15.5467	15.3591	16.0235	15.3756
Q9BSH5	HDHD3_HUMAN	HDHD3	Haloacid dehalogenase-like hydrolase domain-containing protein 3	16.0446	15.9375	16.592	16.7728	15.7834	15.989	16.284	16.2357	17.3623	17.1358	17.3113	16.7632	16.9122	16.9339	16.9095
Q8WUI4	HDAC7_HUMAN	HDAC7	Histone deacetylase 7	19.7303	20.1093	20.1752	20.6498	20.2788	20.2797	20.0215	20.1399	20.3098	20.2933	20.1786	20.0972	20.4951	19.8372	20.357
Q9UQL6	HDAC5_HUMAN	HDAC5	Histone deacetylase 5	17.911	17.5051	17.8342	18.0622	17.5608	18.247	17.9727	17.8524	17.7281	18.1277	17.6773	18.2158	17.8797	17.6361	17.7395
P02100;P69891;P69892	HBE_HUMAN;HBG1_HUMAN;HBG2_HUMAN	HBE1;HBG1;HBG2	Hemoglobin subunit epsilon	16.8265	16.4836	16.9586	16.7876	16.6982	16.5542	16.7066	16.6288	16.4053	16.7915	16.2639	16.9044	16.981	16.7479	16.6507
P68871	HBB_HUMAN	HBB	Hemoglobin subunit beta	25.1101	24.9159	24.945	24.8711	24.8723	25.4428	24.658	24.7747	24.6259	24.7206	24.2552	24.869	25.1027	24.5533	24.7775
P69905	HBA_HUMAN	HBA1	Hemoglobin subunit alpha	22.8695	22.7211	22.8491	23.0858	22.7845	22.9626	22.7443	22.8273	22.5548	22.6448	22.4697	22.8981	22.9102	22.6638	22.7177
Q9UJM8	HAOX1_HUMAN	HAO1	Hydroxyacid oxidase 1	16.6717	16.1801	16.7756	16.4685	15.9097	16.6886	16.8583	17.639	17.9985	17.5548	17.8938	16.7612	17.2422	17.675	17.6653
Q16775	GLO2_HUMAN	HAGH	Hydroxyacylglutathione hydrolase, mitochondrial	16.4599	16.1615	16.8143	16.6631	16.2341	15.9914	16.4868	17.2961	17.1268	17.1223	16.9459	16.3121	16.6997	17.199	17.1048
P55084	ECHB_HUMAN	HADHB	Trifunctional enzyme subunit beta, mitochondrial	15.5632	15.7888	15.1337	15.8049	16.5482	16.2591	15.0496	17.0017	15.5872	14.9556	14.1245	16.7728	16.3526	15.3863	15.7226
Q16836	HCDH_HUMAN	HADH	Hydroxyacyl-coenzyme A dehydrogenase, mitochondrial	18.1812	17.9852	18.6145	18.5809	17.9109	18.2026	18.3166	18.8981	19.4463	19.2607	19.5142	18.3863	19.0308	19.2398	19.3585
Q14520	HABP2_HUMAN	HABP2	Hyaluronan-binding protein 2	17.7738	17.7956	17.2923	16.9646	17.5658	17.2948	17.5507	17.8686	16.9032	17.1954	16.9867	17.6391	17.5423	17.1646	17.4235
P46952	3HAO_HUMAN	HAAO	3-hydroxyanthranilate 3,4-dioxygenase	17.8716	17.613	18.4387	18.622	17.7477	17.9032	18.3083	18.824	18.5949	18.7211	18.8318	18.2803	18.5259	18.918	18.6277
O95479	G6PE_HUMAN	H6PD	GDH/6PGL endoplasmic bifunctional protein	16.6343	16.7427	16.5649	16.347	16.9357	16.7247	16.9495	17.2084	16.2584	16.3763	16.1227	16.8364	16.7193	16.8893	16.8158
P62805	H4_HUMAN	H4C1	Histone H4	17.9591	18.5405	17.5723	18.3189	18.8337	17.9973	17.4491	17.8619	18.7334	17.8981	17.9995	19.2578	18.6672	17.8896	17.9583
O60814;P57053;P58876;P62807;Q5QNW6;Q93079;Q99877;Q99879;Q99880	H2B1C_HUMAN;H2B1D_HUMAN;H2B1H_HUMAN;H2B1K_HUMAN;H2B1L_HUMAN;H2B1M_HUMAN;H2B1N_HUMAN;H2B2F_HUMAN;H2BFS_HUMAN	H2BC12;H2BC13;H2BC14;H2BC15;H2BC18;H2BC4;H2BC5;H2BC9;H2BS1	Histone H2B type 1-K	16.744	17.5112	16.2619	16.2315	17.8854	16.7017	15.8909	16.6572	17.8028	16.717	16.8927	18.0706	17.3224	16.6165	17.0629
P04908;P0C0S8;P20671;Q16777;Q6FI13;Q7L7L0;Q93077;Q96KK5;Q99878;Q9BTM1	H2A1B_HUMAN;H2A1C_HUMAN;H2A1D_HUMAN;H2A1H_HUMAN;H2A1J_HUMAN;H2A1_HUMAN;H2A2A_HUMAN;H2A2C_HUMAN;H2A3_HUMAN;H2AJ_HUMAN	H2AC11;H2AC12;H2AC14;H2AC18;H2AC20;H2AC4;H2AC6;H2AC7;H2AJ;H2AW	Histone H2A type 1-B/E	17.2198	17.058	16.8514	17.6366	17.2443	17.2805	16.3315	16.9352	17.743	16.6117	17.3739	17.7991	17.2471	16.9718	17.0767
P0CG29;P0CG30	GST2_HUMAN;GSTT2_HUMAN	GSTT2;GSTT2B	Glutathione S-transferase theta-2	14.9807	15.5589	14.8785	15.5161	14.2973	14.3594	13.0945	15.3856	15.6287	14.8331	14.401	14.9847	14.4105	15.3979	14.4448
P78417	GSTO1_HUMAN	GSTO1	Glutathione S-transferase omega-1	18.8435	18.6212	19.636	20.0028	18.5172	18.7647	19.3314	20.1564	20.2421	19.9346	20.1822	19.4438	19.7219	20.4093	20.0865
P21266	GSTM3_HUMAN	GSTM3	Glutathione S-transferase Mu 3	14.7734	15.0054	15.196	16.5797	14.7976	14.077	15.128	15.8969	15.9775	16.1496	15.807	14.9531	14.9728	16.0779	15.8083
P09488	GSTM1_HUMAN	GSTM1	Glutathione S-transferase Mu 1	17.402	17.2106	18.1625	18.7775	17.3159	17.751	18.6539	19.5256	18.416	18.0059	18.2137	18.0441	18.1077	19.106	18.7777
Q7RTV2	GSTA5_HUMAN	GSTA5	Glutathione S-transferase A5	16.9159	17.0429	17.2624	17.1737	16.5551	16.9554	16.9488	16.7516	17.2078	17.1149	17.1084	17.0507	17.1714	16.8537	17.1583
P09210	GSTA2_HUMAN	GSTA2	Glutathione S-transferase A2	19.6951	19.4882	20.4454	20.71	19.4779	19.6525	20.379	20.9586	21.0409	20.789	21.0785	20.2611	20.4606	21.2716	20.8871
P48637	GSHB_HUMAN	GSS	Glutathione synthetase	16.1009	15.7319	16.6643	16.5636	15.0489	16.2167	16.3178	16.7984	17.3603	17.3554	17.5144	15.4125	16.3829	17.3351	16.9857
P00390	GSHR_HUMAN	GSR	Glutathione reductase, mitochondrial	16.0864	16.2974	17.0339	17.1617	16.5124	16.5353	16.8263	17.3481	17.2361	17.2732	17.4974	16.7649	16.7828	17.5729	17.2396
P06396	GELS_HUMAN	GSN	Gelsolin	20.4197	20.6356	20.328	20.1846	20.1519	20.1215	20.1661	20.3386	19.8594	20.1078	19.9645	20.3142	20.3852	20.1115	20.4611
Q9HAV7	GRPE1_HUMAN	GRPEL1	GrpE protein homolog 1, mitochondrial	14.2956	14.8083	15.3961	15.0213	13.5207	13.5424	13.7242	14.0304	15.3319	15.7967	15.9121	15.3225	15.0856	15.1348	15.4339
Q9UBQ7	GRHPR_HUMAN	GRHPR	Glyoxylate reductase/hydroxypyruvate reductase	16.8265	16.6423	15.9222	16.6935	16.8494	17.3967	16.9983	17.8938	17.9344	17.6804	17.3433	16.6916	17.7613	18.0101	18.0198
Q14451	GRB7_HUMAN	GRB7	Growth factor receptor-bound protein 7	18.9951	19.6636	19.8179	19.727	19.054	19.0904	19.1256	19.0525	19.0736	19.4045	19.0979	19.0054	19.3532	19.2794	19.2526
P22352	GPX3_HUMAN	GPX3	Glutathione peroxidase 3	15.747	16.5821	16.6975	15.9963	15.5378	16.5873	16.3869	16.9509	16.5724	17.1565	17.2898	16.6355	17.2676	16.5728	17.0494
P07203	GPX1_HUMAN	GPX1	Glutathione peroxidase 1	14.5571	13.9972	13.2029	13.6978	15.0206	14.7478	13.8314	14.3278	14.2489	14.4693	13.7004	15.2585	13.7241	14.972	13.8882
P24298	ALAT1_HUMAN	GPT	Alanine aminotransferase 1	14.9327	14.8698	16.1063	16.0836	15.2466	15.2486	15.8771	16.4637	16.7988	16.6933	16.7519	15.7611	16.0506	17.0564	16.5878
Q9NQS5	GPR84_HUMAN	GPR84	G-protein coupled receptor 84	18.4592	18.4892	18.3707	18.6498	19.2758	19.2058	18.9705	19.4832	19.1842	19.2644	19.0104	19.6707	19.8019	19.3716	19.0202
P06744	G6PI_HUMAN	GPI	Glucose-6-phosphate isomerase	17.6884	17.3011	18.3309	18.4959	17.3963	17.85	18.2345	18.7808	19.1055	18.9373	19.123	18.0964	18.6412	19.116	19.2339
Q9NQX3	GEPH_HUMAN	GPHN	Gephyrin	15.9408	15.8655	16.0811	15.3749	15.0236	15.7152	15.7354	15.0007	14.7866	15.1718	14.8199	16.1786	15.756	15.2072	14.7254
P21695	GPDA_HUMAN	GPD1	Glycerol-3-phosphate dehydrogenase [NAD(+)], cytoplasmic	15.0741	15.2662	14.1489	13.6002	13.8095	14.1325	13.3483	13.3533	15.1283	14.46	14.5977	14.6356	14.4586	15.2044	14.1468
P35052	GPC1_HUMAN	GPC1	Glypican-1	15.709	15.2705	15.5652	16.008	15.6852	15.3334	15.7282	15.8605	15.0867	15.5028	15.1348	15.6456	15.7512	15.4086	15.4567
P00505	AATM_HUMAN	GOT2	Aspartate aminotransferase, mitochondrial	18.3779	18.1227	18.8165	19.0508	18.4488	18.6839	18.8285	19.4397	19.7065	19.7036	19.9338	18.8026	19.3272	19.5178	19.7608
P17174	AATC_HUMAN	GOT1	Aspartate aminotransferase, cytoplasmic	17.493	17.0348	18.1878	18.3346	16.9954	17.5937	17.8923	18.5726	19.0753	18.8332	19.1215	18.0318	18.4559	19.0298	18.8826
Q8NBJ4	GOLM1_HUMAN	GOLM1	Golgi membrane protein 1	18.6699	18.6595	18.7124	18.8016	18.3007	18.5022	18.5352	18.4362	18.4396	18.774	18.615	18.3483	18.6187	18.3904	18.4025
P15586	GNS_HUMAN	GNS	N-acetylglucosamine-6-sulfatase	15.6354	14.9437	14.9936	15.8599	15.3916	15.1227	15.0758	15.6291	15.8932	15.8289	15.959	15.9838	15.8851	15.3747	15.5898
Q9UJJ9	GNPTG_HUMAN	GNPTG	N-acetylglucosamine-1-phosphotransferase subunit gamma	16.2103	15.8655	16.154	15.5055	15.6471	15.3856	16.0942	15.2834	15.6102	15.0889	14.545	15.7531	15.1567	15.411	15.4243
Q9UBI6	GBG12_HUMAN	GNG12	Guanine nucleotide-binding protein G(I)/G(S)/G(O) subunit gamma-12	14.2956	14.2205	14.8878	15.7691	13.7793	14.0868	14.2749	13.9785	15.9411	14.8043	15.4023	14.5622	14.7795	15.6589	15.0542
A0A6Q8PFV8	A0A6Q8PFV8_HUMAN	GNB4	Guanine nucleotide-binding protein subunit beta-4	15.8048	15.9004	15.1604	15.1507	16.539	16.5318	16.3146	16.8297	15.1815	14.6728	15.2869	16.8315	16.7462	16.88	16.7383
P62873	GBB1_HUMAN	GNB1	Guanine nucleotide-binding protein G(I)/G(S)/G(T) subunit beta-1	14.8394	15.6519	15.7884	15.5995	14.9017	15.3029	15.7773	15.8069	15.9434	16.2748	16.2688	15.6989	15.7978	15.7408	15.338
P17900	SAP3_HUMAN	GM2A	Ganglioside GM2 activator	15.5883	15.8124	16.0437	16.0724	15.2965	15.049	14.9622	15.5187	16.5513	16.5634	16.2727	15.4709	16.327	16.3588	16.2159
Q6IB77	GLYAT_HUMAN	GLYAT	Glycine N-acyltransferase	14.2643	13.9905	15.2783	15.1553	13.3733	12.9451	14.2289	14.5537	14.6534	14.6489	15.0647	14.657	14.0941	14.4583	14.3759
P15104	GLNA_HUMAN	GLUL	Glutamine synthetase	13.7124	14.8083	14.5916	14.6379	14.9324	14.5693	15.2956	16.1195	14.3361	14.7073	13.9255	15.2994	14.6158	15.3847	13.8772
P00367	DHE3_HUMAN	GLUD1	Glutamate dehydrogenase 1, mitochondrial	19.1886	19.2309	19.4249	19.3266	18.9299	19.0705	19.1364	19.6268	19.5031	19.4562	19.7447	19.0834	19.3768	19.4941	19.8998
O76003	GLRX3_HUMAN	GLRX3	Glutaredoxin-3	17.2971	16.9504	16.9711	17.5972	17.1477	17.2195	17.3126	16.7287	17.4315	17.3198	17.4015	17.5659	17.3699	17.7522	17.7541
P35754	GLRX1_HUMAN	GLRX	Glutaredoxin-1	16.2459	16.0004	16.6017	17.4446	15.1498	15.6752	16.5785	16.7774	17.5986	17.4111	17.7301	16.5556	16.9033	17.472	17.1937
Q9HC38	GLOD4_HUMAN	GLOD4	Glyoxalase domain-containing protein 4	16.2393	15.7888	16.6679	16.9837	15.7157	16.4443	16.3158	17.007	17.4482	17.3411	17.4163	16.2777	16.7347	17.4592	17.1231
Q04760	LGUL_HUMAN	GLO1	Lactoylglutathione lyase	15.2817	14.9897	15.8286	15.2654	14.8164	15.1454	16.2463	16.6839	16.6708	16.9225	16.8988	15.7141	15.9418	16.946	16.7302
P23378	GCSP_HUMAN	GLDC	Glycine dehydrogenase (decarboxylating), mitochondrial	16.0186	13.9547	15.6555	16.1734	16.4533	15.6504	15.5386	13.9785	15.7523	15.0814	16.0193	15.7985	14.7318	15.9951	15.4295
P30047	GFRP_HUMAN	GCHFR	GTP cyclohydrolase 1 feedback regulatory protein	15.5897	16.0372	15.7933	15.9408	15.5218	15.2896	15.3257	15.2988	15.5026	14.918	15.5826	15.8903	15.3035	15.968	15.5694
Q92820	GGH_HUMAN	GGH	Gamma-glutamyl hydrolase	18.2043	18.0726	18.2432	18.6002	17.7303	17.9557	17.8651	17.9429	18.4542	18.6362	18.4176	18.4823	18.4772	18.3478	18.4027
P50395	GDIB_HUMAN	GDI2	Rab GDP dissociation inhibitor beta	17.4999	17.3911	18.2321	18.2041	17.3322	17.3662	17.8962	18.4294	18.6035	18.4669	18.607	17.7199	18.2912	18.8155	18.4796
Q9Y2T3	GUAD_HUMAN	GDA	Guanine deaminase	15.0741	14.9415	15.9682	15.6281	14.666	15.1048	15.5963	16.1827	16.966	16.8904	16.9776	15.9444	15.8312	16.8658	16.4957
P23434	GCSH_HUMAN	GCSH	Glycine cleavage system H protein, mitochondrial	14.4705	15.0084	15.6033	15.0047	14.5829	13.6935	14.8396	15.7658	16.3169	16.7693	16.9856	15.6055	16.6476	15.8829	16.5975
P48506	GSH1_HUMAN	GCLC	Glutamate--cysteine ligase catalytic subunit	16.884	16.675	17.5716	18.0364	16.933	17.321	17.5704	18.1918	18.4032	18.0587	18.4225	17.6044	17.8551	18.4562	18.354
P02774	VTDB_HUMAN	GC	Vitamin D-binding protein	23.8582	23.7064	23.7017	23.9742	23.9537	23.9127	23.901	24.0676	22.963	23.017	22.8516	23.8653	23.7622	23.3638	23.2947
P32455	GBP1_HUMAN	GBP1	Guanylate-binding protein 1	14.7707	14.9091	15.4293	15.6712	14.2407	14.7566	15.5531	15.5866	16.2054	16.1236	16.0387	15.8903	15.8231	16.2903	16.0239
Q04446	GLGB_HUMAN	GBE1	1,4-alpha-glucan-branching enzyme	17.4452	17.2055	17.9991	18.3476	17.3361	17.7785	18.0078	18.5836	19.2259	19.0231	19.3084	17.9444	18.2846	19.1847	19.2092
P50440	GATM_HUMAN	GATM	Glycine amidinotransferase, mitochondrial	16.2237	15.8183	16.8514	16.4437	14.884	16.2557	16.6113	17.2365	17.0209	16.9406	17.2134	16.4467	16.7511	17.2091	17.4646
A0A0B4J2D5;P0DPI2	GAL3A_HUMAN;GAL3B_HUMAN	GATD3A;GATD3B	Glutamine amidotransferase-like class 1 domain-containing protein 3B, mitochondrial	15.9588	16.2052	16.6646	16.648	16.5924	16.531	16.5981	16.9846	17.799	17.2633	17.7597	16.8534	17.168	17.3785	17.6095
P04406	G3P_HUMAN	GAPDH	Glyceraldehyde-3-phosphate dehydrogenase	19.6071	19.5589	19.8248	20.062	19.4865	19.5411	19.7839	20.3304	20.668	20.4789	20.6292	20.0639	20.2682	20.713	20.6382
Q14697	GANAB_HUMAN	GANAB	Neutral alpha-glucosidase AB	16.5693	16.2042	16.2033	16.7985	16.7614	16.6862	16.5843	16.9801	16.8613	16.2785	16.062	16.9024	16.5495	16.8248	16.723
Q14353	GAMT_HUMAN	GAMT	Guanidinoacetate N-methyltransferase	12.8896	13.9905	15.1807	14.6506	14.1806	12.9451	14.2935	15.6679	15.2552	15.0964	15.3476	15.2415	15.1603	16.0688	15.0994
Q96C23	GALM_HUMAN	GALM	Galactose mutarotase	15.8961	14.1101	15.4821	17.5987	14.693	13.9031	15.7788	16.6776	16.3906	16.0148	16.2933	15.9248	15.7179	16.6672	16.4201
Q16445	GBRA6_HUMAN	GABRA6	Gamma-aminobutyric acid receptor subunit alpha-6	13.4505	14.5059	14.4127	14.4586	16.1164	16.0518	16.1338	16.6275	13.7446	14.2546	13.5645	15.5974	16.2952	15.5934	16.5421
P10253	LYAG_HUMAN	GAA	Lysosomal alpha-glucosidase	15.0797	15.0978	15.5981	15.3443	14.3371	14.279	14.7168	15.4924	15.9663	15.8721	15.4975	14.8368	15.5968	15.448	15.5977
Q9BTY2	FUCO2_HUMAN	FUCA2	Plasma alpha-L-fucosidase	14.0182	14.5487	15.4142	14.9688	14.1174	13.3992	14.9765	14.0168	14.2793	15.221	15.1071	15.2415	15.3844	15.3712	14.3767
P04066	FUCO_HUMAN	FUCA1	Tissue alpha-L-fucosidase	16.838	16.5537	16.8258	17.3363	16.5007	16.466	16.6327	16.7895	17.3357	17.4797	17.2989	17.0075	17.4122	17.536	17.545
Q9C0B1	FTO_HUMAN	FTO	Alpha-ketoglutarate-dependent dioxygenase FTO	17.5705	17.2725	17.2386	17.8554	17.7304	18.0305	17.6238	17.5055	16.9396	17.2303	16.5738	17.5183	17.1734	16.7399	17.197
P02792	FRIL_HUMAN	FTL	Ferritin light chain	18.7767	19.1017	19.6624	19.6441	17.3137	18.3053	18.789	19.1357	20.5089	20.4466	20.2865	19.7448	20.1258	20.0333	20.1988
P02794	FRIH_HUMAN	FTH1	Ferritin heavy chain	16.0814	16.6278	16.9618	16.4343	15.1056	15.8779	16.3561	16.4133	17.7402	17.7965	17.6751	17.3368	17.5118	17.2289	17.35
O95954	FTCD_HUMAN	FTCD	Formimidoyltransferase-cyclodeaminase	15.549	15.5232	15.3736	16.2317	15.2831	15.2453	15.8312	16.809	16.2671	15.7518	15.8061	15.74	15.6642	16.917	16.428
Q12841	FSTL1_HUMAN	FSTL1	Follistatin-related protein 1	17.8171	17.6357	17.9498	17.977	17.2725	17.3763	17.3211	17.5123	17.8452	18.2969	17.959	18.0705	18.0397	17.6918	17.742
P02751	FINC_HUMAN	FN1	Fibronectin	21.3312	21.4491	21.2278	21.1631	21.2754	21.1732	21.3887	21.5679	20.2325	20.4981	20.1891	21.0717	20.9666	20.5711	20.8016
Q06828	FMOD_HUMAN	FMOD	Fibromodulin	19.8917	19.8106	19.9992	19.7862	19.9053	19.8571	19.9371	19.8534	19.7195	20.0084	19.7071	20.0043	20.1586	19.7587	19.9274
P35916	VGFR3_HUMAN	FLT4	Vascular endothelial growth factor receptor 3	15.9305	16.0763	15.8022	14.7943	15.6136	15.9642	15.505	15.5649	15.5164	15.8534	15.9108	15.5689	15.7978	15.4201	15.4965
O75369	FLNB_HUMAN	FLNB	Filamin-B	16.4692	16.2324	17.2859	17.2657	16.1307	16.6155	17.0406	17.604	17.9346	17.6588	17.9834	16.9553	17.2849	18.1665	17.8162
P21333	FLNA_HUMAN	FLNA	Filamin-A	16.8746	17.0334	16.8974	16.4436	16.4511	16.7111	16.4713	16.5523	16.9948	16.9163	16.8892	16.7098	16.8861	16.8807	16.6634
Q5D862	FILA2_HUMAN	FLG2	Filaggrin-2	15.7936	15.8142	14.9539	14.512	15.0236	15.3358	14.6906	15.2451	15.9021	15.5799	16.3221	16.2472	15.5352	17.8405	15.2786
P26885	FKBP2_HUMAN	FKBP2	Peptidyl-prolyl cis-trans isomerase FKBP2	16.7673	16.5537	17.1752	17.1825	16.5052	16.4076	16.3401	16.664	17.3937	17.1385	17.3517	16.9974	17.2364	17.097	17.3396
P62942	FKB1A_HUMAN	FKBP1A	Peptidyl-prolyl cis-trans isomerase FKBP1A	17.3565	17.5302	17.6705	17.7271	16.8528	17.6911	17.3933	17.8003	18.2535	18.2985	18.2143	17.789	17.7607	18.2522	18.2114
P07954	FUMH_HUMAN	FH	Fumarate hydratase, mitochondrial	17.2454	16.9188	17.4201	17.6638	16.9741	17.3547	17.5292	18.1071	18.4826	18.4415	18.7547	17.3718	17.8627	18.2718	18.3373
Q14314	FGL2_HUMAN	FGL2	Fibroleukin	14.9016	14.4787	14.5916	12.9271	14.5324	14.5693	14.9765	13.9425	14.9486	14.6077	14.1987	14.844	14.4403	14.6092	14.6866
Q08830	FGL1_HUMAN	FGL1	Fibrinogen-like protein 1	18.4996	18.4112	18.4155	18.7406	18.4683	18.6012	18.5654	18.6608	18.2102	18.2264	17.8458	18.4925	18.5531	18.4129	18.3496
P02679	FIBG_HUMAN	FGG	Fibrinogen gamma chain	19.9918	19.9429	19.9109	19.9801	19.9707	19.8329	19.9712	20.1178	19.0908	19.2346	19.057	20.0128	19.9495	19.7746	19.818
Q9NSA1	FGF21_HUMAN	FGF21	Fibroblast growth factor 21	16.1209	16.1188	15.998	15.7695	16.2761	16.2497	16.36	15.7283	15.3965	15.4427	15.0579	16.2835	16.2059	15.7618	15.6182
P02675	FIBB_HUMAN	FGB	Fibrinogen beta chain	20.5324	20.5277	20.4855	20.7058	20.5269	20.4335	20.6299	20.7734	19.6692	19.7665	19.7903	20.6727	20.6051	20.3439	20.5223
P02671	FIBA_HUMAN	FGA	Fibrinogen alpha chain	19.2422	19.1436	19.0521	19.1914	19.3942	19.1232	19.4244	19.5818	18.128	18.4716	18.225	19.1579	19.0842	19.0355	19.0068
P10109	ADX_HUMAN	FDX1	Adrenodoxin, mitochondrial	13.1972	13.9905	14.5257	14.6379	14.3602	13.5424	13.5615	13.9997	15.3832	15.4933	15.4268	14.8334	14.6158	14.4177	14.6384
P14324	FPPS_HUMAN	FDPS	Farnesyl pyrophosphate synthase	16.9242	16.6952	17.8627	17.7186	16.2872	16.9439	17.5648	18.0817	18.1535	17.9764	18.0838	17.2874	17.7606	18.5295	18.0253
Q9UK22	FBX2_HUMAN	FBXO2	F-box only protein 2	14.9016	14.7471	14.7153	14.465	15.0179	14.8682	15.1435	15.5762	15.7282	15.192	15.5983	15.4868	14.9728	15.903	14.9158
O00757	F16P2_HUMAN	FBP2	Fructose-1,6-bisphosphatase isozyme 2	17.7573	17.9664	17.8589	18.4659	18.0824	17.9008	17.8037	18.5058	17.9861	17.8749	17.6367	18.0671	18.1141	18.0998	18.0948
P09467	F16P1_HUMAN	FBP1	Fructose-1,6-bisphosphatase 1	17.835	17.5743	18.5908	18.9661	17.5552	17.8205	18.3314	19.2081	19.385	19.1337	19.3479	18.4091	18.6774	19.6882	19.2501
P23142	FBLN1_HUMAN	FBLN1	Fibulin-1	21.7978	22.0428	21.8343	21.6665	21.7178	21.6975	21.6922	21.8227	21.4835	21.5846	21.4352	21.7887	21.8598	21.4924	21.8562
P49327	FAS_HUMAN	FASN	Fatty acid synthase	16.3861	15.8754	16.7586	17.4196	16.2107	16.5891	17.1309	18.4404	17.4217	16.8036	16.9514	16.6543	16.8977	18.1778	17.4656
Q12884	SEPR_HUMAN	FAP	Prolyl endopeptidase FAP	14.4848	14.9901	14.7153	15.3512	14.7152	13.5501	14.8097	13.501	15.6189	14.7379	14.5778	14.9057	14.6757	14.0176	14.4085
Q9NYF3	FA53C_HUMAN	FAM53C	Protein FAM53C	22.0597	22.4572	22.3939	22.8045	22.1673	22.2857	22.1538	22.3813	22.5247	22.5404	22.355	22.3895	22.5454	22.0266	22.3492
Q96GK7	FAH2A_HUMAN	FAHD2A	Fumarylacetoacetate hydrolase domain-containing protein 2A	15.49	15.484	16.0239	16.4499	15.8804	16.3631	16.2702	16.7189	16.8861	16.7827	16.9723	16.4908	16.621	17.0925	17.0402
P16930	FAAA_HUMAN	FAH	Fumarylacetoacetase	17.5717	17.1312	18.218	18.294	17.1179	17.7943	18.1907	18.7168	18.8341	18.6993	18.9508	17.7988	18.3691	19.0546	18.8262
Q01469	FABP5_HUMAN	FABP5	Fatty acid-binding protein 5	15.5632	15.484	15.8182	15.487	17.0363	16.5235	17.8501	17.5271	13.4807	14.9351	15.7857	16.6296	15.3226	18.408	16.8978
P07148	FABPL_HUMAN	FABP1	Fatty acid-binding protein, liver	22.2301	22.0076	23.171	23.4969	21.8587	22.3029	22.753	23.2628	23.6117	23.4133	23.6064	22.786	23.1308	23.8428	23.4542
P00740	FA9_HUMAN	F9	Coagulation factor IX	19.6355	19.5724	19.7846	19.2691	19.2961	19.4512	19.5384	19.5684	19.3286	19.6594	19.6103	19.689	19.577	19.3766	19.6905
P12259	FA5_HUMAN	F5	Coagulation factor V	17.2109	17.3389	17.3787	17.3726	17.3724	17.2253	17.4106	17.5561	16.7773	17.079	17.0934	17.2795	17.4197	17.0747	17.4721
P00734	THRB_HUMAN	F2	Prothrombin	21.2798	21.3867	21.338	21.0686	21.4268	21.3683	21.4932	21.5898	20.7017	20.6197	20.6385	21.1629	21.1315	20.781	21.0686
P05160	F13B_HUMAN	F13B	Coagulation factor XIII B chain	17.102	16.8071	17.2288	16.7055	16.89	16.7147	17.0235	16.8375	16.1744	16.2731	16.6954	16.5372	16.7327	16.4782	17.0461
P00488	F13A_HUMAN	F13A1	Coagulation factor XIII A chain	16.6527	16.6225	16.6569	15.8938	16.4109	16.1083	16.7418	16.6754	16.3063	16.2623	16.07	16.783	16.768	16.2626	16.5373
P00748	FA12_HUMAN	F12	Coagulation factor XII	16.5659	16.6744	16.4319	15.8363	16.8579	16.6796	16.6873	17.2516	15.5022	16.1137	14.8979	16.6045	15.8002	15.5402	16.2128
[truncated: 333 more rows]
